# Supplementary material for: Prevalence and Patterns of Tobacco Use in Bangladesh from 2009 to 2012: Evidence from International Tobacco Control (ITC) Study
Source: PLoS One. 2015 Nov 11;10(11):e0141135. doi: 10.1371/journal.pone.0141135 (PMC4641679; doi:10.1371/journal.pone.0141135)
Supplement: S1 File — The ITC Bangladesh Enumeration data for national sample for wave 1 2009 is in file itcbangladeshcensusprs1.xlsx. The ITC Bangladesh Enumeration data for national sample for wave 3 2012 is in file itcbangladeshcensusprs3.xlsx. The ITC Bangladesh Enumeration data for tribal, floating and border samples for wave 1 2009 is in file itcbangladeshcensustrsl1.xlsx. The ITC Bangladesh Enumeration data for tribal, floating and border samples for wave 3 2012 is in file itcbangladeshcensustrsl3.xlsx. (ZIP) [file pone.0141135.s001.zip]

Archive with 4 entries (4 files):
- itcbangladeshcensusdat13/itcbangladeshcensusprs1.xlsx
- itcbangladeshcensusdat13/itcbangladeshcensusprs3.xlsx
- itcbangladeshcensusdat13/itcbangladeshcensustrsl1.xlsx
- itcbangladeshcensusdat13/itcbangladeshcensustrsl3.xlsx
