# Supplementary material for: Prevalence and Patterns of Tobacco Use in Bangladesh from 2009 to 2012: Evidence from International Tobacco Control (ITC) Study
Source: PLoS One. 2015 Nov 11;10(11):e0141135. doi: 10.1371/journal.pone.0141135 (PMC4641679; doi:10.1371/journal.pone.0141135)
Supplement: S1 File — The ITC Bangladesh Enumeration data for national sample for wave 1 2009 is in file itcbangladeshcensusprs1.xlsx. The ITC Bangladesh Enumeration data for national sample for wave 3 2012 is in file itcbangladeshcensusprs3.xlsx. The ITC Bangladesh Enumeration data for tribal, floating and border samples for wave 1 2009 is in file itcbangladeshcensustrsl1.xlsx. The ITC Bangladesh Enumeration data for tribal, floating and border samples for wave 3 2012 is in file itcbangladeshcensustrsl3.xlsx. (ZIP) [file pone.0141135.s001.zip › itcbangladeshcensusdat13/itcbangladeshcensusprs1.xlsx]

## Sheet: Sheet1
uniqid	sformno	mno	sampletype	division	district	upazila	village	urban	cashporhousingindex	strata	psu	ehwt	sex	age	agegrp	anytobacco	anytobaccoweekly	smokestobacco	smokestobaccoweekly	smokescig	smokescigweekly	smokesbidi	smokesbidiweekly	smokeshukka	smokeshukkaweekly	smokeless	smokelessweekly
1362502	13625	2	Probability	barisal	barguna	amtali/p	chhurika	rural	high	barisal	amtali/p	712.493	female	25	25-39	1	1	0	0	0	0	0	0	0	0	1	1
1361505	13615	5	Probability	barisal	barguna	amtali/p	chhurika	rural	high	barisal	amtali/p	712.493	male	32	25-39	0	0	0	0	0	0	0	0	0	0	0	0
1364701	13647	1	Probability	barisal	barguna	amtali/p	chhurika	rural	high	barisal	amtali/p	712.493	male	32	25-39	0	0	0	0	0	0	0	0	0	0	0	0
1355001	13550	1	Probability	barisal	barguna	amtali/p	chhurika	rural	moderate	barisal	amtali/p	712.493	male	29	25-39	0	0	0	0	0	0	0	0	0	0	0	0
1368904	13689	4	Probability	barisal	barguna	amtali/p	chhurika	rural	high	barisal	amtali/p	712.493	male	17	15-17	1	1	1	1	1	1	0	0	0	0	0	0
1362601	13626	1	Probability	barisal	barguna	amtali/p	chhurika	rural	high	barisal	amtali/p	712.493	male	55	55+	1	1	0	0	0	0	0	0	0	0	1	1
1370104	13701	4	Probability	barisal	barguna	amtali/p	chhurika	rural	high	barisal	amtali/p	712.493	male	18	18-24	0	0	0	0	0	0	0	0	0	0	0	0
1363504	13635	4	Probability	barisal	barguna	amtali/p	chhurika	rural	moderate	barisal	amtali/p	712.493	female	85	55+	1	1	0	0	0	0	0	0	0	0	1	1
1350203	13502	3	Probability	barisal	barguna	amtali/p	chhurika	rural	high	barisal	amtali/p	712.493	male	22	18-24	0	0	0	0	0	0	0	0	0	0	0	0
1360801	13608	1	Probability	barisal	barguna	amtali/p	chhurika	rural	moderate	barisal	amtali/p	712.493	male	47	40-54	1	1	0	0	0	0	0	0	0	0	1	1
1359702	13597	2	Probability	barisal	barguna	amtali/p	chhurika	rural	moderate	barisal	amtali/p	712.493	female	35	25-39	0	0	0	0	0	0	0	0	0	0	0	0
1370401	13704	1	Probability	barisal	barguna	amtali/p	chhurika	rural	high	barisal	amtali/p	712.493	male	45	40-54	1	1	1	1	1	1	1	1	0	0	0	0
1359602	13596	2	Probability	barisal	barguna	amtali/p	chhurika	rural	low	barisal	amtali/p	712.493	female	48	40-54	0	0	0	0	0	0	0	0	0	0	0	0
1369102	13691	2	Probability	barisal	barguna	amtali/p	chhurika	rural	high	barisal	amtali/p	712.493	female	37	25-39	1	1	0	0	0	0	0	0	0	0	1	1
1335601	13356	1	Probability	barisal	barguna	amtali/p	chhurika	rural	high	barisal	amtali/p	712.493	male	40	40-54	1	1	0	0	0	0	0	0	0	0	1	1
1361201	13612	1	Probability	barisal	barguna	amtali/p	chhurika	rural	moderate	barisal	amtali/p	712.493	male	35	25-39	1	1	0	0	0	0	0	0	0	0	1	1
1362304	13623	4	Probability	barisal	barguna	amtali/p	chhurika	rural	high	barisal	amtali/p	712.493	female	28	25-39	0	0	0	0	0	0	0	0	0	0	0	0
1363401	13634	1	Probability	barisal	barguna	amtali/p	chhurika	rural	moderate	barisal	amtali/p	712.493	male	38	25-39	1	1	1	1	1	1	1	1	0	0	0	0
1361901	13619	1	Probability	barisal	barguna	amtali/p	chhurika	rural	moderate	barisal	amtali/p	712.493	male	38	25-39	1	1	1	1	1	1	1	1	0	0	1	1
1349001	13490	1	Probability	barisal	barguna	amtali/p	chhurika	rural	low	barisal	amtali/p	712.493	male	36	25-39	1	1	1	1	1	1	1	1	0	0	1	1
1367102	13671	2	Probability	barisal	barguna	amtali/p	chhurika	rural	low	barisal	amtali/p	712.493	female	29	25-39	1	1	0	0	0	0	0	0	0	0	1	1
1338505	13385	5	Probability	barisal	barguna	amtali/p	chhurika	rural	moderate	barisal	amtali/p	712.493	female	22	18-24	0	0	0	0	0	0	0	0	0	0	0	0
1359201	13592	1	Probability	barisal	barguna	amtali/p	chhurika	rural	high	barisal	amtali/p	712.493	male	38	25-39	0	0	0	0	0	0	0	0	0	0	0	0
1341101	13411	1	Probability	barisal	barguna	amtali/p	chhurika	rural	low	barisal	amtali/p	712.493	male	40	40-54	1	1	1	1	1	1	1	0	0	0	1	1
1356403	13564	3	Probability	barisal	barguna	amtali/p	chhurika	rural	high	barisal	amtali/p	712.493	male	22	18-24	0	0	0	0	0	0	0	0	0	0	0	0
1358703	13587	3	Probability	barisal	barguna	amtali/p	chhurika	rural	low	barisal	amtali/p	712.493	female	32	25-39	0	0	0	0	0	0	0	0	0	0	0	0
1336801	13368	1	Probability	barisal	barguna	amtali/p	chhurika	rural	high	barisal	amtali/p	712.493	male	55	55+	0	0	0	0	0	0	0	0	0	0	0	0
1370301	13703	1	Probability	barisal	barguna	amtali/p	chhurika	rural	moderate	barisal	amtali/p	712.493	male	35	25-39	0	0	0	0	0	0	0	0	0	0	0	0
1368702	13687	2	Probability	barisal	barguna	amtali/p	chhurika	rural	high	barisal	amtali/p	712.493	female	43	40-54	1	1	0	0	0	0	0	0	0	0	1	1
1342402	13424	2	Probability	barisal	barguna	amtali/p	chhurika	rural	low	barisal	amtali/p	712.493	female	43	40-54	0	0	0	0	0	0	0	0	0	0	0	0
1360203	13602	3	Probability	barisal	barguna	amtali/p	chhurika	rural	high	barisal	amtali/p	712.493	male	16	15-17	0	0	0	0	0	0	0	0	0	0	0	0
1352003	13520	3	Probability	barisal	barguna	amtali/p	chhurika	rural	high	barisal	amtali/p	712.493	male	26	25-39	1	1	1	1	1	1	0	0	0	0	0	0
1368701	13687	1	Probability	barisal	barguna	amtali/p	chhurika	rural	high	barisal	amtali/p	712.493	male	50	40-54	1	1	1	1	1	1	0	0	0	0	0	0
1359802	13598	2	Probability	barisal	barguna	amtali/p	chhurika	rural	moderate	barisal	amtali/p	712.493	female	25	25-39	1	1	0	0	0	0	0	0	0	0	1	1
1367903	13679	3	Probability	barisal	barguna	amtali/p	chhurika	rural	low	barisal	amtali/p	712.493	male	20	18-24	1	1	1	1	1	1	0	0	0	0	0	0
1367902	13679	2	Probability	barisal	barguna	amtali/p	chhurika	rural	low	barisal	amtali/p	712.493	female	48	40-54	1	1	0	0	0	0	0	0	0	0	1	1
1340702	13407	2	Probability	barisal	barguna	amtali/p	chhurika	rural	low	barisal	amtali/p	712.493	female	26	25-39	0	0	0	0	0	0	0	0	0	0	0	0
1351302	13513	2	Probability	barisal	barguna	amtali/p	chhurika	rural	high	barisal	amtali/p	712.493	female	52	40-54	1	1	0	0	0	0	0	0	0	0	1	1
1335202	13352	2	Probability	barisal	barguna	amtali/p	chhurika	rural	high	barisal	amtali/p	712.493	female	55	55+	1	1	0	0	0	0	0	0	0	0	1	1
1363501	13635	1	Probability	barisal	barguna	amtali/p	chhurika	rural	moderate	barisal	amtali/p	712.493	male	65	55+	1	1	1	1	1	1	1	1	0	0	1	1
1369302	13693	2	Probability	barisal	barguna	amtali/p	chhurika	rural	high	barisal	amtali/p	712.493	female	26	25-39	0	0	0	0	0	0	0	0	0	0	0	0
1362701	13627	1	Probability	barisal	barguna	amtali/p	chhurika	rural	low	barisal	amtali/p	712.493	male	35	25-39	1	1	1	1	1	1	1	1	0	0	0	0
1356301	13563	1	Probability	barisal	barguna	amtali/p	chhurika	rural	high	barisal	amtali/p	712.493	male	50	40-54	1	1	0	0	0	0	0	0	0	0	1	1
1341002	13410	2	Probability	barisal	barguna	amtali/p	chhurika	rural	low	barisal	amtali/p	712.493	female	28	25-39	0	0	0	0	0	0	0	0	0	0	0	0
1343202	13432	2	Probability	barisal	barguna	amtali/p	chhurika	rural	moderate	barisal	amtali/p	712.493	female	42	40-54	1	1	0	0	0	0	0	0	0	0	1	1
1363002	13630	2	Probability	barisal	barguna	amtali/p	chhurika	rural	low	barisal	amtali/p	712.493	female	45	40-54	1	1	1	1	0	0	1	1	0	0	1	1
1344901	13449	1	Probability	barisal	barguna	amtali/p	chhurika	rural	low	barisal	amtali/p	712.493	male	46	40-54	1	1	1	1	1	1	1	1	0	0	1	1
1338902	13389	2	Probability	barisal	barguna	amtali/p	chhurika	rural	moderate	barisal	amtali/p	712.493	female	49	40-54	0	0	0	0	0	0	0	0	0	0	0	0
1352201	13522	1	Probability	barisal	barguna	amtali/p	chhurika	rural	low	barisal	amtali/p	712.493	male	38	25-39	1	1	1	1	1	1	1	1	0	0	1	1
1368002	13680	2	Probability	barisal	barguna	amtali/p	chhurika	rural	high	barisal	amtali/p	712.493	female	45	40-54	1	1	0	0	0	0	0	0	0	0	1	1
1353001	13530	1	Probability	barisal	barguna	amtali/p	chhurika	rural	moderate	barisal	amtali/p	712.493	male	65	55+	1	1	1	1	0	0	1	1	0	0	0	0
1340202	13402	2	Probability	barisal	barguna	amtali/p	chhurika	rural	moderate	barisal	amtali/p	712.493	female	27	25-39	0	0	0	0	0	0	0	0	0	0	0	0
1357204	13572	4	Probability	barisal	barguna	amtali/p	chhurika	rural	moderate	barisal	amtali/p	712.493	female	22	18-24	0	0	0	0	0	0	0	0	0	0	0	0
1346204	13462	4	Probability	barisal	barguna	amtali/p	chhurika	rural	moderate	barisal	amtali/p	712.493	female	32	25-39	0	0	0	0	0	0	0	0	0	0	0	0
1361002	13610	2	Probability	barisal	barguna	amtali/p	chhurika	rural	moderate	barisal	amtali/p	712.493	female	22	18-24	0	0	0	0	0	0	0	0	0	0	0	0
1335502	13355	2	Probability	barisal	barguna	amtali/p	chhurika	rural	high	barisal	amtali/p	712.493	female	60	55+	1	1	0	0	0	0	0	0	0	0	1	1
1365702	13657	2	Probability	barisal	barguna	amtali/p	chhurika	rural	moderate	barisal	amtali/p	712.493	female	50	40-54	0	0	0	0	0	0	0	0	0	0	0	0
1354801	13548	1	Probability	barisal	barguna	amtali/p	chhurika	rural	high	barisal	amtali/p	712.493	male	35	25-39	1	1	1	1	1	1	1	1	0	0	0	0
1367702	13677	2	Probability	barisal	barguna	amtali/p	chhurika	rural	low	barisal	amtali/p	712.493	female	25	25-39	0	0	0	0	0	0	0	0	0	0	0	0
1351402	13514	2	Probability	barisal	barguna	amtali/p	chhurika	rural	moderate	barisal	amtali/p	712.493	female	35	25-39	1	1	0	0	0	0	0	0	0	0	1	1
1342801	13428	1	Probability	barisal	barguna	amtali/p	chhurika	rural	low	barisal	amtali/p	712.493	male	25	25-39	0	0	0	0	0	0	0	0	0	0	0	0
1368202	13682	2	Probability	barisal	barguna	amtali/p	chhurika	rural	high	barisal	amtali/p	712.493	female	30	25-39	0	0	0	0	0	0	0	0	0	0	0	0
1357803	13578	3	Probability	barisal	barguna	amtali/p	chhurika	rural	moderate	barisal	amtali/p	712.493	female	20	18-24	0	0	0	0	0	0	0	0	0	0	0	0
1335101	13351	1	Probability	barisal	barguna	amtali/p	chhurika	rural	low	barisal	amtali/p	712.493	female	58	55+	1	1	1	1	0	0	1	1	0	0	1	1
1343301	13433	1	Probability	barisal	barguna	amtali/p	chhurika	rural	high	barisal	amtali/p	712.493	male	52	40-54	1	1	1	1	1	1	0	0	0	0	0	0
1367602	13676	2	Probability	barisal	barguna	amtali/p	chhurika	rural	low	barisal	amtali/p	712.493	female	28	25-39	0	0	0	0	0	0	0	0	0	0	0	0
1370505	13705	5	Probability	barisal	barguna	amtali/p	chhurika	rural	high	barisal	amtali/p	712.493	male	30	25-39	0	0	0	0	0	0	0	0	0	0	0	0
1350205	13502	5	Probability	barisal	barguna	amtali/p	chhurika	rural	high	barisal	amtali/p	712.493	female	16	15-17	0	0	0	0	0	0	0	0	0	0	0	0
1345102	13451	2	Probability	barisal	barguna	amtali/p	chhurika	rural	moderate	barisal	amtali/p	712.493	female	55	55+	1	1	0	0	0	0	0	0	0	0	1	1
1370503	13705	3	Probability	barisal	barguna	amtali/p	chhurika	rural	high	barisal	amtali/p	712.493	male	50	40-54	1	1	0	0	0	0	0	0	0	0	1	1
1353102	13531	2	Probability	barisal	barguna	amtali/p	chhurika	rural	high	barisal	amtali/p	712.493	female	50	40-54	1	1	0	0	0	0	0	0	0	0	1	1
1359401	13594	1	Probability	barisal	barguna	amtali/p	chhurika	rural	low	barisal	amtali/p	712.493	male	35	25-39	1	1	1	1	0	0	1	1	0	0	0	0
1358004	13580	4	Probability	barisal	barguna	amtali/p	chhurika	rural	moderate	barisal	amtali/p	712.493	male	23	18-24	1	1	1	1	1	1	1	1	0	0	1	1
1360102	13601	2	Probability	barisal	barguna	amtali/p	chhurika	rural	high	barisal	amtali/p	712.493	male	38	25-39	1	1	1	1	1	1	0	0	0	0	0	0
1359301	13593	1	Probability	barisal	barguna	amtali/p	chhurika	rural	moderate	barisal	amtali/p	712.493	male	55	55+	1	1	0	0	0	0	0	0	0	0	1	1
1365001	13650	1	Probability	barisal	barguna	amtali/p	chhurika	rural	low	barisal	amtali/p	712.493	male	30	25-39	1	1	1	1	1	1	0	0	0	0	0	0
1334502	13345	2	Probability	barisal	barguna	amtali/p	chhurika	rural	moderate	barisal	amtali/p	712.493	female	26	25-39	1	1	0	0	0	0	0	0	0	0	1	1
1338003	13380	3	Probability	barisal	barguna	amtali/p	chhurika	rural	high	barisal	amtali/p	712.493	male	30	25-39	0	0	0	0	0	0	0	0	0	0	0	0
1342001	13420	1	Probability	barisal	barguna	amtali/p	chhurika	rural	moderate	barisal	amtali/p	712.493	male	32	25-39	1	1	1	1	1	1	1	1	0	0	1	1
1341901	13419	1	Probability	barisal	barguna	amtali/p	chhurika	rural	moderate	barisal	amtali/p	712.493	male	50	40-54	1	1	0	0	0	0	0	0	0	0	1	1
1337201	13372	1	Probability	barisal	barguna	amtali/p	chhurika	rural	moderate	barisal	amtali/p	712.493	male	70	55+	1	1	0	0	0	0	0	0	0	0	1	1
1339702	13397	2	Probability	barisal	barguna	amtali/p	chhurika	rural	low	barisal	amtali/p	712.493	female	48	40-54	0	0	0	0	0	0	0	0	0	0	0	0
1366801	13668	1	Probability	barisal	barguna	amtali/p	chhurika	rural	low	barisal	amtali/p	712.493	male	40	40-54	1	1	1	1	1	1	1	1	0	0	1	1
1370201	13702	1	Probability	barisal	barguna	amtali/p	chhurika	rural	moderate	barisal	amtali/p	712.493	male	28	25-39	0	0	0	0	0	0	0	0	0	0	0	0
1355601	13556	1	Probability	barisal	barguna	amtali/p	chhurika	rural	high	barisal	amtali/p	712.493	male	38	25-39	0	0	0	0	0	0	0	0	0	0	0	0
1361001	13610	1	Probability	barisal	barguna	amtali/p	chhurika	rural	moderate	barisal	amtali/p	712.493	male	27	25-39	0	0	0	0	0	0	0	0	0	0	0	0
1349704	13497	4	Probability	barisal	barguna	amtali/p	chhurika	rural	moderate	barisal	amtali/p	712.493	female	17	15-17	0	0	0	0	0	0	0	0	0	0	0	0
1344601	13446	1	Probability	barisal	barguna	amtali/p	chhurika	rural	high	barisal	amtali/p	712.493	male	35	25-39	1	1	1	1	1	1	0	0	0	0	1	1
1351903	13519	3	Probability	barisal	barguna	amtali/p	chhurika	rural	moderate	barisal	amtali/p	712.493	male	16	15-17	0	0	0	0	0	0	0	0	0	0	0	0
1360004	13600	4	Probability	barisal	barguna	amtali/p	chhurika	rural	high	barisal	amtali/p	712.493	female	33	25-39	0	0	0	0	0	0	0	0	0	0	0	0
1360003	13600	3	Probability	barisal	barguna	amtali/p	chhurika	rural	high	barisal	amtali/p	712.493	male	40	40-54	1	1	1	1	1	1	0	0	0	0	0	0
1352102	13521	2	Probability	barisal	barguna	amtali/p	chhurika	rural	low	barisal	amtali/p	712.493	female	34	25-39	0	0	0	0	0	0	0	0	0	0	0	0
1351203	13512	3	Probability	barisal	barguna	amtali/p	chhurika	rural	low	barisal	amtali/p	712.493	female	70	55+	1	1	0	0	0	0	0	0	0	0	1	1
1346401	13464	1	Probability	barisal	barguna	amtali/p	chhurika	rural	low	barisal	amtali/p	712.493	male	30	25-39	0	0	0	0	0	0	0	0	0	0	0	0
1350001	13500	1	Probability	barisal	barguna	amtali/p	chhurika	rural	high	barisal	amtali/p	712.493	male	36	25-39	0	0	0	0	0	0	0	0	0	0	0	0
1339602	13396	2	Probability	barisal	barguna	amtali/p	chhurika	rural	low	barisal	amtali/p	712.493	female	20	18-24	0	0	0	0	0	0	0	0	0	0	0	0
1337301	13373	1	Probability	barisal	barguna	amtali/p	chhurika	rural	high	barisal	amtali/p	712.493	male	61	55+	1	1	0	0	0	0	0	0	0	0	1	1
1350801	13508	1	Probability	barisal	barguna	amtali/p	chhurika	rural	high	barisal	amtali/p	712.493	male	55	55+	1	1	1	1	1	1	0	0	0	0	1	1
1352402	13524	2	Probability	barisal	barguna	amtali/p	chhurika	rural	high	barisal	amtali/p	712.493	female	40	40-54	1	1	0	0	0	0	0	0	0	0	1	1
1370602	13706	2	Probability	barisal	barguna	amtali/p	chhurika	rural	low	barisal	amtali/p	712.493	female	60	55+	1	1	0	0	0	0	0	0	0	0	1	1
1339201	13392	1	Probability	barisal	barguna	amtali/p	chhurika	rural	moderate	barisal	amtali/p	712.493	male	35	25-39	1	1	1	1	1	1	0	0	0	0	0	0
1351902	13519	2	Probability	barisal	barguna	amtali/p	chhurika	rural	moderate	barisal	amtali/p	712.493	female	36	25-39	1	1	0	0	0	0	0	0	0	0	1	1
1360502	13605	2	Probability	barisal	barguna	amtali/p	chhurika	rural	high	barisal	amtali/p	712.493	female	37	25-39	1	1	0	0	0	0	0	0	0	0	1	1
1371202	13712	2	Probability	barisal	barguna	amtali/p	chhurika	rural	moderate	barisal	amtali/p	712.493	female	52	40-54	0	0	0	0	0	0	0	0	0	0	0	0
1348504	13485	4	Probability	barisal	barguna	amtali/p	chhurika	rural	moderate	barisal	amtali/p	712.493	female	40	40-54	0	0	0	0	0	0	0	0	0	0	0	0
1355403	13554	3	Probability	barisal	barguna	amtali/p	chhurika	rural	high	barisal	amtali/p	712.493	female	22	18-24	0	0	0	0	0	0	0	0	0	0	0	0
1367701	13677	1	Probability	barisal	barguna	amtali/p	chhurika	rural	low	barisal	amtali/p	712.493	male	30	25-39	1	1	1	1	1	1	0	0	0	0	1	1
1353601	13536	1	Probability	barisal	barguna	amtali/p	chhurika	rural	high	barisal	amtali/p	712.493	male	35	25-39	0	0	0	0	0	0	0	0	0	0	0	0
1339302	13393	2	Probability	barisal	barguna	amtali/p	chhurika	rural	moderate	barisal	amtali/p	712.493	female	50	40-54	0	0	0	0	0	0	0	0	0	0	0	0
1355901	13559	1	Probability	barisal	barguna	amtali/p	chhurika	rural	moderate	barisal	amtali/p	712.493	male	25	25-39	0	0	0	0	0	0	0	0	0	0	0	0
1333902	13339	2	Probability	barisal	barguna	amtali/p	chhurika	rural	high	barisal	amtali/p	712.493	female	49	40-54	1	1	0	0	0	0	0	0	0	0	1	1
1358302	13583	2	Probability	barisal	barguna	amtali/p	chhurika	rural	low	barisal	amtali/p	712.493	female	45	40-54	1	1	0	0	0	0	0	0	0	0	1	1
1344902	13449	2	Probability	barisal	barguna	amtali/p	chhurika	rural	low	barisal	amtali/p	712.493	female	35	25-39	1	1	0	0	0	0	0	0	0	0	1	1
1360601	13606	1	Probability	barisal	barguna	amtali/p	chhurika	rural	high	barisal	amtali/p	712.493	male	40	40-54	1	1	1	1	1	1	0	0	0	0	0	0
1350102	13501	2	Probability	barisal	barguna	amtali/p	chhurika	rural	moderate	barisal	amtali/p	712.493	female	28	25-39	0	0	0	0	0	0	0	0	0	0	0	0
1361802	13618	2	Probability	barisal	barguna	amtali/p	chhurika	rural	moderate	barisal	amtali/p	712.493	female	30	25-39	1	1	0	0	0	0	0	0	0	0	1	1
1344207	13442	7	Probability	barisal	barguna	amtali/p	chhurika	rural	moderate	barisal	amtali/p	712.493	female	28	25-39	0	0	0	0	0	0	0	0	0	0	0	0
1345001	13450	1	Probability	barisal	barguna	amtali/p	chhurika	rural	low	barisal	amtali/p	712.493	male	35	25-39	1	1	0	0	0	0	0	0	0	0	1	1
1339202	13392	2	Probability	barisal	barguna	amtali/p	chhurika	rural	moderate	barisal	amtali/p	712.493	female	30	25-39	0	0	0	0	0	0	0	0	0	0	0	0
1355702	13557	2	Probability	barisal	barguna	amtali/p	chhurika	rural	high	barisal	amtali/p	712.493	female	43	40-54	1	1	0	0	0	0	0	0	0	0	1	1
1355101	13551	1	Probability	barisal	barguna	amtali/p	chhurika	rural	moderate	barisal	amtali/p	712.493	male	60	55+	0	0	0	0	0	0	0	0	0	0	0	0
1353301	13533	1	Probability	barisal	barguna	amtali/p	chhurika	rural	high	barisal	amtali/p	712.493	male	45	40-54	1	1	1	1	1	1	0	0	0	0	1	1
1333901	13339	1	Probability	barisal	barguna	amtali/p	chhurika	rural	high	barisal	amtali/p	712.493	male	60	55+	1	1	1	1	0	0	1	1	0	0	1	1
1352002	13520	2	Probability	barisal	barguna	amtali/p	chhurika	rural	high	barisal	amtali/p	712.493	female	43	40-54	1	1	0	0	0	0	0	0	0	0	1	1
1356802	13568	2	Probability	barisal	barguna	amtali/p	chhurika	rural	high	barisal	amtali/p	712.493	female	52	40-54	1	1	0	0	0	0	0	0	0	0	1	1
1348403	13484	3	Probability	barisal	barguna	amtali/p	chhurika	rural	moderate	barisal	amtali/p	712.493	male	27	25-39	1	1	1	1	1	1	0	0	0	0	0	0
1351801	13518	1	Probability	barisal	barguna	amtali/p	chhurika	rural	low	barisal	amtali/p	712.493	male	35	25-39	1	1	1	1	1	1	1	1	0	0	0	0
1341802	13418	2	Probability	barisal	barguna	amtali/p	chhurika	rural	low	barisal	amtali/p	712.493	female	40	40-54	0	0	0	0	0	0	0	0	0	0	0	0
1352801	13528	1	Probability	barisal	barguna	amtali/p	chhurika	rural	moderate	barisal	amtali/p	712.493	male	65	55+	1	1	1	1	1	1	0	0	0	0	1	1
1370603	13706	3	Probability	barisal	barguna	amtali/p	chhurika	rural	low	barisal	amtali/p	712.493	female	19	18-24	0	0	0	0	0	0	0	0	0	0	0	0
1356901	13569	1	Probability	barisal	barguna	amtali/p	chhurika	rural	high	barisal	amtali/p	712.493	male	38	25-39	1	1	1	1	1	1	0	0	0	0	0	0
1350002	13500	2	Probability	barisal	barguna	amtali/p	chhurika	rural	high	barisal	amtali/p	712.493	female	28	25-39	0	0	0	0	0	0	0	0	0	0	0	0
1335201	13352	1	Probability	barisal	barguna	amtali/p	chhurika	rural	high	barisal	amtali/p	712.493	male	60	55+	1	1	1	1	1	1	1	1	0	0	1	1
1344206	13442	6	Probability	barisal	barguna	amtali/p	chhurika	rural	moderate	barisal	amtali/p	712.493	female	32	25-39	0	0	0	0	0	0	0	0	0	0	0	0
1371003	13710	3	Probability	barisal	barguna	amtali/p	chhurika	rural	moderate	barisal	amtali/p	712.493	male	24	18-24	1	1	1	1	1	1	0	0	0	0	0	0
1350701	13507	1	Probability	barisal	barguna	amtali/p	chhurika	rural	high	barisal	amtali/p	712.493	male	40	40-54	1	1	1	1	1	1	1	1	0	0	1	1
1340404	13404	4	Probability	barisal	barguna	amtali/p	chhurika	rural	moderate	barisal	amtali/p	712.493	female	20	18-24	0	0	0	0	0	0	0	0	0	0	0	0
1359303	13593	3	Probability	barisal	barguna	amtali/p	chhurika	rural	moderate	barisal	amtali/p	712.493	male	20	18-24	0	0	0	0	0	0	0	0	0	0	0	0
1368102	13681	2	Probability	barisal	barguna	amtali/p	chhurika	rural	high	barisal	amtali/p	712.493	female	27	25-39	1	1	0	0	0	0	0	0	0	0	1	1
1341202	13412	2	Probability	barisal	barguna	amtali/p	chhurika	rural	low	barisal	amtali/p	712.493	female	48	40-54	0	0	0	0	0	0	0	0	0	0	0	0
1348505	13485	5	Probability	barisal	barguna	amtali/p	chhurika	rural	moderate	barisal	amtali/p	712.493	female	18	18-24	0	0	0	0	0	0	0	0	0	0	0	0
1350305	13503	5	Probability	barisal	barguna	amtali/p	chhurika	rural	moderate	barisal	amtali/p	712.493	male	18	18-24	0	0	0	0	0	0	0	0	0	0	0	0
1335604	13356	4	Probability	barisal	barguna	amtali/p	chhurika	rural	high	barisal	amtali/p	712.493	female	60	55+	1	1	0	0	0	0	0	0	0	0	1	1
1350003	13500	3	Probability	barisal	barguna	amtali/p	chhurika	rural	high	barisal	amtali/p	712.493	female	55	55+	1	1	0	0	0	0	0	0	0	0	1	1
1360101	13601	1	Probability	barisal	barguna	amtali/p	chhurika	rural	high	barisal	amtali/p	712.493	female	78	55+	1	1	0	0	0	0	0	0	0	0	1	1
1363001	13630	1	Probability	barisal	barguna	amtali/p	chhurika	rural	low	barisal	amtali/p	712.493	male	65	55+	1	1	1	1	1	1	1	1	0	0	1	1
1352601	13526	1	Probability	barisal	barguna	amtali/p	chhurika	rural	moderate	barisal	amtali/p	712.493	male	65	55+	1	1	0	0	0	0	0	0	0	0	1	1
1348301	13483	1	Probability	barisal	barguna	amtali/p	chhurika	rural	high	barisal	amtali/p	712.493	male	39	25-39	1	1	1	1	1	1	0	0	0	0	1	1
1335902	13359	2	Probability	barisal	barguna	amtali/p	chhurika	rural	high	barisal	amtali/p	712.493	male	22	18-24	0	0	0	0	0	0	0	0	0	0	0	0
1354004	13540	4	Probability	barisal	barguna	amtali/p	chhurika	rural	moderate	barisal	amtali/p	712.493	male	18	18-24	0	0	0	0	0	0	0	0	0	0	0	0
1336003	13360	3	Probability	barisal	barguna	amtali/p	chhurika	rural	moderate	barisal	amtali/p	712.493	male	80	55+	1	1	0	0	0	0	0	0	0	0	1	1
1337806	13378	6	Probability	barisal	barguna	amtali/p	chhurika	rural	high	barisal	amtali/p	712.493	female	28	25-39	1	1	0	0	0	0	0	0	0	0	1	1
1336204	13362	4	Probability	barisal	barguna	amtali/p	chhurika	rural	high	barisal	amtali/p	712.493	male	17	15-17	0	0	0	0	0	0	0	0	0	0	0	0
1358203	13582	3	Probability	barisal	barguna	amtali/p	chhurika	rural	moderate	barisal	amtali/p	712.493	female	15	15-17	0	0	0	0	0	0	0	0	0	0	0	0
1364501	13645	1	Probability	barisal	barguna	amtali/p	chhurika	rural	moderate	barisal	amtali/p	712.493	male	45	40-54	1	1	0	0	0	0	0	0	0	0	1	1
1361704	13617	4	Probability	barisal	barguna	amtali/p	chhurika	rural	high	barisal	amtali/p	712.493	female	22	18-24	0	0	0	0	0	0	0	0	0	0	0	0
1336203	13362	3	Probability	barisal	barguna	amtali/p	chhurika	rural	high	barisal	amtali/p	712.493	male	24	18-24	0	0	0	0	0	0	0	0	0	0	0	0
1366901	13669	1	Probability	barisal	barguna	amtali/p	chhurika	rural	low	barisal	amtali/p	712.493	male	26	25-39	1	1	1	1	1	1	1	1	0	0	1	1
1343704	13437	4	Probability	barisal	barguna	amtali/p	chhurika	rural	moderate	barisal	amtali/p	712.493	male	25	25-39	0	0	0	0	0	0	0	0	0	0	0	0
1334001	13340	1	Probability	barisal	barguna	amtali/p	chhurika	rural	moderate	barisal	amtali/p	712.493	male	39	25-39	1	1	0	0	0	0	0	0	0	0	1	1
1338304	13383	4	Probability	barisal	barguna	amtali/p	chhurika	rural	low	barisal	amtali/p	712.493	female	16	15-17	0	0	0	0	0	0	0	0	0	0	0	0
1339402	13394	2	Probability	barisal	barguna	amtali/p	chhurika	rural	low	barisal	amtali/p	712.493	female	25	25-39	0	0	0	0	0	0	0	0	0	0	0	0
1338603	13386	3	Probability	barisal	barguna	amtali/p	chhurika	rural	moderate	barisal	amtali/p	712.493	female	16	15-17	0	0	0	0	0	0	0	0	0	0	0	0
1342501	13425	1	Probability	barisal	barguna	amtali/p	chhurika	rural	low	barisal	amtali/p	712.493	male	62	55+	1	1	0	0	0	0	0	0	0	0	1	1
1341102	13411	2	Probability	barisal	barguna	amtali/p	chhurika	rural	low	barisal	amtali/p	712.493	female	35	25-39	1	1	1	1	0	0	1	1	0	0	1	1
1341501	13415	1	Probability	barisal	barguna	amtali/p	chhurika	rural	low	barisal	amtali/p	712.493	male	70	55+	1	1	1	1	1	1	1	1	0	0	1	1
1361701	13617	1	Probability	barisal	barguna	amtali/p	chhurika	rural	high	barisal	amtali/p	712.493	male	55	55+	1	1	1	1	1	1	0	0	0	0	1	1
1350204	13502	4	Probability	barisal	barguna	amtali/p	chhurika	rural	high	barisal	amtali/p	712.493	male	20	18-24	0	0	0	0	0	0	0	0	0	0	0	0
1356404	13564	4	Probability	barisal	barguna	amtali/p	chhurika	rural	high	barisal	amtali/p	712.493	female	16	15-17	0	0	0	0	0	0	0	0	0	0	0	0
1344203	13442	3	Probability	barisal	barguna	amtali/p	chhurika	rural	moderate	barisal	amtali/p	712.493	male	40	40-54	0	0	0	0	0	0	0	0	0	0	0	0
1371204	13712	4	Probability	barisal	barguna	amtali/p	chhurika	rural	moderate	barisal	amtali/p	712.493	male	15	15-17	0	0	0	0	0	0	0	0	0	0	0	0
1366202	13662	2	Probability	barisal	barguna	amtali/p	chhurika	rural	low	barisal	amtali/p	712.493	female	32	25-39	1	1	0	0	0	0	0	0	0	0	1	1
1371403	13714	3	Probability	barisal	barguna	amtali/p	chhurika	rural	moderate	barisal	amtali/p	712.493	male	25	25-39	0	0	0	0	0	0	0	0	0	0	0	0
1348701	13487	1	Probability	barisal	barguna	amtali/p	chhurika	rural	low	barisal	amtali/p	712.493	male	30	25-39	0	0	0	0	0	0	0	0	0	0	0	0
1351001	13510	1	Probability	barisal	barguna	amtali/p	chhurika	rural	high	barisal	amtali/p	712.493	male	32	25-39	0	0	0	0	0	0	0	0	0	0	0	0
1357601	13576	1	Probability	barisal	barguna	amtali/p	chhurika	rural	moderate	barisal	amtali/p	712.493	male	48	40-54	1	1	0	0	0	0	0	0	0	0	1	1
1370101	13701	1	Probability	barisal	barguna	amtali/p	chhurika	rural	high	barisal	amtali/p	712.493	male	45	40-54	0	0	0	0	0	0	0	0	0	0	0	0
1338402	13384	2	Probability	barisal	barguna	amtali/p	chhurika	rural	moderate	barisal	amtali/p	712.493	female	50	40-54	1	1	0	0	0	0	0	0	0	0	1	1
1369601	13696	1	Probability	barisal	barguna	amtali/p	chhurika	rural	high	barisal	amtali/p	712.493	female	25	25-39	1	1	0	0	0	0	0	0	0	0	1	1
1365201	13652	1	Probability	barisal	barguna	amtali/p	chhurika	rural	moderate	barisal	amtali/p	712.493	male	28	25-39	0	0	0	0	0	0	0	0	0	0	0	0
1363602	13636	2	Probability	barisal	barguna	amtali/p	chhurika	rural	low	barisal	amtali/p	712.493	female	20	18-24	0	0	0	0	0	0	0	0	0	0	0	0
1364803	13648	3	Probability	barisal	barguna	amtali/p	chhurika	rural	moderate	barisal	amtali/p	712.493	male	35	25-39	1	1	1	1	1	1	1	1	0	0	0	0
1365103	13651	3	Probability	barisal	barguna	amtali/p	chhurika	rural	moderate	barisal	amtali/p	712.493	male	25	25-39	0	0	0	0	0	0	0	0	0	0	0	0
1349801	13498	1	Probability	barisal	barguna	amtali/p	chhurika	rural	moderate	barisal	amtali/p	712.493	male	50	40-54	1	1	1	1	1	1	1	1	0	0	1	1
1361705	13617	5	Probability	barisal	barguna	amtali/p	chhurika	rural	high	barisal	amtali/p	712.493	male	20	18-24	0	0	0	0	0	0	0	0	0	0	0	0
1359202	13592	2	Probability	barisal	barguna	amtali/p	chhurika	rural	high	barisal	amtali/p	712.493	female	28	25-39	1	1	0	0	0	0	0	0	0	0	1	1
1362606	13626	6	Probability	barisal	barguna	amtali/p	chhurika	rural	high	barisal	amtali/p	712.493	female	23	18-24	0	0	0	0	0	0	0	0	0	0	0	0
1358103	13581	3	Probability	barisal	barguna	amtali/p	chhurika	rural	moderate	barisal	amtali/p	712.493	female	15	15-17	0	0	0	0	0	0	0	0	0	0	0	0
1358501	13585	1	Probability	barisal	barguna	amtali/p	chhurika	rural	low	barisal	amtali/p	712.493	male	32	25-39	1	1	1	1	0	0	1	1	0	0	1	1
1351701	13517	1	Probability	barisal	barguna	amtali/p	chhurika	rural	moderate	barisal	amtali/p	712.493	male	60	55+	1	1	1	1	1	1	1	1	0	0	1	1
1350503	13505	3	Probability	barisal	barguna	amtali/p	chhurika	rural	high	barisal	amtali/p	712.493	male	20	18-24	1	1	1	1	1	1	0	0	0	0	1	1
1349104	13491	4	Probability	barisal	barguna	amtali/p	chhurika	rural	high	barisal	amtali/p	712.493	female	15	15-17	0	0	0	0	0	0	0	0	0	0	0	0
1347901	13479	1	Probability	barisal	barguna	amtali/p	chhurika	rural	moderate	barisal	amtali/p	712.493	male	65	55+	1	1	1	1	1	1	1	1	0	0	0	0
1348602	13486	2	Probability	barisal	barguna	amtali/p	chhurika	rural	low	barisal	amtali/p	712.493	female	28	25-39	0	0	0	0	0	0	0	0	0	0	0	0
1344602	13446	2	Probability	barisal	barguna	amtali/p	chhurika	rural	high	barisal	amtali/p	712.493	female	38	25-39	1	1	0	0	0	0	0	0	0	0	1	1
1367002	13670	2	Probability	barisal	barguna	amtali/p	chhurika	rural	low	barisal	amtali/p	712.493	female	25	25-39	0	0	0	0	0	0	0	0	0	0	0	0
1367201	13672	1	Probability	barisal	barguna	amtali/p	chhurika	rural	moderate	barisal	amtali/p	712.493	male	55	55+	1	1	1	1	1	1	1	1	0	0	1	1
1367502	13675	2	Probability	barisal	barguna	amtali/p	chhurika	rural	low	barisal	amtali/p	712.493	female	33	25-39	1	1	0	0	0	0	0	0	0	0	1	1
1362402	13624	2	Probability	barisal	barguna	amtali/p	chhurika	rural	high	barisal	amtali/p	712.493	female	45	40-54	1	1	0	0	0	0	0	0	0	0	1	1
1336402	13364	2	Probability	barisal	barguna	amtali/p	chhurika	rural	high	barisal	amtali/p	712.493	female	35	25-39	1	1	0	0	0	0	0	0	0	0	1	1
1371101	13711	1	Probability	barisal	barguna	amtali/p	chhurika	rural	moderate	barisal	amtali/p	712.493	male	52	40-54	1	1	1	1	0	0	1	1	0	0	1	1
1351703	13517	3	Probability	barisal	barguna	amtali/p	chhurika	rural	moderate	barisal	amtali/p	712.493	male	25	25-39	0	0	0	0	0	0	0	0	0	0	0	0
1369902	13699	2	Probability	barisal	barguna	amtali/p	chhurika	rural	high	barisal	amtali/p	712.493	female	35	25-39	0	0	0	0	0	0	0	0	0	0	0	0
1361602	13616	2	Probability	barisal	barguna	amtali/p	chhurika	rural	moderate	barisal	amtali/p	712.493	male	20	18-24	1	1	1	1	1	1	0	0	0	0	0	0
1342302	13423	2	Probability	barisal	barguna	amtali/p	chhurika	rural	low	barisal	amtali/p	712.493	female	22	18-24	0	0	0	0	0	0	0	0	0	0	0	0
1344101	13441	1	Probability	barisal	barguna	amtali/p	chhurika	rural	low	barisal	amtali/p	712.493	male	55	55+	1	1	1	1	0	0	1	1	0	0	1	1
1339802	13398	2	Probability	barisal	barguna	amtali/p	chhurika	rural	low	barisal	amtali/p	712.493	female	25	25-39	0	0	0	0	0	0	0	0	0	0	0	0
1361304	13613	4	Probability	barisal	barguna	amtali/p	chhurika	rural	high	barisal	amtali/p	712.493	female	15	15-17	0	0	0	0	0	0	0	0	0	0	0	0
1371603	13716	3	Probability	barisal	barguna	amtali/p	chhurika	rural	moderate	barisal	amtali/p	712.493	male	20	18-24	1	1	1	1	1	1	0	0	0	0	0	0
1338002	13380	2	Probability	barisal	barguna	amtali/p	chhurika	rural	high	barisal	amtali/p	712.493	female	52	40-54	1	1	0	0	0	0	0	0	0	0	1	1
1338303	13383	3	Probability	barisal	barguna	amtali/p	chhurika	rural	low	barisal	amtali/p	712.493	male	20	18-24	0	0	0	0	0	0	0	0	0	0	0	0
1366503	13665	3	Probability	barisal	barguna	amtali/p	chhurika	rural	low	barisal	amtali/p	712.493	male	15	15-17	0	0	0	0	0	0	0	0	0	0	0	0
1366001	13660	1	Probability	barisal	barguna	amtali/p	chhurika	rural	low	barisal	amtali/p	712.493	male	50	40-54	1	1	1	1	1	1	1	1	0	0	1	1
1362602	13626	2	Probability	barisal	barguna	amtali/p	chhurika	rural	high	barisal	amtali/p	712.493	female	50	40-54	1	1	0	0	0	0	0	0	0	0	1	1
1336205	13362	5	Probability	barisal	barguna	amtali/p	chhurika	rural	high	barisal	amtali/p	712.493	male	15	15-17	0	0	0	0	0	0	0	0	0	0	0	0
1356002	13560	2	Probability	barisal	barguna	amtali/p	chhurika	rural	high	barisal	amtali/p	712.493	female	22	18-24	1	1	0	0	0	0	0	0	0	0	1	1
1336301	13363	1	Probability	barisal	barguna	amtali/p	chhurika	rural	low	barisal	amtali/p	712.493	male	70	55+	1	1	1	1	1	1	1	1	0	0	1	1
1356604	13566	4	Probability	barisal	barguna	amtali/p	chhurika	rural	moderate	barisal	amtali/p	712.493	female	32	25-39	0	0	0	0	0	0	0	0	0	0	0	0
1356601	13566	1	Probability	barisal	barguna	amtali/p	chhurika	rural	moderate	barisal	amtali/p	712.493	male	67	55+	1	1	0	0	0	0	0	0	0	0	1	1
1335605	13356	5	Probability	barisal	barguna	amtali/p	chhurika	rural	high	barisal	amtali/p	712.493	male	30	25-39	1	1	1	1	1	1	1	1	0	0	0	0
1344202	13442	2	Probability	barisal	barguna	amtali/p	chhurika	rural	moderate	barisal	amtali/p	712.493	female	60	55+	1	1	0	0	0	0	0	0	0	0	1	1
1341602	13416	2	Probability	barisal	barguna	amtali/p	chhurika	rural	low	barisal	amtali/p	712.493	female	45	40-54	0	0	0	0	0	0	0	0	0	0	0	0
1352602	13526	2	Probability	barisal	barguna	amtali/p	chhurika	rural	moderate	barisal	amtali/p	712.493	female	50	40-54	1	1	0	0	0	0	0	0	0	0	1	1
1340101	13401	1	Probability	barisal	barguna	amtali/p	chhurika	rural	moderate	barisal	amtali/p	712.493	male	35	25-39	1	1	1	1	1	1	1	1	0	0	0	0
1355501	13555	1	Probability	barisal	barguna	amtali/p	chhurika	rural	high	barisal	amtali/p	712.493	male	40	40-54	0	0	0	0	0	0	0	0	0	0	0	0
1353701	13537	1	Probability	barisal	barguna	amtali/p	chhurika	rural	high	barisal	amtali/p	712.493	male	65	55+	1	1	1	1	1	1	1	1	0	0	1	1
1361303	13613	3	Probability	barisal	barguna	amtali/p	chhurika	rural	high	barisal	amtali/p	712.493	female	18	18-24	0	0	0	0	0	0	0	0	0	0	0	0
1335801	13358	1	Probability	barisal	barguna	amtali/p	chhurika	rural	high	barisal	amtali/p	712.493	male	60	55+	1	1	1	1	1	1	0	0	0	0	1	1
1368003	13680	3	Probability	barisal	barguna	amtali/p	chhurika	rural	high	barisal	amtali/p	712.493	male	20	18-24	0	0	0	0	0	0	0	0	0	0	0	0
1349303	13493	3	Probability	barisal	barguna	amtali/p	chhurika	rural	moderate	barisal	amtali/p	712.493	male	18	18-24	0	0	0	0	0	0	0	0	0	0	0	0
1346902	13469	2	Probability	barisal	barguna	amtali/p	chhurika	rural	low	barisal	amtali/p	712.493	female	24	18-24	1	1	0	0	0	0	0	0	0	0	1	1
1370601	13706	1	Probability	barisal	barguna	amtali/p	chhurika	rural	low	barisal	amtali/p	712.493	male	68	55+	1	1	0	0	0	0	0	0	0	0	1	1
1365703	13657	3	Probability	barisal	barguna	amtali/p	chhurika	rural	moderate	barisal	amtali/p	712.493	male	30	25-39	1	1	1	1	1	1	0	0	0	0	1	1
1356805	13568	5	Probability	barisal	barguna	amtali/p	chhurika	rural	high	barisal	amtali/p	712.493	female	20	18-24	0	0	0	0	0	0	0	0	0	0	0	0
1334901	13349	1	Probability	barisal	barguna	amtali/p	chhurika	rural	moderate	barisal	amtali/p	712.493	female	30	25-39	0	0	0	0	0	0	0	0	0	0	0	0
1334701	13347	1	Probability	barisal	barguna	amtali/p	chhurika	rural	high	barisal	amtali/p	712.493	male	33	25-39	1	1	1	1	1	1	1	1	0	0	0	0
1362801	13628	1	Probability	barisal	barguna	amtali/p	chhurika	rural	moderate	barisal	amtali/p	712.493	male	40	40-54	1	1	1	1	1	1	1	1	0	0	0	0
1360001	13600	1	Probability	barisal	barguna	amtali/p	chhurika	rural	high	barisal	amtali/p	712.493	male	70	55+	1	1	0	0	0	0	0	0	0	0	1	1
1346601	13466	1	Probability	barisal	barguna	amtali/p	chhurika	rural	moderate	barisal	amtali/p	712.493	male	25	25-39	0	0	0	0	0	0	0	0	0	0	0	0
1339502	13395	2	Probability	barisal	barguna	amtali/p	chhurika	rural	moderate	barisal	amtali/p	712.493	female	55	55+	0	0	0	0	0	0	0	0	0	0	0	0
1358702	13587	2	Probability	barisal	barguna	amtali/p	chhurika	rural	low	barisal	amtali/p	712.493	male	40	40-54	0	0	0	0	0	0	0	0	0	0	0	0
1371002	13710	2	Probability	barisal	barguna	amtali/p	chhurika	rural	moderate	barisal	amtali/p	712.493	male	20	18-24	0	0	0	0	0	0	0	0	0	0	0	0
1334802	13348	2	Probability	barisal	barguna	amtali/p	chhurika	rural	high	barisal	amtali/p	712.493	female	50	40-54	1	1	0	0	0	0	0	0	0	0	1	1
1369503	13695	3	Probability	barisal	barguna	amtali/p	chhurika	rural	high	barisal	amtali/p	712.493	female	25	25-39	1	1	0	0	0	0	0	0	0	0	1	1
1344603	13446	3	Probability	barisal	barguna	amtali/p	chhurika	rural	high	barisal	amtali/p	712.493	male	70	55+	1	1	0	0	0	0	0	0	0	0	1	1
1358303	13583	3	Probability	barisal	barguna	amtali/p	chhurika	rural	low	barisal	amtali/p	712.493	male	20	18-24	0	0	0	0	0	0	0	0	0	0	0	0
1370502	13705	2	Probability	barisal	barguna	amtali/p	chhurika	rural	high	barisal	amtali/p	712.493	female	18	18-24	0	0	0	0	0	0	0	0	0	0	0	0
1355701	13557	1	Probability	barisal	barguna	amtali/p	chhurika	rural	high	barisal	amtali/p	712.493	male	49	40-54	1	1	1	1	1	1	1	1	0	0	0	0
1334301	13343	1	Probability	barisal	barguna	amtali/p	chhurika	rural	high	barisal	amtali/p	712.493	male	53	40-54	1	1	0	0	0	0	0	0	0	0	1	1
1353906	13539	6	Probability	barisal	barguna	amtali/p	chhurika	rural	high	barisal	amtali/p	712.493	female	25	25-39	0	0	0	0	0	0	0	0	0	0	0	0
1354103	13541	3	Probability	barisal	barguna	amtali/p	chhurika	rural	moderate	barisal	amtali/p	712.493	male	22	18-24	1	1	1	1	1	1	1	1	0	0	0	0
1348501	13485	1	Probability	barisal	barguna	amtali/p	chhurika	rural	moderate	barisal	amtali/p	712.493	male	65	55+	1	1	0	0	0	0	0	0	0	0	1	1
1353002	13530	2	Probability	barisal	barguna	amtali/p	chhurika	rural	moderate	barisal	amtali/p	712.493	female	50	40-54	0	0	0	0	0	0	0	0	0	0	0	0
1348002	13480	2	Probability	barisal	barguna	amtali/p	chhurika	rural	moderate	barisal	amtali/p	712.493	female	20	18-24	0	0	0	0	0	0	0	0	0	0	0	0
1349902	13499	2	Probability	barisal	barguna	amtali/p	chhurika	rural	moderate	barisal	amtali/p	712.493	female	25	25-39	0	0	0	0	0	0	0	0	0	0	0	0
1353104	13531	4	Probability	barisal	barguna	amtali/p	chhurika	rural	high	barisal	amtali/p	712.493	female	23	18-24	0	0	0	0	0	0	0	0	0	0	0	0
1350804	13508	4	Probability	barisal	barguna	amtali/p	chhurika	rural	high	barisal	amtali/p	712.493	female	22	18-24	0	0	0	0	0	0	0	0	0	0	0	0
1352103	13521	3	Probability	barisal	barguna	amtali/p	chhurika	rural	low	barisal	amtali/p	712.493	female	16	15-17	0	0	0	0	0	0	0	0	0	0	0	0
1346203	13462	3	Probability	barisal	barguna	amtali/p	chhurika	rural	moderate	barisal	amtali/p	712.493	male	40	40-54	1	1	1	1	1	1	0	0	0	0	1	1
1349401	13494	1	Probability	barisal	barguna	amtali/p	chhurika	rural	moderate	barisal	amtali/p	712.493	male	30	25-39	1	1	0	0	0	0	0	0	0	0	1	1
1348904	13489	4	Probability	barisal	barguna	amtali/p	chhurika	rural	moderate	barisal	amtali/p	712.493	female	40	40-54	1	1	0	0	0	0	0	0	0	0	1	1
1337101	13371	1	Probability	barisal	barguna	amtali/p	chhurika	rural	high	barisal	amtali/p	712.493	male	40	40-54	1	1	0	0	0	0	0	0	0	0	1	1
1340901	13409	1	Probability	barisal	barguna	amtali/p	chhurika	rural	moderate	barisal	amtali/p	712.493	male	35	25-39	0	0	0	0	0	0	0	0	0	0	0	0
1343204	13432	4	Probability	barisal	barguna	amtali/p	chhurika	rural	moderate	barisal	amtali/p	712.493	female	20	18-24	0	0	0	0	0	0	0	0	0	0	0	0
1345301	13453	1	Probability	barisal	barguna	amtali/p	chhurika	rural	moderate	barisal	amtali/p	712.493	male	37	25-39	1	1	1	1	1	1	1	1	0	0	1	1
1356801	13568	1	Probability	barisal	barguna	amtali/p	chhurika	rural	high	barisal	amtali/p	712.493	male	65	55+	1	1	0	0	0	0	0	0	0	0	1	1
1357203	13572	3	Probability	barisal	barguna	amtali/p	chhurika	rural	moderate	barisal	amtali/p	712.493	male	30	25-39	1	1	1	1	1	1	1	1	0	0	0	0
1357001	13570	1	Probability	barisal	barguna	amtali/p	chhurika	rural	high	barisal	amtali/p	712.493	male	45	40-54	0	0	0	0	0	0	0	0	0	0	0	0
1337402	13374	2	Probability	barisal	barguna	amtali/p	chhurika	rural	moderate	barisal	amtali/p	712.493	female	24	18-24	0	0	0	0	0	0	0	0	0	0	0	0
1357901	13579	1	Probability	barisal	barguna	amtali/p	chhurika	rural	moderate	barisal	amtali/p	712.493	male	45	40-54	1	1	1	1	1	1	1	1	0	0	1	1
1335203	13352	3	Probability	barisal	barguna	amtali/p	chhurika	rural	high	barisal	amtali/p	712.493	male	21	18-24	1	1	0	0	0	0	0	0	0	0	1	1
1358101	13581	1	Probability	barisal	barguna	amtali/p	chhurika	rural	moderate	barisal	amtali/p	712.493	male	55	55+	1	1	1	1	1	1	1	1	0	0	0	0
1359304	13593	4	Probability	barisal	barguna	amtali/p	chhurika	rural	moderate	barisal	amtali/p	712.493	female	16	15-17	0	0	0	0	0	0	0	0	0	0	0	0
1350302	13503	2	Probability	barisal	barguna	amtali/p	chhurika	rural	moderate	barisal	amtali/p	712.493	female	42	40-54	1	1	0	0	0	0	0	0	0	0	1	1
1344402	13444	2	Probability	barisal	barguna	amtali/p	chhurika	rural	low	barisal	amtali/p	712.493	female	21	18-24	0	0	0	0	0	0	0	0	0	0	0	0
1343802	13438	2	Probability	barisal	barguna	amtali/p	chhurika	rural	moderate	barisal	amtali/p	712.493	female	55	55+	1	1	0	0	0	0	0	0	0	0	1	1
1343902	13439	2	Probability	barisal	barguna	amtali/p	chhurika	rural	moderate	barisal	amtali/p	712.493	female	45	40-54	1	1	0	0	0	0	0	0	0	0	1	1
1368604	13686	4	Probability	barisal	barguna	amtali/p	chhurika	rural	high	barisal	amtali/p	712.493	female	16	15-17	0	0	0	0	0	0	0	0	0	0	0	0
1345701	13457	1	Probability	barisal	barguna	amtali/p	chhurika	rural	low	barisal	amtali/p	712.493	male	24	18-24	1	1	1	1	1	1	1	1	0	0	0	0
1334003	13340	3	Probability	barisal	barguna	amtali/p	chhurika	rural	moderate	barisal	amtali/p	712.493	female	15	15-17	0	0	0	0	0	0	0	0	0	0	0	0
1335402	13354	2	Probability	barisal	barguna	amtali/p	chhurika	rural	high	barisal	amtali/p	712.493	female	40	40-54	1	1	0	0	0	0	0	0	0	0	1	1
1344903	13449	3	Probability	barisal	barguna	amtali/p	chhurika	rural	low	barisal	amtali/p	712.493	female	15	15-17	0	0	0	0	0	0	0	0	0	0	0	0
1349802	13498	2	Probability	barisal	barguna	amtali/p	chhurika	rural	moderate	barisal	amtali/p	712.493	female	40	40-54	1	1	0	0	0	0	0	0	0	0	1	1
1357602	13576	2	Probability	barisal	barguna	amtali/p	chhurika	rural	moderate	barisal	amtali/p	712.493	female	42	40-54	0	0	0	0	0	0	0	0	0	0	0	0
1345303	13453	3	Probability	barisal	barguna	amtali/p	chhurika	rural	moderate	barisal	amtali/p	712.493	female	45	40-54	1	1	0	0	0	0	0	0	0	0	1	1
1359002	13590	2	Probability	barisal	barguna	amtali/p	chhurika	rural	low	barisal	amtali/p	712.493	female	35	25-39	0	0	0	0	0	0	0	0	0	0	0	0
1340102	13401	2	Probability	barisal	barguna	amtali/p	chhurika	rural	moderate	barisal	amtali/p	712.493	female	30	25-39	1	1	0	0	0	0	0	0	0	0	1	1
1347501	13475	1	Probability	barisal	barguna	amtali/p	chhurika	rural	low	barisal	amtali/p	712.493	male	45	40-54	1	1	1	1	1	1	0	0	0	0	1	1
1341505	13415	5	Probability	barisal	barguna	amtali/p	chhurika	rural	low	barisal	amtali/p	712.493	female	25	25-39	0	0	0	0	0	0	0	0	0	0	0	0
1337702	13377	2	Probability	barisal	barguna	amtali/p	chhurika	rural	high	barisal	amtali/p	712.493	female	58	55+	1	1	0	0	0	0	0	0	0	0	1	1
1337005	13370	5	Probability	barisal	barguna	amtali/p	chhurika	rural	high	barisal	amtali/p	712.493	male	28	25-39	0	0	0	0	0	0	0	0	0	0	0	0
1350803	13508	3	Probability	barisal	barguna	amtali/p	chhurika	rural	high	barisal	amtali/p	712.493	male	30	25-39	0	0	0	0	0	0	0	0	0	0	0	0
1352203	13522	3	Probability	barisal	barguna	amtali/p	chhurika	rural	low	barisal	amtali/p	712.493	male	18	18-24	0	0	0	0	0	0	0	0	0	0	0	0
1349504	13495	4	Probability	barisal	barguna	amtali/p	chhurika	rural	low	barisal	amtali/p	712.493	male	15	15-17	0	0	0	0	0	0	0	0	0	0	0	0
1349705	13497	5	Probability	barisal	barguna	amtali/p	chhurika	rural	moderate	barisal	amtali/p	712.493	female	15	15-17	0	0	0	0	0	0	0	0	0	0	0	0
1334601	13346	1	Probability	barisal	barguna	amtali/p	chhurika	rural	high	barisal	amtali/p	712.493	male	35	25-39	0	0	0	0	0	0	0	0	0	0	0	0
1341903	13419	3	Probability	barisal	barguna	amtali/p	chhurika	rural	moderate	barisal	amtali/p	712.493	male	25	25-39	1	1	1	1	1	1	1	1	0	0	0	0
1348902	13489	2	Probability	barisal	barguna	amtali/p	chhurika	rural	moderate	barisal	amtali/p	712.493	female	70	55+	1	1	0	0	0	0	0	0	0	0	1	1
1347702	13477	2	Probability	barisal	barguna	amtali/p	chhurika	rural	low	barisal	amtali/p	712.493	female	30	25-39	1	1	0	0	0	0	0	0	0	0	1	1
1336803	13368	3	Probability	barisal	barguna	amtali/p	chhurika	rural	high	barisal	amtali/p	712.493	male	30	25-39	1	1	1	1	1	1	1	1	0	0	0	0
1369403	13694	3	Probability	barisal	barguna	amtali/p	chhurika	rural	high	barisal	amtali/p	712.493	male	21	18-24	0	0	0	0	0	0	0	0	0	0	0	0
1345302	13453	2	Probability	barisal	barguna	amtali/p	chhurika	rural	moderate	barisal	amtali/p	712.493	female	30	25-39	0	0	0	0	0	0	0	0	0	0	0	0
1333904	13339	4	Probability	barisal	barguna	amtali/p	chhurika	rural	high	barisal	amtali/p	712.493	male	33	25-39	0	0	0	0	0	0	0	0	0	0	0	0
1349603	13496	3	Probability	barisal	barguna	amtali/p	chhurika	rural	high	barisal	amtali/p	712.493	male	15	15-17	0	0	0	0	0	0	0	0	0	0	0	0
1353703	13537	3	Probability	barisal	barguna	amtali/p	chhurika	rural	high	barisal	amtali/p	712.493	female	18	18-24	0	0	0	0	0	0	0	0	0	0	0	0
1353402	13534	2	Probability	barisal	barguna	amtali/p	chhurika	rural	moderate	barisal	amtali/p	712.493	female	30	25-39	1	1	0	0	0	0	0	0	0	0	1	1
1354502	13545	2	Probability	barisal	barguna	amtali/p	chhurika	rural	high	barisal	amtali/p	712.493	female	45	40-54	1	1	0	0	0	0	0	0	0	0	1	1
1354102	13541	2	Probability	barisal	barguna	amtali/p	chhurika	rural	moderate	barisal	amtali/p	712.493	female	50	40-54	1	1	0	0	0	0	0	0	0	0	1	1
1334201	13342	1	Probability	barisal	barguna	amtali/p	chhurika	rural	low	barisal	amtali/p	712.493	female	55	55+	1	1	0	0	0	0	0	0	0	0	1	1
1354201	13542	1	Probability	barisal	barguna	amtali/p	chhurika	rural	high	barisal	amtali/p	712.493	male	27	25-39	0	0	0	0	0	0	0	0	0	0	0	0
1360804	13608	4	Probability	barisal	barguna	amtali/p	chhurika	rural	moderate	barisal	amtali/p	712.493	female	26	25-39	0	0	0	0	0	0	0	0	0	0	0	0
1336502	13365	2	Probability	barisal	barguna	amtali/p	chhurika	rural	high	barisal	amtali/p	712.493	female	50	40-54	1	1	0	0	0	0	0	0	0	0	1	1
1356302	13563	2	Probability	barisal	barguna	amtali/p	chhurika	rural	high	barisal	amtali/p	712.493	female	46	40-54	1	1	0	0	0	0	0	0	0	0	1	1
1361202	13612	2	Probability	barisal	barguna	amtali/p	chhurika	rural	moderate	barisal	amtali/p	712.493	female	25	25-39	0	0	0	0	0	0	0	0	0	0	0	0
1358304	13583	4	Probability	barisal	barguna	amtali/p	chhurika	rural	low	barisal	amtali/p	712.493	female	18	18-24	0	0	0	0	0	0	0	0	0	0	0	0
1363503	13635	3	Probability	barisal	barguna	amtali/p	chhurika	rural	moderate	barisal	amtali/p	712.493	male	22	18-24	1	1	1	1	1	1	1	1	0	0	0	0
1368602	13686	2	Probability	barisal	barguna	amtali/p	chhurika	rural	high	barisal	amtali/p	712.493	female	36	25-39	0	0	0	0	0	0	0	0	0	0	0	0
1369201	13692	1	Probability	barisal	barguna	amtali/p	chhurika	rural	high	barisal	amtali/p	712.493	male	27	25-39	1	1	1	1	1	1	0	0	0	0	1	1
1359402	13594	2	Probability	barisal	barguna	amtali/p	chhurika	rural	low	barisal	amtali/p	712.493	female	25	25-39	1	1	0	0	0	0	0	0	0	0	1	1
1336002	13360	2	Probability	barisal	barguna	amtali/p	chhurika	rural	moderate	barisal	amtali/p	712.493	female	29	25-39	0	0	0	0	0	0	0	0	0	0	0	0
1369701	13697	1	Probability	barisal	barguna	amtali/p	chhurika	rural	high	barisal	amtali/p	712.493	male	30	25-39	0	0	0	0	0	0	0	0	0	0	0	0
1364202	13642	2	Probability	barisal	barguna	amtali/p	chhurika	rural	high	barisal	amtali/p	712.493	female	25	25-39	0	0	0	0	0	0	0	0	0	0	0	0
1365902	13659	2	Probability	barisal	barguna	amtali/p	chhurika	rural	low	barisal	amtali/p	712.493	female	33	25-39	0	0	0	0	0	0	0	0	0	0	0	0
1338102	13381	2	Probability	barisal	barguna	amtali/p	chhurika	rural	low	barisal	amtali/p	712.493	female	20	18-24	1	1	0	0	0	0	0	0	0	0	1	1
1338802	13388	2	Probability	barisal	barguna	amtali/p	chhurika	rural	moderate	barisal	amtali/p	712.493	female	48	40-54	1	1	0	0	0	0	0	0	0	0	1	1
1366701	13667	1	Probability	barisal	barguna	amtali/p	chhurika	rural	low	barisal	amtali/p	712.493	male	25	25-39	1	1	1	1	1	1	0	0	0	0	0	0
1339002	13390	2	Probability	barisal	barguna	amtali/p	chhurika	rural	moderate	barisal	amtali/p	712.493	male	25	25-39	0	0	0	0	0	0	0	0	0	0	0	0
1360705	13607	5	Probability	barisal	barguna	amtali/p	chhurika	rural	high	barisal	amtali/p	712.493	male	20	18-24	1	1	1	1	1	1	0	0	0	0	0	0
1338502	13385	2	Probability	barisal	barguna	amtali/p	chhurika	rural	moderate	barisal	amtali/p	712.493	female	48	40-54	1	1	0	0	0	0	0	0	0	0	1	1
1338201	13382	1	Probability	barisal	barguna	amtali/p	chhurika	rural	low	barisal	amtali/p	712.493	male	33	25-39	1	1	1	1	1	1	1	1	0	0	0	0
1340002	13400	2	Probability	barisal	barguna	amtali/p	chhurika	rural	low	barisal	amtali/p	712.493	female	25	25-39	0	0	0	0	0	0	0	0	0	0	0	0
1338503	13385	3	Probability	barisal	barguna	amtali/p	chhurika	rural	moderate	barisal	amtali/p	712.493	male	28	25-39	1	1	1	1	1	1	0	0	0	0	0	0
1342003	13420	3	Probability	barisal	barguna	amtali/p	chhurika	rural	moderate	barisal	amtali/p	712.493	female	62	55+	1	1	0	0	0	0	0	0	0	0	1	1
1338405	13384	5	Probability	barisal	barguna	amtali/p	chhurika	rural	moderate	barisal	amtali/p	712.493	female	28	25-39	0	0	0	0	0	0	0	0	0	0	0	0
1337804	13378	4	Probability	barisal	barguna	amtali/p	chhurika	rural	high	barisal	amtali/p	712.493	female	30	25-39	1	1	0	0	0	0	0	0	0	0	1	1
1340302	13403	2	Probability	barisal	barguna	amtali/p	chhurika	rural	moderate	barisal	amtali/p	712.493	female	45	40-54	1	1	0	0	0	0	0	0	0	0	1	1
1338101	13381	1	Probability	barisal	barguna	amtali/p	chhurika	rural	low	barisal	amtali/p	712.493	male	25	25-39	1	1	1	1	1	1	1	1	0	0	1	1
1341601	13416	1	Probability	barisal	barguna	amtali/p	chhurika	rural	low	barisal	amtali/p	712.493	male	50	40-54	1	1	1	1	0	0	1	1	0	0	0	0
1343602	13436	2	Probability	barisal	barguna	amtali/p	chhurika	rural	moderate	barisal	amtali/p	712.493	female	28	25-39	0	0	0	0	0	0	0	0	0	0	0	0
1369901	13699	1	Probability	barisal	barguna	amtali/p	chhurika	rural	high	barisal	amtali/p	712.493	male	40	40-54	0	0	0	0	0	0	0	0	0	0	0	0
1342702	13427	2	Probability	barisal	barguna	amtali/p	chhurika	rural	moderate	barisal	amtali/p	712.493	female	26	25-39	0	0	0	0	0	0	0	0	0	0	0	0
1342301	13423	1	Probability	barisal	barguna	amtali/p	chhurika	rural	low	barisal	amtali/p	712.493	male	30	25-39	1	1	1	1	0	0	1	1	0	0	1	1
1343201	13432	1	Probability	barisal	barguna	amtali/p	chhurika	rural	moderate	barisal	amtali/p	712.493	male	49	40-54	1	1	1	1	1	1	0	0	0	0	1	1
1352701	13527	1	Probability	barisal	barguna	amtali/p	chhurika	rural	high	barisal	amtali/p	712.493	male	35	25-39	1	1	1	1	1	1	0	0	0	0	0	0
1344205	13442	5	Probability	barisal	barguna	amtali/p	chhurika	rural	moderate	barisal	amtali/p	712.493	male	24	18-24	0	0	0	0	0	0	0	0	0	0	0	0
1344604	13446	4	Probability	barisal	barguna	amtali/p	chhurika	rural	high	barisal	amtali/p	712.493	female	52	40-54	1	1	0	0	0	0	0	0	0	0	1	1
1366401	13664	1	Probability	barisal	barguna	amtali/p	chhurika	rural	moderate	barisal	amtali/p	712.493	male	50	40-54	0	0	0	0	0	0	0	0	0	0	0	0
1343901	13439	1	Probability	barisal	barguna	amtali/p	chhurika	rural	moderate	barisal	amtali/p	712.493	male	50	40-54	0	0	0	0	0	0	0	0	0	0	0	0
1349302	13493	2	Probability	barisal	barguna	amtali/p	chhurika	rural	moderate	barisal	amtali/p	712.493	female	50	40-54	1	1	0	0	0	0	0	0	0	0	1	1
1363003	13630	3	Probability	barisal	barguna	amtali/p	chhurika	rural	low	barisal	amtali/p	712.493	female	40	40-54	1	1	1	1	0	0	1	1	0	0	1	1
1365801	13658	1	Probability	barisal	barguna	amtali/p	chhurika	rural	moderate	barisal	amtali/p	712.493	male	40	40-54	1	1	1	1	1	1	0	0	0	0	1	1
1370703	13707	3	Probability	barisal	barguna	amtali/p	chhurika	rural	high	barisal	amtali/p	712.493	male	22	18-24	0	0	0	0	0	0	0	0	0	0	0	0
1365701	13657	1	Probability	barisal	barguna	amtali/p	chhurika	rural	moderate	barisal	amtali/p	712.493	male	55	55+	1	1	1	1	1	1	1	1	0	0	0	0
1364001	13640	1	Probability	barisal	barguna	amtali/p	chhurika	rural	high	barisal	amtali/p	712.493	female	28	25-39	0	0	0	0	0	0	0	0	0	0	0	0
1349502	13495	2	Probability	barisal	barguna	amtali/p	chhurika	rural	low	barisal	amtali/p	712.493	female	35	25-39	1	1	0	0	0	0	0	0	0	0	1	1
1364804	13648	4	Probability	barisal	barguna	amtali/p	chhurika	rural	moderate	barisal	amtali/p	712.493	male	28	25-39	0	0	0	0	0	0	0	0	0	0	0	0
1351305	13513	5	Probability	barisal	barguna	amtali/p	chhurika	rural	high	barisal	amtali/p	712.493	male	35	25-39	1	1	1	1	1	1	0	0	0	0	1	1
1352401	13524	1	Probability	barisal	barguna	amtali/p	chhurika	rural	high	barisal	amtali/p	712.493	male	49	40-54	1	1	0	0	0	0	0	0	0	0	1	1
1360904	13609	4	Probability	barisal	barguna	amtali/p	chhurika	rural	moderate	barisal	amtali/p	712.493	female	22	18-24	0	0	0	0	0	0	0	0	0	0	0	0
1370103	13701	3	Probability	barisal	barguna	amtali/p	chhurika	rural	high	barisal	amtali/p	712.493	female	22	18-24	0	0	0	0	0	0	0	0	0	0	0	0
1357802	13578	2	Probability	barisal	barguna	amtali/p	chhurika	rural	moderate	barisal	amtali/p	712.493	male	25	25-39	1	1	1	1	1	1	1	1	0	0	0	0
1362902	13629	2	Probability	barisal	barguna	amtali/p	chhurika	rural	low	barisal	amtali/p	712.493	female	30	25-39	0	0	0	0	0	0	0	0	0	0	0	0
1361501	13615	1	Probability	barisal	barguna	amtali/p	chhurika	rural	high	barisal	amtali/p	712.493	male	45	40-54	1	1	0	0	0	0	0	0	0	0	1	1
1334501	13345	1	Probability	barisal	barguna	amtali/p	chhurika	rural	moderate	barisal	amtali/p	712.493	male	35	25-39	1	1	1	1	1	1	1	1	0	0	1	1
1343403	13434	3	Probability	barisal	barguna	amtali/p	chhurika	rural	high	barisal	amtali/p	712.493	male	21	18-24	0	0	0	0	0	0	0	0	0	0	0	0
1363301	13633	1	Probability	barisal	barguna	amtali/p	chhurika	rural	moderate	barisal	amtali/p	712.493	male	50	40-54	1	1	1	1	1	1	1	1	0	0	0	0
1363902	13639	2	Probability	barisal	barguna	amtali/p	chhurika	rural	high	barisal	amtali/p	712.493	female	65	55+	1	1	0	0	0	0	0	0	0	0	1	1
1369001	13690	1	Probability	barisal	barguna	amtali/p	chhurika	rural	high	barisal	amtali/p	712.493	male	32	25-39	0	0	0	0	0	0	0	0	0	0	0	0
1364301	13643	1	Probability	barisal	barguna	amtali/p	chhurika	rural	high	barisal	amtali/p	712.493	male	35	25-39	0	0	0	0	0	0	0	0	0	0	0	0
1363304	13633	4	Probability	barisal	barguna	amtali/p	chhurika	rural	moderate	barisal	amtali/p	712.493	female	17	15-17	0	0	0	0	0	0	0	0	0	0	0	0
1366101	13661	1	Probability	barisal	barguna	amtali/p	chhurika	rural	low	barisal	amtali/p	712.493	male	72	55+	1	1	0	0	0	0	0	0	0	0	1	1
1366601	13666	1	Probability	barisal	barguna	amtali/p	chhurika	rural	low	barisal	amtali/p	712.493	male	30	25-39	1	1	1	1	1	1	0	0	0	0	0	0
1367402	13674	2	Probability	barisal	barguna	amtali/p	chhurika	rural	moderate	barisal	amtali/p	712.493	female	60	55+	0	0	0	0	0	0	0	0	0	0	0	0
1371302	13713	2	Probability	barisal	barguna	amtali/p	chhurika	rural	low	barisal	amtali/p	712.493	female	25	25-39	0	0	0	0	0	0	0	0	0	0	0	0
1358803	13588	3	Probability	barisal	barguna	amtali/p	chhurika	rural	high	barisal	amtali/p	712.493	female	50	40-54	1	1	0	0	0	0	0	0	0	0	1	1
1362405	13624	5	Probability	barisal	barguna	amtali/p	chhurika	rural	high	barisal	amtali/p	712.493	female	20	18-24	0	0	0	0	0	0	0	0	0	0	0	0
1347004	13470	4	Probability	barisal	barguna	amtali/p	chhurika	rural	moderate	barisal	amtali/p	712.493	female	15	15-17	0	0	0	0	0	0	0	0	0	0	0	0
1337901	13379	1	Probability	barisal	barguna	amtali/p	chhurika	rural	high	barisal	amtali/p	712.493	male	60	55+	1	1	0	0	0	0	0	0	0	0	1	1
1362305	13623	5	Probability	barisal	barguna	amtali/p	chhurika	rural	high	barisal	amtali/p	712.493	male	25	25-39	0	0	0	0	0	0	0	0	0	0	0	0
1362401	13624	1	Probability	barisal	barguna	amtali/p	chhurika	rural	high	barisal	amtali/p	712.493	male	50	40-54	1	1	1	1	1	1	1	1	0	0	0	0
1362501	13625	1	Probability	barisal	barguna	amtali/p	chhurika	rural	high	barisal	amtali/p	712.493	male	30	25-39	1	1	1	1	1	1	1	1	0	0	1	1
1362607	13626	7	Probability	barisal	barguna	amtali/p	chhurika	rural	high	barisal	amtali/p	712.493	male	18	18-24	0	0	0	0	0	0	0	0	0	0	0	0
1355201	13552	1	Probability	barisal	barguna	amtali/p	chhurika	rural	low	barisal	amtali/p	712.493	male	35	25-39	1	1	1	1	1	1	1	1	0	0	1	1
1349203	13492	3	Probability	barisal	barguna	amtali/p	chhurika	rural	moderate	barisal	amtali/p	712.493	female	15	15-17	0	0	0	0	0	0	0	0	0	0	0	0
1360703	13607	3	Probability	barisal	barguna	amtali/p	chhurika	rural	high	barisal	amtali/p	712.493	male	28	25-39	1	1	1	1	1	1	0	0	0	0	0	0
1356902	13569	2	Probability	barisal	barguna	amtali/p	chhurika	rural	high	barisal	amtali/p	712.493	female	32	25-39	0	0	0	0	0	0	0	0	0	0	0	0
1353303	13533	3	Probability	barisal	barguna	amtali/p	chhurika	rural	high	barisal	amtali/p	712.493	male	24	18-24	0	0	0	0	0	0	0	0	0	0	0	0
1355502	13555	2	Probability	barisal	barguna	amtali/p	chhurika	rural	high	barisal	amtali/p	712.493	female	37	25-39	0	0	0	0	0	0	0	0	0	0	0	0
1365101	13651	1	Probability	barisal	barguna	amtali/p	chhurika	rural	moderate	barisal	amtali/p	712.493	male	50	40-54	1	1	1	1	1	1	0	0	0	0	1	1
1350101	13501	1	Probability	barisal	barguna	amtali/p	chhurika	rural	moderate	barisal	amtali/p	712.493	male	32	25-39	1	1	1	1	1	1	0	0	0	0	0	0
1367204	13672	4	Probability	barisal	barguna	amtali/p	chhurika	rural	moderate	barisal	amtali/p	712.493	male	18	18-24	0	0	0	0	0	0	0	0	0	0	0	0
1348506	13485	6	Probability	barisal	barguna	amtali/p	chhurika	rural	moderate	barisal	amtali/p	712.493	male	15	15-17	0	0	0	0	0	0	0	0	0	0	0	0
1350301	13503	1	Probability	barisal	barguna	amtali/p	chhurika	rural	moderate	barisal	amtali/p	712.493	male	55	55+	1	1	0	0	0	0	0	0	0	0	1	1
1347003	13470	3	Probability	barisal	barguna	amtali/p	chhurika	rural	moderate	barisal	amtali/p	712.493	female	40	40-54	1	1	0	0	0	0	0	0	0	0	1	1
1348803	13488	3	Probability	barisal	barguna	amtali/p	chhurika	rural	moderate	barisal	amtali/p	712.493	male	24	18-24	0	0	0	0	0	0	0	0	0	0	0	0
1334402	13344	2	Probability	barisal	barguna	amtali/p	chhurika	rural	high	barisal	amtali/p	712.493	female	22	18-24	0	0	0	0	0	0	0	0	0	0	0	0
1366201	13662	1	Probability	barisal	barguna	amtali/p	chhurika	rural	low	barisal	amtali/p	712.493	male	38	25-39	1	1	1	1	1	1	1	1	0	0	0	0
1354005	13540	5	Probability	barisal	barguna	amtali/p	chhurika	rural	moderate	barisal	amtali/p	712.493	female	90	55+	1	1	0	0	0	0	0	0	0	0	1	1
1366802	13668	2	Probability	barisal	barguna	amtali/p	chhurika	rural	low	barisal	amtali/p	712.493	female	30	25-39	1	1	0	0	0	0	0	0	0	0	1	1
1363302	13633	2	Probability	barisal	barguna	amtali/p	chhurika	rural	moderate	barisal	amtali/p	712.493	female	40	40-54	1	1	0	0	0	0	0	0	0	0	1	1
1365705	13657	5	Probability	barisal	barguna	amtali/p	chhurika	rural	moderate	barisal	amtali/p	712.493	male	20	18-24	0	0	0	0	0	0	0	0	0	0	0	0
1366501	13665	1	Probability	barisal	barguna	amtali/p	chhurika	rural	low	barisal	amtali/p	712.493	female	40	40-54	1	1	0	0	0	0	0	0	0	0	1	1
1341301	13413	1	Probability	barisal	barguna	amtali/p	chhurika	rural	low	barisal	amtali/p	712.493	male	45	40-54	1	1	1	1	1	1	1	1	0	0	1	1
1354604	13546	4	Probability	barisal	barguna	amtali/p	chhurika	rural	high	barisal	amtali/p	712.493	male	25	25-39	0	0	0	0	0	0	0	0	0	0	0	0
1367403	13674	3	Probability	barisal	barguna	amtali/p	chhurika	rural	moderate	barisal	amtali/p	712.493	female	38	25-39	0	0	0	0	0	0	0	0	0	0	0	0
1362308	13623	8	Probability	barisal	barguna	amtali/p	chhurika	rural	high	barisal	amtali/p	712.493	female	21	18-24	0	0	0	0	0	0	0	0	0	0	0	0
1339703	13397	3	Probability	barisal	barguna	amtali/p	chhurika	rural	low	barisal	amtali/p	712.493	male	30	25-39	0	0	0	0	0	0	0	0	0	0	0	0
1342902	13429	2	Probability	barisal	barguna	amtali/p	chhurika	rural	low	barisal	amtali/p	712.493	female	23	18-24	0	0	0	0	0	0	0	0	0	0	0	0
1350802	13508	2	Probability	barisal	barguna	amtali/p	chhurika	rural	high	barisal	amtali/p	712.493	female	50	40-54	1	1	0	0	0	0	0	0	0	0	1	1
1371103	13711	3	Probability	barisal	barguna	amtali/p	chhurika	rural	moderate	barisal	amtali/p	712.493	female	18	18-24	0	0	0	0	0	0	0	0	0	0	0	0
1346804	13468	4	Probability	barisal	barguna	amtali/p	chhurika	rural	moderate	barisal	amtali/p	712.493	female	30	25-39	0	0	0	0	0	0	0	0	0	0	0	0
1337102	13371	2	Probability	barisal	barguna	amtali/p	chhurika	rural	high	barisal	amtali/p	712.493	female	28	25-39	1	1	0	0	0	0	0	0	0	0	1	1
1336702	13367	2	Probability	barisal	barguna	amtali/p	chhurika	rural	high	barisal	amtali/p	712.493	female	47	40-54	1	1	0	0	0	0	0	0	0	0	1	1
1371301	13713	1	Probability	barisal	barguna	amtali/p	chhurika	rural	low	barisal	amtali/p	712.493	male	35	25-39	1	1	1	1	1	1	1	1	0	0	1	1
1364403	13644	3	Probability	barisal	barguna	amtali/p	chhurika	rural	high	barisal	amtali/p	712.493	male	75	55+	1	1	0	0	0	0	0	0	0	0	1	1
1370901	13709	1	Probability	barisal	barguna	amtali/p	chhurika	rural	moderate	barisal	amtali/p	712.493	female	40	40-54	1	1	0	0	0	0	0	0	0	0	1	1
1361504	13615	4	Probability	barisal	barguna	amtali/p	chhurika	rural	high	barisal	amtali/p	712.493	male	75	55+	0	0	0	0	0	0	0	0	0	0	0	0
1341504	13415	4	Probability	barisal	barguna	amtali/p	chhurika	rural	low	barisal	amtali/p	712.493	male	25	25-39	0	0	0	0	0	0	0	0	0	0	0	0
1371701	13717	1	Probability	barisal	barguna	amtali/p	chhurika	rural	moderate	barisal	amtali/p	712.493	male	42	40-54	0	0	0	0	0	0	0	0	0	0	0	0
1340902	13409	2	Probability	barisal	barguna	amtali/p	chhurika	rural	moderate	barisal	amtali/p	712.493	female	30	25-39	0	0	0	0	0	0	0	0	0	0	0	0
1339902	13399	2	Probability	barisal	barguna	amtali/p	chhurika	rural	high	barisal	amtali/p	712.493	female	50	40-54	1	1	0	0	0	0	0	0	0	0	1	1
1340701	13407	1	Probability	barisal	barguna	amtali/p	chhurika	rural	low	barisal	amtali/p	712.493	male	32	25-39	0	0	0	0	0	0	0	0	0	0	0	0
1360706	13607	6	Probability	barisal	barguna	amtali/p	chhurika	rural	high	barisal	amtali/p	712.493	female	28	25-39	0	0	0	0	0	0	0	0	0	0	0	0
1340402	13404	2	Probability	barisal	barguna	amtali/p	chhurika	rural	moderate	barisal	amtali/p	712.493	female	30	25-39	0	0	0	0	0	0	0	0	0	0	0	0
1338501	13385	1	Probability	barisal	barguna	amtali/p	chhurika	rural	moderate	barisal	amtali/p	712.493	male	52	40-54	1	1	1	1	1	1	1	1	0	0	1	1
1361702	13617	2	Probability	barisal	barguna	amtali/p	chhurika	rural	high	barisal	amtali/p	712.493	female	48	40-54	0	0	0	0	0	0	0	0	0	0	0	0
1338401	13384	1	Probability	barisal	barguna	amtali/p	chhurika	rural	moderate	barisal	amtali/p	712.493	male	56	55+	1	1	1	1	1	1	0	0	0	0	0	0
1336101	13361	1	Probability	barisal	barguna	amtali/p	chhurika	rural	moderate	barisal	amtali/p	712.493	male	35	25-39	1	1	1	1	1	1	1	0	0	0	0	0
1370302	13703	2	Probability	barisal	barguna	amtali/p	chhurika	rural	moderate	barisal	amtali/p	712.493	female	28	25-39	0	0	0	0	0	0	0	0	0	0	0	0
1367501	13675	1	Probability	barisal	barguna	amtali/p	chhurika	rural	low	barisal	amtali/p	712.493	male	38	25-39	1	1	1	1	0	0	1	1	0	0	1	1
1363801	13638	1	Probability	barisal	barguna	amtali/p	chhurika	rural	high	barisal	amtali/p	712.493	male	30	25-39	0	0	0	0	0	0	0	0	0	0	0	0
1356602	13566	2	Probability	barisal	barguna	amtali/p	chhurika	rural	moderate	barisal	amtali/p	712.493	female	60	55+	1	1	0	0	0	0	0	0	0	0	1	1
1367904	13679	4	Probability	barisal	barguna	amtali/p	chhurika	rural	low	barisal	amtali/p	712.493	male	17	15-17	0	0	0	0	0	0	0	0	0	0	0	0
1367901	13679	1	Probability	barisal	barguna	amtali/p	chhurika	rural	low	barisal	amtali/p	712.493	male	62	55+	1	1	1	1	1	1	0	0	0	0	0	0
1359801	13598	1	Probability	barisal	barguna	amtali/p	chhurika	rural	moderate	barisal	amtali/p	712.493	male	30	25-39	1	1	1	1	1	1	0	0	0	0	1	1
1335301	13353	1	Probability	barisal	barguna	amtali/p	chhurika	rural	low	barisal	amtali/p	712.493	male	40	40-54	1	1	0	0	0	0	0	0	0	0	1	1
1361502	13615	2	Probability	barisal	barguna	amtali/p	chhurika	rural	high	barisal	amtali/p	712.493	female	30	25-39	0	0	0	0	0	0	0	0	0	0	0	0
1360803	13608	3	Probability	barisal	barguna	amtali/p	chhurika	rural	moderate	barisal	amtali/p	712.493	male	24	18-24	0	0	0	0	0	0	0	0	0	0	0	0
1349205	13492	5	Probability	barisal	barguna	amtali/p	chhurika	rural	moderate	barisal	amtali/p	712.493	male	18	18-24	0	0	0	0	0	0	0	0	0	0	0	0
1359902	13599	2	Probability	barisal	barguna	amtali/p	chhurika	rural	moderate	barisal	amtali/p	712.493	female	22	18-24	0	0	0	0	0	0	0	0	0	0	0	0
1357603	13576	3	Probability	barisal	barguna	amtali/p	chhurika	rural	moderate	barisal	amtali/p	712.493	male	21	18-24	1	1	1	1	1	1	0	0	0	0	0	0
1362202	13622	2	Probability	barisal	barguna	amtali/p	chhurika	rural	high	barisal	amtali/p	712.493	female	50	40-54	0	0	0	0	0	0	0	0	0	0	0	0
1356804	13568	4	Probability	barisal	barguna	amtali/p	chhurika	rural	high	barisal	amtali/p	712.493	male	23	18-24	0	0	0	0	0	0	0	0	0	0	0	0
1358005	13580	5	Probability	barisal	barguna	amtali/p	chhurika	rural	moderate	barisal	amtali/p	712.493	female	19	18-24	0	0	0	0	0	0	0	0	0	0	0	0
1335803	13358	3	Probability	barisal	barguna	amtali/p	chhurika	rural	high	barisal	amtali/p	712.493	female	25	25-39	0	0	0	0	0	0	0	0	0	0	0	0
1365501	13655	1	Probability	barisal	barguna	amtali/p	chhurika	rural	low	barisal	amtali/p	712.493	male	25	25-39	1	1	1	1	1	1	0	0	0	0	1	1
1369501	13695	1	Probability	barisal	barguna	amtali/p	chhurika	rural	high	barisal	amtali/p	712.493	male	30	25-39	0	0	0	0	0	0	0	0	0	0	0	0
1342601	13426	1	Probability	barisal	barguna	amtali/p	chhurika	rural	moderate	barisal	amtali/p	712.493	male	38	25-39	1	1	1	1	1	1	0	0	0	0	1	1
1357102	13571	2	Probability	barisal	barguna	amtali/p	chhurika	rural	low	barisal	amtali/p	712.493	female	40	40-54	1	1	0	0	0	0	0	0	0	0	1	1
1355302	13553	2	Probability	barisal	barguna	amtali/p	chhurika	rural	moderate	barisal	amtali/p	712.493	female	21	18-24	0	0	0	0	0	0	0	0	0	0	0	0
1371802	13718	2	Probability	barisal	barguna	amtali/p	chhurika	rural	low	barisal	amtali/p	712.493	female	30	25-39	1	1	0	0	0	0	0	0	0	0	1	1
1341702	13417	2	Probability	barisal	barguna	amtali/p	chhurika	rural	low	barisal	amtali/p	712.493	female	30	25-39	0	0	0	0	0	0	0	0	0	0	0	0
1341403	13414	3	Probability	barisal	barguna	amtali/p	chhurika	rural	moderate	barisal	amtali/p	712.493	male	20	18-24	0	0	0	0	0	0	0	0	0	0	0	0
1354302	13543	2	Probability	barisal	barguna	amtali/p	chhurika	rural	high	barisal	amtali/p	712.493	female	23	18-24	0	0	0	0	0	0	0	0	0	0	0	0
1353101	13531	1	Probability	barisal	barguna	amtali/p	chhurika	rural	high	barisal	amtali/p	712.493	male	60	55+	1	1	1	1	1	1	1	1	0	0	1	1
1355401	13554	1	Probability	barisal	barguna	amtali/p	chhurika	rural	high	barisal	amtali/p	712.493	male	60	55+	1	1	0	0	0	0	0	0	0	0	1	1
1338504	13385	4	Probability	barisal	barguna	amtali/p	chhurika	rural	moderate	barisal	amtali/p	712.493	male	25	25-39	1	1	1	1	1	1	0	0	0	0	0	0
1355602	13556	2	Probability	barisal	barguna	amtali/p	chhurika	rural	high	barisal	amtali/p	712.493	female	21	18-24	0	0	0	0	0	0	0	0	0	0	0	0
1354802	13548	2	Probability	barisal	barguna	amtali/p	chhurika	rural	high	barisal	amtali/p	712.493	female	29	25-39	0	0	0	0	0	0	0	0	0	0	0	0
1355802	13558	2	Probability	barisal	barguna	amtali/p	chhurika	rural	high	barisal	amtali/p	712.493	female	23	18-24	1	1	0	0	0	0	0	0	0	0	1	1
1335602	13356	2	Probability	barisal	barguna	amtali/p	chhurika	rural	high	barisal	amtali/p	712.493	female	30	25-39	1	1	0	0	0	0	0	0	0	0	1	1
1347301	13473	1	Probability	barisal	barguna	amtali/p	chhurika	rural	moderate	barisal	amtali/p	712.493	male	45	40-54	1	1	1	1	1	1	1	1	0	0	1	1
1369703	13697	3	Probability	barisal	barguna	amtali/p	chhurika	rural	high	barisal	amtali/p	712.493	female	75	55+	1	1	0	0	0	0	0	0	0	0	1	1
1357501	13575	1	Probability	barisal	barguna	amtali/p	chhurika	rural	low	barisal	amtali/p	712.493	male	38	25-39	1	1	1	1	1	1	0	0	0	0	0	0
1350401	13504	1	Probability	barisal	barguna	amtali/p	chhurika	rural	high	barisal	amtali/p	712.493	male	30	25-39	1	1	0	0	0	0	0	0	0	0	1	1
1358001	13580	1	Probability	barisal	barguna	amtali/p	chhurika	rural	moderate	barisal	amtali/p	712.493	male	62	55+	1	1	1	1	1	1	0	0	0	0	1	1
1369802	13698	2	Probability	barisal	barguna	amtali/p	chhurika	rural	high	barisal	amtali/p	712.493	female	25	25-39	0	0	0	0	0	0	0	0	0	0	0	0
1348101	13481	1	Probability	barisal	barguna	amtali/p	chhurika	rural	moderate	barisal	amtali/p	712.493	male	34	25-39	0	0	0	0	0	0	0	0	0	0	0	0
1336804	13368	4	Probability	barisal	barguna	amtali/p	chhurika	rural	high	barisal	amtali/p	712.493	female	20	18-24	0	0	0	0	0	0	0	0	0	0	0	0
1352501	13525	1	Probability	barisal	barguna	amtali/p	chhurika	rural	low	barisal	amtali/p	712.493	male	51	40-54	1	1	1	1	1	1	1	1	0	0	1	1
1345801	13458	1	Probability	barisal	barguna	amtali/p	chhurika	rural	moderate	barisal	amtali/p	712.493	male	22	18-24	1	1	1	1	1	1	1	1	0	0	0	0
1358301	13583	1	Probability	barisal	barguna	amtali/p	chhurika	rural	low	barisal	amtali/p	712.493	male	55	55+	1	1	1	1	1	1	1	1	0	0	1	1
1345502	13455	2	Probability	barisal	barguna	amtali/p	chhurika	rural	moderate	barisal	amtali/p	712.493	female	22	18-24	0	0	0	0	0	0	0	0	0	0	0	0
1344204	13442	4	Probability	barisal	barguna	amtali/p	chhurika	rural	moderate	barisal	amtali/p	712.493	male	37	25-39	0	0	0	0	0	0	0	0	0	0	0	0
1347104	13471	4	Probability	barisal	barguna	amtali/p	chhurika	rural	high	barisal	amtali/p	712.493	female	24	18-24	0	0	0	0	0	0	0	0	0	0	0	0
1360501	13605	1	Probability	barisal	barguna	amtali/p	chhurika	rural	high	barisal	amtali/p	712.493	female	70	55+	0	0	0	0	0	0	0	0	0	0	0	0
1344401	13444	1	Probability	barisal	barguna	amtali/p	chhurika	rural	low	barisal	amtali/p	712.493	male	25	25-39	1	1	1	1	1	1	1	1	0	0	0	0
1352502	13525	2	Probability	barisal	barguna	amtali/p	chhurika	rural	low	barisal	amtali/p	712.493	female	35	25-39	0	0	0	0	0	0	0	0	0	0	0	0
1351101	13511	1	Probability	barisal	barguna	amtali/p	chhurika	rural	high	barisal	amtali/p	712.493	male	42	40-54	1	1	0	0	0	0	0	0	0	0	1	1
1347105	13471	5	Probability	barisal	barguna	amtali/p	chhurika	rural	high	barisal	amtali/p	712.493	male	16	15-17	0	0	0	0	0	0	0	0	0	0	0	0
1343401	13434	1	Probability	barisal	barguna	amtali/p	chhurika	rural	high	barisal	amtali/p	712.493	male	55	55+	0	0	0	0	0	0	0	0	0	0	0	0
1335901	13359	1	Probability	barisal	barguna	amtali/p	chhurika	rural	high	barisal	amtali/p	712.493	female	40	40-54	0	0	0	0	0	0	0	0	0	0	0	0
1346102	13461	2	Probability	barisal	barguna	amtali/p	chhurika	rural	low	barisal	amtali/p	712.493	female	20	18-24	0	0	0	0	0	0	0	0	0	0	0	0
1360701	13607	1	Probability	barisal	barguna	amtali/p	chhurika	rural	high	barisal	amtali/p	712.493	male	60	55+	1	1	0	0	0	0	0	0	0	0	1	1
1345702	13457	2	Probability	barisal	barguna	amtali/p	chhurika	rural	low	barisal	amtali/p	712.493	female	20	18-24	0	0	0	0	0	0	0	0	0	0	0	0
1347703	13477	3	Probability	barisal	barguna	amtali/p	chhurika	rural	low	barisal	amtali/p	712.493	female	60	55+	1	1	0	0	0	0	0	0	0	0	1	1
1338901	13389	1	Probability	barisal	barguna	amtali/p	chhurika	rural	moderate	barisal	amtali/p	712.493	male	60	55+	1	1	1	1	0	0	1	1	0	0	0	0
1370501	13705	1	Probability	barisal	barguna	amtali/p	chhurika	rural	high	barisal	amtali/p	712.493	male	28	25-39	1	1	0	0	0	0	0	0	0	0	1	1
1345104	13451	4	Probability	barisal	barguna	amtali/p	chhurika	rural	moderate	barisal	amtali/p	712.493	male	18	18-24	0	0	0	0	0	0	0	0	0	0	0	0
1345304	13453	4	Probability	barisal	barguna	amtali/p	chhurika	rural	moderate	barisal	amtali/p	712.493	male	18	18-24	1	1	1	1	1	1	0	0	0	0	0	0
1340602	13406	2	Probability	barisal	barguna	amtali/p	chhurika	rural	moderate	barisal	amtali/p	712.493	female	25	25-39	1	1	0	0	0	0	0	0	0	0	1	1
1335002	13350	2	Probability	barisal	barguna	amtali/p	chhurika	rural	high	barisal	amtali/p	712.493	female	25	25-39	0	0	0	0	0	0	0	0	0	0	0	0
1348601	13486	1	Probability	barisal	barguna	amtali/p	chhurika	rural	low	barisal	amtali/p	712.493	male	36	25-39	0	0	0	0	0	0	0	0	0	0	0	0
1352902	13529	2	Probability	barisal	barguna	amtali/p	chhurika	rural	high	barisal	amtali/p	712.493	female	25	25-39	0	0	0	0	0	0	0	0	0	0	0	0
1358701	13587	1	Probability	barisal	barguna	amtali/p	chhurika	rural	low	barisal	amtali/p	712.493	female	60	55+	1	1	0	0	0	0	0	0	0	0	1	1
1336202	13362	2	Probability	barisal	barguna	amtali/p	chhurika	rural	high	barisal	amtali/p	712.493	female	48	40-54	1	1	0	0	0	0	0	0	0	0	1	1
1370903	13709	3	Probability	barisal	barguna	amtali/p	chhurika	rural	moderate	barisal	amtali/p	712.493	male	20	18-24	1	1	1	1	1	1	0	0	0	0	0	0
1334303	13343	3	Probability	barisal	barguna	amtali/p	chhurika	rural	high	barisal	amtali/p	712.493	female	18	18-24	0	0	0	0	0	0	0	0	0	0	0	0
1369003	13690	3	Probability	barisal	barguna	amtali/p	chhurika	rural	high	barisal	amtali/p	712.493	female	55	55+	0	0	0	0	0	0	0	0	0	0	0	0
1368902	13689	2	Probability	barisal	barguna	amtali/p	chhurika	rural	high	barisal	amtali/p	712.493	female	42	40-54	0	0	0	0	0	0	0	0	0	0	0	0
1357401	13574	1	Probability	barisal	barguna	amtali/p	chhurika	rural	high	barisal	amtali/p	712.493	male	56	55+	1	1	0	0	0	0	0	0	0	0	1	1
1358602	13586	2	Probability	barisal	barguna	amtali/p	chhurika	rural	low	barisal	amtali/p	712.493	female	21	18-24	0	0	0	0	0	0	0	0	0	0	0	0
1355202	13552	2	Probability	barisal	barguna	amtali/p	chhurika	rural	low	barisal	amtali/p	712.493	female	28	25-39	0	0	0	0	0	0	0	0	0	0	0	0
1357205	13572	5	Probability	barisal	barguna	amtali/p	chhurika	rural	moderate	barisal	amtali/p	712.493	male	25	25-39	0	0	0	0	0	0	0	0	0	0	0	0
1359501	13595	1	Probability	barisal	barguna	amtali/p	chhurika	rural	moderate	barisal	amtali/p	712.493	male	40	40-54	1	1	1	1	1	1	1	1	0	0	0	0
1354101	13541	1	Probability	barisal	barguna	amtali/p	chhurika	rural	moderate	barisal	amtali/p	712.493	male	65	55+	1	1	1	1	1	1	1	1	0	0	1	1
1354402	13544	2	Probability	barisal	barguna	amtali/p	chhurika	rural	high	barisal	amtali/p	712.493	female	45	40-54	1	1	0	0	0	0	0	0	0	0	1	1
1353908	13539	8	Probability	barisal	barguna	amtali/p	chhurika	rural	high	barisal	amtali/p	712.493	female	15	15-17	0	0	0	0	0	0	0	0	0	0	0	0
1353801	13538	1	Probability	barisal	barguna	amtali/p	chhurika	rural	low	barisal	amtali/p	712.493	male	32	25-39	1	1	1	1	1	1	1	1	0	0	1	1
1353103	13531	3	Probability	barisal	barguna	amtali/p	chhurika	rural	high	barisal	amtali/p	712.493	male	26	25-39	0	0	0	0	0	0	0	0	0	0	0	0
1353203	13532	3	Probability	barisal	barguna	amtali/p	chhurika	rural	high	barisal	amtali/p	712.493	male	18	18-24	0	0	0	0	0	0	0	0	0	0	0	0
1337801	13378	1	Probability	barisal	barguna	amtali/p	chhurika	rural	high	barisal	amtali/p	712.493	male	70	55+	1	1	1	1	1	1	1	1	0	0	1	1
1348901	13489	1	Probability	barisal	barguna	amtali/p	chhurika	rural	moderate	barisal	amtali/p	712.493	male	90	55+	1	1	0	0	0	0	0	0	0	0	1	1
1368201	13682	1	Probability	barisal	barguna	amtali/p	chhurika	rural	high	barisal	amtali/p	712.493	male	38	25-39	0	0	0	0	0	0	0	0	0	0	0	0
1348304	13483	4	Probability	barisal	barguna	amtali/p	chhurika	rural	high	barisal	amtali/p	712.493	female	30	25-39	1	1	0	0	0	0	0	0	0	0	1	1
1351602	13516	2	Probability	barisal	barguna	amtali/p	chhurika	rural	low	barisal	amtali/p	712.493	female	32	25-39	0	0	0	0	0	0	0	0	0	0	0	0
1348003	13480	3	Probability	barisal	barguna	amtali/p	chhurika	rural	moderate	barisal	amtali/p	712.493	male	27	25-39	0	0	0	0	0	0	0	0	0	0	0	0
1348502	13485	2	Probability	barisal	barguna	amtali/p	chhurika	rural	moderate	barisal	amtali/p	712.493	female	58	55+	1	1	0	0	0	0	0	0	0	0	1	1
1369702	13697	2	Probability	barisal	barguna	amtali/p	chhurika	rural	high	barisal	amtali/p	712.493	female	20	18-24	0	0	0	0	0	0	0	0	0	0	0	0
1347802	13478	2	Probability	barisal	barguna	amtali/p	chhurika	rural	low	barisal	amtali/p	712.493	female	26	25-39	1	1	0	0	0	0	0	0	0	0	1	1
1337002	13370	2	Probability	barisal	barguna	amtali/p	chhurika	rural	high	barisal	amtali/p	712.493	female	50	40-54	1	1	0	0	0	0	0	0	0	0	1	1
1368101	13681	1	Probability	barisal	barguna	amtali/p	chhurika	rural	high	barisal	amtali/p	712.493	male	35	25-39	0	0	0	0	0	0	0	0	0	0	0	0
1347903	13479	3	Probability	barisal	barguna	amtali/p	chhurika	rural	moderate	barisal	amtali/p	712.493	male	30	25-39	0	0	0	0	0	0	0	0	0	0	0	0
1348004	13480	4	Probability	barisal	barguna	amtali/p	chhurika	rural	moderate	barisal	amtali/p	712.493	female	24	18-24	0	0	0	0	0	0	0	0	0	0	0	0
1334902	13349	2	Probability	barisal	barguna	amtali/p	chhurika	rural	moderate	barisal	amtali/p	712.493	female	15	15-17	0	0	0	0	0	0	0	0	0	0	0	0
1345202	13452	2	Probability	barisal	barguna	amtali/p	chhurika	rural	low	barisal	amtali/p	712.493	female	35	25-39	0	0	0	0	0	0	0	0	0	0	0	0
1352202	13522	2	Probability	barisal	barguna	amtali/p	chhurika	rural	low	barisal	amtali/p	712.493	female	33	25-39	1	1	0	0	0	0	0	0	0	0	1	1
1345604	13456	4	Probability	barisal	barguna	amtali/p	chhurika	rural	moderate	barisal	amtali/p	712.493	female	16	15-17	0	0	0	0	0	0	0	0	0	0	0	0
1346503	13465	3	Probability	barisal	barguna	amtali/p	chhurika	rural	moderate	barisal	amtali/p	712.493	female	48	40-54	1	1	0	0	0	0	0	0	0	0	1	1
1344002	13440	2	Probability	barisal	barguna	amtali/p	chhurika	rural	low	barisal	amtali/p	712.493	female	25	25-39	0	0	0	0	0	0	0	0	0	0	0	0
1346501	13465	1	Probability	barisal	barguna	amtali/p	chhurika	rural	moderate	barisal	amtali/p	712.493	male	24	18-24	1	1	0	0	0	0	0	0	0	0	1	1
1351401	13514	1	Probability	barisal	barguna	amtali/p	chhurika	rural	moderate	barisal	amtali/p	712.493	male	40	40-54	1	1	1	1	1	1	1	1	0	0	1	1
1347401	13474	1	Probability	barisal	barguna	amtali/p	chhurika	rural	moderate	barisal	amtali/p	712.493	male	50	40-54	1	1	0	0	0	0	0	0	0	0	1	1
1339103	13391	3	Probability	barisal	barguna	amtali/p	chhurika	rural	moderate	barisal	amtali/p	712.493	male	27	25-39	0	0	0	0	0	0	0	0	0	0	0	0
1346602	13466	2	Probability	barisal	barguna	amtali/p	chhurika	rural	moderate	barisal	amtali/p	712.493	female	22	18-24	0	0	0	0	0	0	0	0	0	0	0	0
1337204	13372	4	Probability	barisal	barguna	amtali/p	chhurika	rural	moderate	barisal	amtali/p	712.493	female	30	25-39	0	0	0	0	0	0	0	0	0	0	0	0
1346002	13460	2	Probability	barisal	barguna	amtali/p	chhurika	rural	moderate	barisal	amtali/p	712.493	female	24	18-24	0	0	0	0	0	0	0	0	0	0	0	0
1368304	13683	4	Probability	barisal	barguna	amtali/p	chhurika	rural	high	barisal	amtali/p	712.493	female	60	55+	1	1	0	0	0	0	0	0	0	0	1	1
1346101	13461	1	Probability	barisal	barguna	amtali/p	chhurika	rural	low	barisal	amtali/p	712.493	male	25	25-39	1	1	1	1	1	1	0	0	0	0	0	0
1349702	13497	2	Probability	barisal	barguna	amtali/p	chhurika	rural	moderate	barisal	amtali/p	712.493	female	32	25-39	1	1	0	0	0	0	0	0	0	0	1	1
1346201	13462	1	Probability	barisal	barguna	amtali/p	chhurika	rural	moderate	barisal	amtali/p	712.493	male	65	55+	1	1	1	1	1	1	1	1	0	0	1	1
1340001	13400	1	Probability	barisal	barguna	amtali/p	chhurika	rural	low	barisal	amtali/p	712.493	male	30	25-39	1	1	1	1	1	1	0	0	0	0	0	0
1357003	13570	3	Probability	barisal	barguna	amtali/p	chhurika	rural	high	barisal	amtali/p	712.493	female	30	25-39	0	0	0	0	0	0	0	0	0	0	0	0
1369002	13690	2	Probability	barisal	barguna	amtali/p	chhurika	rural	high	barisal	amtali/p	712.493	female	28	25-39	0	0	0	0	0	0	0	0	0	0	0	0
1345003	13450	3	Probability	barisal	barguna	amtali/p	chhurika	rural	low	barisal	amtali/p	712.493	female	60	55+	1	1	0	0	0	0	0	0	0	0	1	1
1361401	13614	1	Probability	barisal	barguna	amtali/p	chhurika	rural	high	barisal	amtali/p	712.493	male	33	25-39	1	1	1	1	1	1	1	1	0	0	0	0
1350504	13505	4	Probability	barisal	barguna	amtali/p	chhurika	rural	high	barisal	amtali/p	712.493	female	16	15-17	0	0	0	0	0	0	0	0	0	0	0	0
1337304	13373	4	Probability	barisal	barguna	amtali/p	chhurika	rural	high	barisal	amtali/p	712.493	female	15	15-17	0	0	0	0	0	0	0	0	0	0	0	0
1337903	13379	3	Probability	barisal	barguna	amtali/p	chhurika	rural	high	barisal	amtali/p	712.493	male	22	18-24	0	0	0	0	0	0	0	0	0	0	0	0
1344103	13441	3	Probability	barisal	barguna	amtali/p	chhurika	rural	low	barisal	amtali/p	712.493	female	19	18-24	0	0	0	0	0	0	0	0	0	0	0	0
1357902	13579	2	Probability	barisal	barguna	amtali/p	chhurika	rural	moderate	barisal	amtali/p	712.493	female	38	25-39	1	1	0	0	0	0	0	0	0	0	1	1
1358902	13589	2	Probability	barisal	barguna	amtali/p	chhurika	rural	high	barisal	amtali/p	712.493	female	50	40-54	1	1	0	0	0	0	0	0	0	0	1	1
1350501	13505	1	Probability	barisal	barguna	amtali/p	chhurika	rural	high	barisal	amtali/p	712.493	male	40	40-54	1	1	0	0	0	0	0	0	0	0	1	1
1337701	13377	1	Probability	barisal	barguna	amtali/p	chhurika	rural	high	barisal	amtali/p	712.493	male	30	25-39	1	1	0	0	0	0	0	0	0	0	1	1
1336701	13367	1	Probability	barisal	barguna	amtali/p	chhurika	rural	high	barisal	amtali/p	712.493	male	50	40-54	1	1	1	1	1	1	1	1	0	0	1	1
1371001	13710	1	Probability	barisal	barguna	amtali/p	chhurika	rural	moderate	barisal	amtali/p	712.493	female	50	40-54	1	1	0	0	0	0	0	0	0	0	1	1
1358502	13585	2	Probability	barisal	barguna	amtali/p	chhurika	rural	low	barisal	amtali/p	712.493	female	25	25-39	0	0	0	0	0	0	0	0	0	0	0	0
1350602	13506	2	Probability	barisal	barguna	amtali/p	chhurika	rural	high	barisal	amtali/p	712.493	female	42	40-54	0	0	0	0	0	0	0	0	0	0	0	0
1344501	13445	1	Probability	barisal	barguna	amtali/p	chhurika	rural	moderate	barisal	amtali/p	712.493	male	26	25-39	1	1	0	0	0	0	0	0	0	0	1	1
1337802	13378	2	Probability	barisal	barguna	amtali/p	chhurika	rural	high	barisal	amtali/p	712.493	female	60	55+	1	1	0	0	0	0	0	0	0	0	1	1
1358804	13588	4	Probability	barisal	barguna	amtali/p	chhurika	rural	high	barisal	amtali/p	712.493	female	35	25-39	1	1	0	0	0	0	0	0	0	0	1	1
1358002	13580	2	Probability	barisal	barguna	amtali/p	chhurika	rural	moderate	barisal	amtali/p	712.493	female	53	40-54	1	1	0	0	0	0	0	0	0	0	1	1
1358601	13586	1	Probability	barisal	barguna	amtali/p	chhurika	rural	low	barisal	amtali/p	712.493	male	28	25-39	1	1	1	1	0	0	1	1	0	0	1	1
1344102	13441	2	Probability	barisal	barguna	amtali/p	chhurika	rural	low	barisal	amtali/p	712.493	female	48	40-54	1	1	0	0	0	0	0	0	0	0	1	1
1356502	13565	2	Probability	barisal	barguna	amtali/p	chhurika	rural	low	barisal	amtali/p	712.493	female	22	18-24	0	0	0	0	0	0	0	0	0	0	0	0
1352802	13528	2	Probability	barisal	barguna	amtali/p	chhurika	rural	moderate	barisal	amtali/p	712.493	female	55	55+	1	1	0	0	0	0	0	0	0	0	1	1
1338801	13388	1	Probability	barisal	barguna	amtali/p	chhurika	rural	moderate	barisal	amtali/p	712.493	male	53	40-54	1	1	1	1	1	1	1	1	0	0	1	1
1350806	13508	6	Probability	barisal	barguna	amtali/p	chhurika	rural	high	barisal	amtali/p	712.493	female	20	18-24	0	0	0	0	0	0	0	0	0	0	0	0
1359001	13590	1	Probability	barisal	barguna	amtali/p	chhurika	rural	low	barisal	amtali/p	712.493	male	40	40-54	1	1	1	1	1	1	1	1	0	0	1	1
1357701	13577	1	Probability	barisal	barguna	amtali/p	chhurika	rural	low	barisal	amtali/p	712.493	male	43	40-54	1	1	1	1	1	1	1	1	0	0	1	1
1340301	13403	1	Probability	barisal	barguna	amtali/p	chhurika	rural	moderate	barisal	amtali/p	712.493	male	48	40-54	1	1	1	1	0	0	1	1	0	0	1	1
1344801	13448	1	Probability	barisal	barguna	amtali/p	chhurika	rural	low	barisal	amtali/p	712.493	male	70	55+	1	1	1	1	1	1	1	1	0	0	1	1
1359101	13591	1	Probability	barisal	barguna	amtali/p	chhurika	rural	low	barisal	amtali/p	712.493	male	30	25-39	1	1	0	0	0	0	0	0	0	0	1	1
1345402	13454	2	Probability	barisal	barguna	amtali/p	chhurika	rural	moderate	barisal	amtali/p	712.493	female	30	25-39	0	0	0	0	0	0	0	0	0	0	0	0
1343004	13430	4	Probability	barisal	barguna	amtali/p	chhurika	rural	moderate	barisal	amtali/p	712.493	male	17	15-17	0	0	0	0	0	0	0	0	0	0	0	0
1335501	13355	1	Probability	barisal	barguna	amtali/p	chhurika	rural	high	barisal	amtali/p	712.493	male	80	55+	1	1	0	0	0	0	0	0	0	0	1	1
1351002	13510	2	Probability	barisal	barguna	amtali/p	chhurika	rural	high	barisal	amtali/p	712.493	female	28	25-39	0	0	0	0	0	0	0	0	0	0	0	0
1335302	13353	2	Probability	barisal	barguna	amtali/p	chhurika	rural	low	barisal	amtali/p	712.493	female	29	25-39	0	0	0	0	0	0	0	0	0	0	0	0
1344701	13447	1	Probability	barisal	barguna	amtali/p	chhurika	rural	low	barisal	amtali/p	712.493	male	75	55+	1	1	1	1	1	1	1	1	0	0	1	1
1350703	13507	3	Probability	barisal	barguna	amtali/p	chhurika	rural	high	barisal	amtali/p	712.493	male	15	15-17	0	0	0	0	0	0	0	0	0	0	0	0
1345902	13459	2	Probability	barisal	barguna	amtali/p	chhurika	rural	low	barisal	amtali/p	712.493	female	58	55+	1	1	0	0	0	0	0	0	0	0	1	1
1351202	13512	2	Probability	barisal	barguna	amtali/p	chhurika	rural	low	barisal	amtali/p	712.493	female	42	40-54	1	1	0	0	0	0	0	0	0	0	1	1
1339701	13397	1	Probability	barisal	barguna	amtali/p	chhurika	rural	low	barisal	amtali/p	712.493	male	58	55+	0	0	0	0	0	0	0	0	0	0	0	0
1357202	13572	2	Probability	barisal	barguna	amtali/p	chhurika	rural	moderate	barisal	amtali/p	712.493	female	48	40-54	1	1	0	0	0	0	0	0	0	0	1	1
1368501	13685	1	Probability	barisal	barguna	amtali/p	chhurika	rural	high	barisal	amtali/p	712.493	male	30	25-39	1	1	1	1	1	1	1	1	0	0	1	1
1356803	13568	3	Probability	barisal	barguna	amtali/p	chhurika	rural	high	barisal	amtali/p	712.493	male	28	25-39	1	1	1	1	1	1	0	0	0	0	0	0
1348801	13488	1	Probability	barisal	barguna	amtali/p	chhurika	rural	moderate	barisal	amtali/p	712.493	male	28	25-39	1	1	1	1	1	1	0	0	0	0	0	0
1342002	13420	2	Probability	barisal	barguna	amtali/p	chhurika	rural	moderate	barisal	amtali/p	712.493	female	28	25-39	0	0	0	0	0	0	0	0	0	0	0	0
1349501	13495	1	Probability	barisal	barguna	amtali/p	chhurika	rural	low	barisal	amtali/p	712.493	male	40	40-54	1	1	0	0	0	0	0	0	0	0	1	1
1369402	13694	2	Probability	barisal	barguna	amtali/p	chhurika	rural	high	barisal	amtali/p	712.493	female	50	40-54	1	1	0	0	0	0	0	0	0	0	1	1
1359601	13596	1	Probability	barisal	barguna	amtali/p	chhurika	rural	low	barisal	amtali/p	712.493	male	55	55+	1	1	1	1	0	0	1	1	0	0	1	1
1351104	13511	4	Probability	barisal	barguna	amtali/p	chhurika	rural	high	barisal	amtali/p	712.493	male	18	18-24	0	0	0	0	0	0	0	0	0	0	0	0
1370102	13701	2	Probability	barisal	barguna	amtali/p	chhurika	rural	high	barisal	amtali/p	712.493	female	42	40-54	1	1	0	0	0	0	0	0	0	0	1	1
1351704	13517	4	Probability	barisal	barguna	amtali/p	chhurika	rural	moderate	barisal	amtali/p	712.493	female	20	18-24	0	0	0	0	0	0	0	0	0	0	0	0
1352301	13523	1	Probability	barisal	barguna	amtali/p	chhurika	rural	low	barisal	amtali/p	712.493	male	43	40-54	1	1	0	0	0	0	0	0	0	0	1	1
1343501	13435	1	Probability	barisal	barguna	amtali/p	chhurika	rural	high	barisal	amtali/p	712.493	male	52	40-54	1	1	1	1	1	1	1	1	0	0	1	1
1353202	13532	2	Probability	barisal	barguna	amtali/p	chhurika	rural	high	barisal	amtali/p	712.493	female	38	25-39	1	1	0	0	0	0	0	0	0	0	1	1
1351201	13512	1	Probability	barisal	barguna	amtali/p	chhurika	rural	low	barisal	amtali/p	712.493	male	50	40-54	1	1	0	0	0	0	0	0	0	0	1	1
1337004	13370	4	Probability	barisal	barguna	amtali/p	chhurika	rural	high	barisal	amtali/p	712.493	female	26	25-39	0	0	0	0	0	0	0	0	0	0	0	0
1347303	13473	3	Probability	barisal	barguna	amtali/p	chhurika	rural	moderate	barisal	amtali/p	712.493	male	25	25-39	1	1	1	1	1	1	0	0	0	0	0	0
1346402	13464	2	Probability	barisal	barguna	amtali/p	chhurika	rural	low	barisal	amtali/p	712.493	female	25	25-39	0	0	0	0	0	0	0	0	0	0	0	0
1347905	13479	5	Probability	barisal	barguna	amtali/p	chhurika	rural	moderate	barisal	amtali/p	712.493	male	23	18-24	0	0	0	0	0	0	0	0	0	0	0	0
1347403	13474	3	Probability	barisal	barguna	amtali/p	chhurika	rural	moderate	barisal	amtali/p	712.493	male	24	18-24	1	1	1	1	1	1	0	0	0	0	0	0
1347402	13474	2	Probability	barisal	barguna	amtali/p	chhurika	rural	moderate	barisal	amtali/p	712.493	female	40	40-54	1	1	0	0	0	0	0	0	0	0	1	1
1336802	13368	2	Probability	barisal	barguna	amtali/p	chhurika	rural	high	barisal	amtali/p	712.493	female	50	40-54	1	1	0	0	0	0	0	0	0	0	1	1
1351501	13515	1	Probability	barisal	barguna	amtali/p	chhurika	rural	low	barisal	amtali/p	712.493	female	30	25-39	1	1	0	0	0	0	0	0	0	0	1	1
1337003	13370	3	Probability	barisal	barguna	amtali/p	chhurika	rural	high	barisal	amtali/p	712.493	male	35	25-39	0	0	0	0	0	0	0	0	0	0	0	0
1335503	13355	3	Probability	barisal	barguna	amtali/p	chhurika	rural	high	barisal	amtali/p	712.493	male	35	25-39	0	0	0	0	0	0	0	0	0	0	0	0
1349803	13498	3	Probability	barisal	barguna	amtali/p	chhurika	rural	moderate	barisal	amtali/p	712.493	male	28	25-39	0	0	0	0	0	0	0	0	0	0	0	0
1363103	13631	3	Probability	barisal	barguna	amtali/p	chhurika	rural	high	barisal	amtali/p	712.493	female	55	55+	1	1	1	1	0	0	1	1	0	0	1	1
1347103	13471	3	Probability	barisal	barguna	amtali/p	chhurika	rural	high	barisal	amtali/p	712.493	male	22	18-24	0	0	0	0	0	0	0	0	0	0	0	0
1350202	13502	2	Probability	barisal	barguna	amtali/p	chhurika	rural	high	barisal	amtali/p	712.493	female	28	25-39	1	1	0	0	0	0	0	0	0	0	1	1
1351802	13518	2	Probability	barisal	barguna	amtali/p	chhurika	rural	low	barisal	amtali/p	712.493	female	28	25-39	0	0	0	0	0	0	0	0	0	0	0	0
1348503	13485	3	Probability	barisal	barguna	amtali/p	chhurika	rural	moderate	barisal	amtali/p	712.493	female	85	55+	1	1	0	0	0	0	0	0	0	0	1	1
1350904	13509	4	Probability	barisal	barguna	amtali/p	chhurika	rural	high	barisal	amtali/p	712.493	female	20	18-24	0	0	0	0	0	0	0	0	0	0	0	0
1333905	13339	5	Probability	barisal	barguna	amtali/p	chhurika	rural	high	barisal	amtali/p	712.493	female	25	25-39	0	0	0	0	0	0	0	0	0	0	0	0
1348202	13482	2	Probability	barisal	barguna	amtali/p	chhurika	rural	low	barisal	amtali/p	712.493	female	28	25-39	0	0	0	0	0	0	0	0	0	0	0	0
1353401	13534	1	Probability	barisal	barguna	amtali/p	chhurika	rural	moderate	barisal	amtali/p	712.493	male	35	25-39	1	1	1	1	1	1	1	1	0	0	1	1
1335001	13350	1	Probability	barisal	barguna	amtali/p	chhurika	rural	high	barisal	amtali/p	712.493	male	39	25-39	1	1	0	0	0	0	0	0	0	0	1	1
1353905	13539	5	Probability	barisal	barguna	amtali/p	chhurika	rural	high	barisal	amtali/p	712.493	male	26	25-39	1	1	0	0	0	0	0	0	0	0	1	1
1368303	13683	3	Probability	barisal	barguna	amtali/p	chhurika	rural	high	barisal	amtali/p	712.493	female	15	15-17	0	0	0	0	0	0	0	0	0	0	0	0
1349204	13492	4	Probability	barisal	barguna	amtali/p	chhurika	rural	moderate	barisal	amtali/p	712.493	female	70	55+	1	1	0	0	0	0	0	0	0	0	1	1
1335701	13357	1	Probability	barisal	barguna	amtali/p	chhurika	rural	high	barisal	amtali/p	712.493	male	42	40-54	1	1	0	0	0	0	0	0	0	0	1	1
1354605	13546	5	Probability	barisal	barguna	amtali/p	chhurika	rural	high	barisal	amtali/p	712.493	female	24	18-24	0	0	0	0	0	0	0	0	0	0	0	0
1338403	13384	3	Probability	barisal	barguna	amtali/p	chhurika	rural	moderate	barisal	amtali/p	712.493	male	33	25-39	1	1	1	1	1	1	0	0	0	0	0	0
1355801	13558	1	Probability	barisal	barguna	amtali/p	chhurika	rural	high	barisal	amtali/p	712.493	male	27	25-39	1	1	1	1	1	1	0	0	0	0	0	0
1356102	13561	2	Probability	barisal	barguna	amtali/p	chhurika	rural	high	barisal	amtali/p	712.493	female	72	55+	1	1	0	0	0	0	0	0	0	0	1	1
1361302	13613	2	Probability	barisal	barguna	amtali/p	chhurika	rural	high	barisal	amtali/p	712.493	female	45	40-54	1	1	0	0	0	0	0	0	0	0	1	1
1360602	13606	2	Probability	barisal	barguna	amtali/p	chhurika	rural	high	barisal	amtali/p	712.493	female	35	25-39	0	0	0	0	0	0	0	0	0	0	0	0
1344702	13447	2	Probability	barisal	barguna	amtali/p	chhurika	rural	low	barisal	amtali/p	712.493	female	40	40-54	1	1	0	0	0	0	0	0	0	0	1	1
1355402	13554	2	Probability	barisal	barguna	amtali/p	chhurika	rural	high	barisal	amtali/p	712.493	female	49	40-54	1	1	0	0	0	0	0	0	0	0	1	1
1356101	13561	1	Probability	barisal	barguna	amtali/p	chhurika	rural	high	barisal	amtali/p	712.493	male	80	55+	1	1	0	0	0	0	0	0	0	0	1	1
1334002	13340	2	Probability	barisal	barguna	amtali/p	chhurika	rural	moderate	barisal	amtali/p	712.493	female	29	25-39	0	0	0	0	0	0	0	0	0	0	0	0
1359102	13591	2	Probability	barisal	barguna	amtali/p	chhurika	rural	low	barisal	amtali/p	712.493	female	25	25-39	0	0	0	0	0	0	0	0	0	0	0	0
1362306	13623	6	Probability	barisal	barguna	amtali/p	chhurika	rural	high	barisal	amtali/p	712.493	female	22	18-24	0	0	0	0	0	0	0	0	0	0	0	0
1357206	13572	6	Probability	barisal	barguna	amtali/p	chhurika	rural	moderate	barisal	amtali/p	712.493	female	20	18-24	0	0	0	0	0	0	0	0	0	0	0	0
1357502	13575	2	Probability	barisal	barguna	amtali/p	chhurika	rural	low	barisal	amtali/p	712.493	female	32	25-39	0	0	0	0	0	0	0	0	0	0	0	0
1356603	13566	3	Probability	barisal	barguna	amtali/p	chhurika	rural	moderate	barisal	amtali/p	712.493	male	39	25-39	0	0	0	0	0	0	0	0	0	0	0	0
1358805	13588	5	Probability	barisal	barguna	amtali/p	chhurika	rural	high	barisal	amtali/p	712.493	male	24	18-24	0	0	0	0	0	0	0	0	0	0	0	0
1360704	13607	4	Probability	barisal	barguna	amtali/p	chhurika	rural	high	barisal	amtali/p	712.493	male	26	25-39	1	1	1	1	1	1	0	0	0	0	0	0
1334801	13348	1	Probability	barisal	barguna	amtali/p	chhurika	rural	high	barisal	amtali/p	712.493	male	29	25-39	0	0	0	0	0	0	0	0	0	0	0	0
1360103	13601	3	Probability	barisal	barguna	amtali/p	chhurika	rural	high	barisal	amtali/p	712.493	female	47	40-54	0	0	0	0	0	0	0	0	0	0	0	0
1359603	13596	3	Probability	barisal	barguna	amtali/p	chhurika	rural	low	barisal	amtali/p	712.493	male	15	15-17	0	0	0	0	0	0	0	0	0	0	0	0
1337601	13376	1	Probability	barisal	barguna	amtali/p	chhurika	rural	high	barisal	amtali/p	712.493	male	42	40-54	1	1	1	1	1	1	1	1	0	0	0	0
1334401	13344	1	Probability	barisal	barguna	amtali/p	chhurika	rural	high	barisal	amtali/p	712.493	male	28	25-39	0	0	0	0	0	0	0	0	0	0	0	0
1363802	13638	2	Probability	barisal	barguna	amtali/p	chhurika	rural	high	barisal	amtali/p	712.493	female	25	25-39	0	0	0	0	0	0	0	0	0	0	0	0
1361803	13618	3	Probability	barisal	barguna	amtali/p	chhurika	rural	moderate	barisal	amtali/p	712.493	female	26	25-39	0	0	0	0	0	0	0	0	0	0	0	0
1362302	13623	2	Probability	barisal	barguna	amtali/p	chhurika	rural	high	barisal	amtali/p	712.493	female	55	55+	1	1	0	0	0	0	0	0	0	0	1	1
1362001	13620	1	Probability	barisal	barguna	amtali/p	chhurika	rural	moderate	barisal	amtali/p	712.493	male	42	40-54	0	0	0	0	0	0	0	0	0	0	0	0
1367804	13678	4	Probability	barisal	barguna	amtali/p	chhurika	rural	moderate	barisal	amtali/p	712.493	male	19	18-24	0	0	0	0	0	0	0	0	0	0	0	0
1363004	13630	4	Probability	barisal	barguna	amtali/p	chhurika	rural	low	barisal	amtali/p	712.493	male	25	25-39	1	1	1	1	1	1	1	1	0	0	1	1
1336001	13360	1	Probability	barisal	barguna	amtali/p	chhurika	rural	moderate	barisal	amtali/p	712.493	male	40	40-54	1	1	1	1	1	1	0	0	0	0	0	0
1368001	13680	1	Probability	barisal	barguna	amtali/p	chhurika	rural	high	barisal	amtali/p	712.493	male	50	40-54	1	1	1	1	1	1	0	0	0	0	0	0
1366102	13661	2	Probability	barisal	barguna	amtali/p	chhurika	rural	low	barisal	amtali/p	712.493	female	22	18-24	1	1	1	1	1	1	0	0	0	0	1	1
1365603	13656	3	Probability	barisal	barguna	amtali/p	chhurika	rural	moderate	barisal	amtali/p	712.493	female	15	15-17	0	0	0	0	0	0	0	0	0	0	0	0
1371102	13711	2	Probability	barisal	barguna	amtali/p	chhurika	rural	moderate	barisal	amtali/p	712.493	female	45	40-54	1	1	0	0	0	0	0	0	0	0	1	1
1360401	13604	1	Probability	barisal	barguna	amtali/p	chhurika	rural	high	barisal	amtali/p	712.493	male	33	25-39	1	1	1	1	1	1	0	0	0	0	0	0
1367803	13678	3	Probability	barisal	barguna	amtali/p	chhurika	rural	moderate	barisal	amtali/p	712.493	male	22	18-24	0	0	0	0	0	0	0	0	0	0	0	0
1366301	13663	1	Probability	barisal	barguna	amtali/p	chhurika	rural	moderate	barisal	amtali/p	712.493	male	41	40-54	1	1	1	1	1	1	1	1	0	0	0	0
1366902	13669	2	Probability	barisal	barguna	amtali/p	chhurika	rural	low	barisal	amtali/p	712.493	female	21	18-24	0	0	0	0	0	0	0	0	0	0	0	0
1357302	13573	2	Probability	barisal	barguna	amtali/p	chhurika	rural	moderate	barisal	amtali/p	712.493	female	28	25-39	0	0	0	0	0	0	0	0	0	0	0	0
1338602	13386	2	Probability	barisal	barguna	amtali/p	chhurika	rural	moderate	barisal	amtali/p	712.493	female	38	25-39	1	1	0	0	0	0	0	0	0	0	1	1
1339704	13397	4	Probability	barisal	barguna	amtali/p	chhurika	rural	low	barisal	amtali/p	712.493	female	25	25-39	0	0	0	0	0	0	0	0	0	0	0	0
1360901	13609	1	Probability	barisal	barguna	amtali/p	chhurika	rural	moderate	barisal	amtali/p	712.493	male	70	55+	1	1	0	0	0	0	0	0	0	0	1	1
1336602	13366	2	Probability	barisal	barguna	amtali/p	chhurika	rural	high	barisal	amtali/p	712.493	female	32	25-39	0	0	0	0	0	0	0	0	0	0	0	0
1371501	13715	1	Probability	barisal	barguna	amtali/p	chhurika	rural	low	barisal	amtali/p	712.493	male	35	25-39	0	0	0	0	0	0	0	0	0	0	0	0
1360202	13602	2	Probability	barisal	barguna	amtali/p	chhurika	rural	high	barisal	amtali/p	712.493	female	38	25-39	0	0	0	0	0	0	0	0	0	0	0	0
1338601	13386	1	Probability	barisal	barguna	amtali/p	chhurika	rural	moderate	barisal	amtali/p	712.493	male	45	40-54	1	1	1	1	1	1	0	0	0	0	1	1
1361301	13613	1	Probability	barisal	barguna	amtali/p	chhurika	rural	high	barisal	amtali/p	712.493	male	55	55+	1	1	1	1	0	0	1	1	0	0	1	1
1371702	13717	2	Probability	barisal	barguna	amtali/p	chhurika	rural	moderate	barisal	amtali/p	712.493	female	32	25-39	1	1	0	0	0	0	0	0	0	0	1	1
1338301	13383	1	Probability	barisal	barguna	amtali/p	chhurika	rural	low	barisal	amtali/p	712.493	male	48	40-54	1	1	1	1	0	0	1	1	0	0	1	1
1348401	13484	1	Probability	barisal	barguna	amtali/p	chhurika	rural	moderate	barisal	amtali/p	712.493	male	60	55+	1	1	1	1	1	1	1	1	0	0	1	1
1338701	13387	1	Probability	barisal	barguna	amtali/p	chhurika	rural	moderate	barisal	amtali/p	712.493	male	38	25-39	0	0	0	0	0	0	0	0	0	0	0	0
1341506	13415	6	Probability	barisal	barguna	amtali/p	chhurika	rural	low	barisal	amtali/p	712.493	female	20	18-24	0	0	0	0	0	0	0	0	0	0	0	0
1340403	13404	3	Probability	barisal	barguna	amtali/p	chhurika	rural	moderate	barisal	amtali/p	712.493	male	25	25-39	0	0	0	0	0	0	0	0	0	0	0	0
1341302	13413	2	Probability	barisal	barguna	amtali/p	chhurika	rural	low	barisal	amtali/p	712.493	female	40	40-54	1	1	0	0	0	0	0	0	0	0	1	1
1339503	13395	3	Probability	barisal	barguna	amtali/p	chhurika	rural	moderate	barisal	amtali/p	712.493	male	26	25-39	0	0	0	0	0	0	0	0	0	0	0	0
1369404	13694	4	Probability	barisal	barguna	amtali/p	chhurika	rural	high	barisal	amtali/p	712.493	male	19	18-24	0	0	0	0	0	0	0	0	0	0	0	0
1339401	13394	1	Probability	barisal	barguna	amtali/p	chhurika	rural	low	barisal	amtali/p	712.493	female	48	40-54	1	1	0	0	0	0	0	0	0	0	1	1
1340306	13403	6	Probability	barisal	barguna	amtali/p	chhurika	rural	moderate	barisal	amtali/p	712.493	female	16	15-17	0	0	0	0	0	0	0	0	0	0	0	0
1338004	13380	4	Probability	barisal	barguna	amtali/p	chhurika	rural	high	barisal	amtali/p	712.493	female	22	18-24	0	0	0	0	0	0	0	0	0	0	0	0
1371401	13714	1	Probability	barisal	barguna	amtali/p	chhurika	rural	moderate	barisal	amtali/p	712.493	male	60	55+	0	0	0	0	0	0	0	0	0	0	0	0
1371203	13712	3	Probability	barisal	barguna	amtali/p	chhurika	rural	moderate	barisal	amtali/p	712.493	female	20	18-24	0	0	0	0	0	0	0	0	0	0	0	0
1340401	13404	1	Probability	barisal	barguna	amtali/p	chhurika	rural	moderate	barisal	amtali/p	712.493	male	65	55+	1	1	0	0	0	0	0	0	0	0	1	1
1343003	13430	3	Probability	barisal	barguna	amtali/p	chhurika	rural	moderate	barisal	amtali/p	712.493	male	20	18-24	1	1	1	1	1	1	0	0	0	0	0	0
1370001	13700	1	Probability	barisal	barguna	amtali/p	chhurika	rural	high	barisal	amtali/p	712.493	male	32	25-39	0	0	0	0	0	0	0	0	0	0	0	0
1343002	13430	2	Probability	barisal	barguna	amtali/p	chhurika	rural	moderate	barisal	amtali/p	712.493	female	38	25-39	1	1	0	0	0	0	0	0	0	0	1	1
1341201	13412	1	Probability	barisal	barguna	amtali/p	chhurika	rural	low	barisal	amtali/p	712.493	male	50	40-54	1	1	1	1	0	0	1	1	0	0	0	0
1354702	13547	2	Probability	barisal	barguna	amtali/p	chhurika	rural	high	barisal	amtali/p	712.493	female	20	18-24	0	0	0	0	0	0	0	0	0	0	0	0
1362301	13623	1	Probability	barisal	barguna	amtali/p	chhurika	rural	high	barisal	amtali/p	712.493	male	62	55+	1	1	0	0	0	0	0	0	0	0	1	1
1363201	13632	1	Probability	barisal	barguna	amtali/p	chhurika	rural	moderate	barisal	amtali/p	712.493	male	40	40-54	1	1	1	1	1	1	1	1	0	0	0	0
1351403	13514	3	Probability	barisal	barguna	amtali/p	chhurika	rural	moderate	barisal	amtali/p	712.493	male	20	18-24	0	0	0	0	0	0	0	0	0	0	0	0
1363202	13632	2	Probability	barisal	barguna	amtali/p	chhurika	rural	moderate	barisal	amtali/p	712.493	female	35	25-39	0	0	0	0	0	0	0	0	0	0	0	0
1354902	13549	2	Probability	barisal	barguna	amtali/p	chhurika	rural	moderate	barisal	amtali/p	712.493	female	23	18-24	0	0	0	0	0	0	0	0	0	0	0	0
1337202	13372	2	Probability	barisal	barguna	amtali/p	chhurika	rural	moderate	barisal	amtali/p	712.493	female	60	55+	1	1	0	0	0	0	0	0	0	0	1	1
1350902	13509	2	Probability	barisal	barguna	amtali/p	chhurika	rural	high	barisal	amtali/p	712.493	female	67	55+	1	1	0	0	0	0	0	0	0	0	1	1
1370202	13702	2	Probability	barisal	barguna	amtali/p	chhurika	rural	moderate	barisal	amtali/p	712.493	female	22	18-24	0	0	0	0	0	0	0	0	0	0	0	0
1345101	13451	1	Probability	barisal	barguna	amtali/p	chhurika	rural	moderate	barisal	amtali/p	712.493	male	67	55+	0	0	0	0	0	0	0	0	0	0	0	0
1370801	13708	1	Probability	barisal	barguna	amtali/p	chhurika	rural	low	barisal	amtali/p	712.493	male	32	25-39	1	1	1	1	1	1	0	0	0	0	1	1
1336503	13365	3	Probability	barisal	barguna	amtali/p	chhurika	rural	high	barisal	amtali/p	712.493	female	28	25-39	0	0	0	0	0	0	0	0	0	0	0	0
1343102	13431	2	Probability	barisal	barguna	amtali/p	chhurika	rural	low	barisal	amtali/p	712.493	female	28	25-39	0	0	0	0	0	0	0	0	0	0	0	0
1339601	13396	1	Probability	barisal	barguna	amtali/p	chhurika	rural	low	barisal	amtali/p	712.493	male	25	25-39	0	0	0	0	0	0	0	0	0	0	0	0
1351103	13511	3	Probability	barisal	barguna	amtali/p	chhurika	rural	high	barisal	amtali/p	712.493	male	20	18-24	1	1	1	1	1	1	0	0	0	0	0	0
1369105	13691	5	Probability	barisal	barguna	amtali/p	chhurika	rural	high	barisal	amtali/p	712.493	female	28	25-39	0	0	0	0	0	0	0	0	0	0	0	0
1349101	13491	1	Probability	barisal	barguna	amtali/p	chhurika	rural	high	barisal	amtali/p	712.493	male	50	40-54	0	0	0	0	0	0	0	0	0	0	0	0
1367303	13673	3	Probability	barisal	barguna	amtali/p	chhurika	rural	moderate	barisal	amtali/p	712.493	female	60	55+	1	1	0	0	0	0	0	0	0	0	1	1
1367301	13673	1	Probability	barisal	barguna	amtali/p	chhurika	rural	moderate	barisal	amtali/p	712.493	male	30	25-39	1	1	1	1	1	1	1	1	0	0	1	1
1365502	13655	2	Probability	barisal	barguna	amtali/p	chhurika	rural	low	barisal	amtali/p	712.493	female	21	18-24	0	0	0	0	0	0	0	0	0	0	0	0
1366702	13667	2	Probability	barisal	barguna	amtali/p	chhurika	rural	low	barisal	amtali/p	712.493	female	20	18-24	0	0	0	0	0	0	0	0	0	0	0	0
1365105	13651	5	Probability	barisal	barguna	amtali/p	chhurika	rural	moderate	barisal	amtali/p	712.493	female	18	18-24	0	0	0	0	0	0	0	0	0	0	0	0
1343601	13436	1	Probability	barisal	barguna	amtali/p	chhurika	rural	moderate	barisal	amtali/p	712.493	male	30	25-39	1	1	1	1	1	1	0	0	0	0	1	1
1344503	13445	3	Probability	barisal	barguna	amtali/p	chhurika	rural	moderate	barisal	amtali/p	712.493	male	75	55+	0	0	0	0	0	0	0	0	0	0	0	0
1334602	13346	2	Probability	barisal	barguna	amtali/p	chhurika	rural	high	barisal	amtali/p	712.493	female	29	25-39	0	0	0	0	0	0	0	0	0	0	0	0
1347002	13470	2	Probability	barisal	barguna	amtali/p	chhurika	rural	moderate	barisal	amtali/p	712.493	female	20	18-24	0	0	0	0	0	0	0	0	0	0	0	0
1346302	13463	2	Probability	barisal	barguna	amtali/p	chhurika	rural	low	barisal	amtali/p	712.493	female	30	25-39	1	1	0	0	0	0	0	0	0	0	1	1
1367802	13678	2	Probability	barisal	barguna	amtali/p	chhurika	rural	moderate	barisal	amtali/p	712.493	female	50	40-54	1	1	0	0	0	0	0	0	0	0	1	1
1347502	13475	2	Probability	barisal	barguna	amtali/p	chhurika	rural	low	barisal	amtali/p	712.493	female	37	25-39	0	0	0	0	0	0	0	0	0	0	0	0
1369401	13694	1	Probability	barisal	barguna	amtali/p	chhurika	rural	high	barisal	amtali/p	712.493	male	70	55+	1	1	1	1	1	1	1	1	0	0	0	0
1366502	13665	2	Probability	barisal	barguna	amtali/p	chhurika	rural	low	barisal	amtali/p	712.493	male	23	18-24	1	1	1	1	1	1	0	0	0	0	0	0
1364901	13649	1	Probability	barisal	barguna	amtali/p	chhurika	rural	high	barisal	amtali/p	712.493	male	30	25-39	0	0	0	0	0	0	0	0	0	0	0	0
1365602	13656	2	Probability	barisal	barguna	amtali/p	chhurika	rural	moderate	barisal	amtali/p	712.493	female	42	40-54	1	1	0	0	0	0	0	0	0	0	1	1
1352001	13520	1	Probability	barisal	barguna	amtali/p	chhurika	rural	high	barisal	amtali/p	712.493	male	52	40-54	1	1	0	0	0	0	0	0	0	0	1	1
1334101	13341	1	Probability	barisal	barguna	amtali/p	chhurika	rural	high	barisal	amtali/p	712.493	male	43	40-54	0	0	0	0	0	0	0	0	0	0	0	0
1352901	13529	1	Probability	barisal	barguna	amtali/p	chhurika	rural	high	barisal	amtali/p	712.493	male	27	25-39	1	1	1	1	1	1	1	1	0	0	0	0
1353105	13531	5	Probability	barisal	barguna	amtali/p	chhurika	rural	high	barisal	amtali/p	712.493	male	18	18-24	0	0	0	0	0	0	0	0	0	0	0	0
1363101	13631	1	Probability	barisal	barguna	amtali/p	chhurika	rural	high	barisal	amtali/p	712.493	male	35	25-39	0	0	0	0	0	0	0	0	0	0	0	0
1364401	13644	1	Probability	barisal	barguna	amtali/p	chhurika	rural	high	barisal	amtali/p	712.493	male	32	25-39	1	1	1	1	1	1	0	0	0	0	0	0
1365302	13653	2	Probability	barisal	barguna	amtali/p	chhurika	rural	moderate	barisal	amtali/p	712.493	female	50	40-54	0	0	0	0	0	0	0	0	0	0	0	0
1356701	13567	1	Probability	barisal	barguna	amtali/p	chhurika	rural	moderate	barisal	amtali/p	712.493	male	44	40-54	1	1	1	1	1	1	1	1	0	0	0	0
1358801	13588	1	Probability	barisal	barguna	amtali/p	chhurika	rural	high	barisal	amtali/p	712.493	male	65	55+	1	1	1	1	1	1	1	1	0	0	1	1
1358102	13581	2	Probability	barisal	barguna	amtali/p	chhurika	rural	moderate	barisal	amtali/p	712.493	female	48	40-54	1	1	0	0	0	0	0	0	0	0	1	1
1359502	13595	2	Probability	barisal	barguna	amtali/p	chhurika	rural	moderate	barisal	amtali/p	712.493	female	35	25-39	1	1	0	0	0	0	0	0	0	0	1	1
1359503	13595	3	Probability	barisal	barguna	amtali/p	chhurika	rural	moderate	barisal	amtali/p	712.493	male	16	15-17	0	0	0	0	0	0	0	0	0	0	0	0
1364702	13647	2	Probability	barisal	barguna	amtali/p	chhurika	rural	high	barisal	amtali/p	712.493	female	30	25-39	0	0	0	0	0	0	0	0	0	0	0	0
1362603	13626	3	Probability	barisal	barguna	amtali/p	chhurika	rural	high	barisal	amtali/p	712.493	male	30	25-39	0	0	0	0	0	0	0	0	0	0	0	0
1362604	13626	4	Probability	barisal	barguna	amtali/p	chhurika	rural	high	barisal	amtali/p	712.493	male	27	25-39	0	0	0	0	0	0	0	0	0	0	0	0
1362403	13624	3	Probability	barisal	barguna	amtali/p	chhurika	rural	high	barisal	amtali/p	712.493	male	25	25-39	0	0	0	0	0	0	0	0	0	0	0	0
1365401	13654	1	Probability	barisal	barguna	amtali/p	chhurika	rural	moderate	barisal	amtali/p	712.493	male	30	25-39	1	1	1	1	1	1	0	0	0	0	0	0
1369202	13692	2	Probability	barisal	barguna	amtali/p	chhurika	rural	high	barisal	amtali/p	712.493	female	20	18-24	0	0	0	0	0	0	0	0	0	0	0	0
1362703	13627	3	Probability	barisal	barguna	amtali/p	chhurika	rural	low	barisal	amtali/p	712.493	female	70	55+	1	1	1	1	0	0	1	1	0	0	0	0
1361706	13617	6	Probability	barisal	barguna	amtali/p	chhurika	rural	high	barisal	amtali/p	712.493	female	80	55+	1	1	0	0	0	0	0	0	0	0	1	1
1366302	13663	2	Probability	barisal	barguna	amtali/p	chhurika	rural	moderate	barisal	amtali/p	712.493	female	35	25-39	0	0	0	0	0	0	0	0	0	0	0	0
1365402	13654	2	Probability	barisal	barguna	amtali/p	chhurika	rural	moderate	barisal	amtali/p	712.493	female	25	25-39	0	0	0	0	0	0	0	0	0	0	0	0
1363601	13636	1	Probability	barisal	barguna	amtali/p	chhurika	rural	low	barisal	amtali/p	712.493	male	25	25-39	1	1	1	1	1	1	1	1	0	0	0	0
1368802	13688	2	Probability	barisal	barguna	amtali/p	chhurika	rural	high	barisal	amtali/p	712.493	female	37	25-39	0	0	0	0	0	0	0	0	0	0	0	0
1364802	13648	2	Probability	barisal	barguna	amtali/p	chhurika	rural	moderate	barisal	amtali/p	712.493	female	60	55+	1	1	0	0	0	0	0	0	0	0	1	1
1368301	13683	1	Probability	barisal	barguna	amtali/p	chhurika	rural	high	barisal	amtali/p	712.493	male	35	25-39	0	0	0	0	0	0	0	0	0	0	0	0
1365002	13650	2	Probability	barisal	barguna	amtali/p	chhurika	rural	low	barisal	amtali/p	712.493	female	25	25-39	0	0	0	0	0	0	0	0	0	0	0	0
1365303	13653	3	Probability	barisal	barguna	amtali/p	chhurika	rural	moderate	barisal	amtali/p	712.493	male	20	18-24	0	0	0	0	0	0	0	0	0	0	0	0
1363701	13637	1	Probability	barisal	barguna	amtali/p	chhurika	rural	high	barisal	amtali/p	712.493	male	30	25-39	1	1	1	1	1	1	0	0	0	0	1	0
1367203	13672	3	Probability	barisal	barguna	amtali/p	chhurika	rural	moderate	barisal	amtali/p	712.493	male	20	18-24	0	0	0	0	0	0	0	0	0	0	0	0
1367101	13671	1	Probability	barisal	barguna	amtali/p	chhurika	rural	low	barisal	amtali/p	712.493	male	40	40-54	1	1	1	1	1	1	1	1	0	0	1	1
1367001	13670	1	Probability	barisal	barguna	amtali/p	chhurika	rural	low	barisal	amtali/p	712.493	male	30	25-39	1	1	1	1	1	1	1	0	0	0	1	1
1365704	13657	4	Probability	barisal	barguna	amtali/p	chhurika	rural	moderate	barisal	amtali/p	712.493	male	26	25-39	1	1	1	1	1	1	0	0	0	0	0	0
1365102	13651	2	Probability	barisal	barguna	amtali/p	chhurika	rural	moderate	barisal	amtali/p	712.493	female	40	40-54	1	1	0	0	0	0	0	0	0	0	1	1
1363901	13639	1	Probability	barisal	barguna	amtali/p	chhurika	rural	high	barisal	amtali/p	712.493	male	70	55+	0	0	0	0	0	0	0	0	0	0	0	0
1364503	13645	3	Probability	barisal	barguna	amtali/p	chhurika	rural	moderate	barisal	amtali/p	712.493	male	18	18-24	0	0	0	0	0	0	0	0	0	0	0	0
1358202	13582	2	Probability	barisal	barguna	amtali/p	chhurika	rural	moderate	barisal	amtali/p	712.493	female	48	40-54	1	1	0	0	0	0	0	0	0	0	1	1
1362802	13628	2	Probability	barisal	barguna	amtali/p	chhurika	rural	moderate	barisal	amtali/p	712.493	female	35	25-39	0	0	0	0	0	0	0	0	0	0	0	0
1363702	13637	2	Probability	barisal	barguna	amtali/p	chhurika	rural	high	barisal	amtali/p	712.493	female	23	18-24	0	0	0	0	0	0	0	0	0	0	0	0
1362203	13622	3	Probability	barisal	barguna	amtali/p	chhurika	rural	high	barisal	amtali/p	712.493	male	15	15-17	0	0	0	0	0	0	0	0	0	0	0	0
1362307	13623	7	Probability	barisal	barguna	amtali/p	chhurika	rural	high	barisal	amtali/p	712.493	male	23	18-24	0	0	0	0	0	0	0	0	0	0	0	0
1364302	13643	2	Probability	barisal	barguna	amtali/p	chhurika	rural	high	barisal	amtali/p	712.493	female	25	25-39	0	0	0	0	0	0	0	0	0	0	0	0
1363502	13635	2	Probability	barisal	barguna	amtali/p	chhurika	rural	moderate	barisal	amtali/p	712.493	female	55	55+	1	1	0	0	0	0	0	0	0	0	1	1
1364201	13642	1	Probability	barisal	barguna	amtali/p	chhurika	rural	high	barisal	amtali/p	712.493	male	32	25-39	0	0	0	0	0	0	0	0	0	0	0	0
1362702	13627	2	Probability	barisal	barguna	amtali/p	chhurika	rural	low	barisal	amtali/p	712.493	female	25	25-39	0	0	0	0	0	0	0	0	0	0	0	0
1359701	13597	1	Probability	barisal	barguna	amtali/p	chhurika	rural	moderate	barisal	amtali/p	712.493	male	50	40-54	1	1	1	1	1	1	1	1	0	0	0	0
1360104	13601	4	Probability	barisal	barguna	amtali/p	chhurika	rural	high	barisal	amtali/p	712.493	female	15	15-17	0	0	0	0	0	0	0	0	0	0	0	0
1362003	13620	3	Probability	barisal	barguna	amtali/p	chhurika	rural	moderate	barisal	amtali/p	712.493	female	17	15-17	0	0	0	0	0	0	0	0	0	0	0	0
1361601	13616	1	Probability	barisal	barguna	amtali/p	chhurika	rural	moderate	barisal	amtali/p	712.493	female	38	25-39	0	0	0	0	0	0	0	0	0	0	0	0
1362901	13629	1	Probability	barisal	barguna	amtali/p	chhurika	rural	low	barisal	amtali/p	712.493	male	40	40-54	1	1	1	1	1	1	1	1	0	0	0	0
1361402	13614	2	Probability	barisal	barguna	amtali/p	chhurika	rural	high	barisal	amtali/p	712.493	female	26	25-39	0	0	0	0	0	0	0	0	0	0	0	0
1362002	13620	2	Probability	barisal	barguna	amtali/p	chhurika	rural	moderate	barisal	amtali/p	712.493	female	38	25-39	0	0	0	0	0	0	0	0	0	0	0	0
1364902	13649	2	Probability	barisal	barguna	amtali/p	chhurika	rural	high	barisal	amtali/p	712.493	female	25	25-39	0	0	0	0	0	0	0	0	0	0	0	0
1355703	13557	3	Probability	barisal	barguna	amtali/p	chhurika	rural	high	barisal	amtali/p	712.493	female	18	18-24	0	0	0	0	0	0	0	0	0	0	0	0
1360403	13604	3	Probability	barisal	barguna	amtali/p	chhurika	rural	high	barisal	amtali/p	712.493	male	27	25-39	1	1	1	1	1	1	0	0	0	0	0	0
1358901	13589	1	Probability	barisal	barguna	amtali/p	chhurika	rural	high	barisal	amtali/p	712.493	male	55	55+	0	0	0	0	0	0	0	0	0	0	0	0
1357301	13573	1	Probability	barisal	barguna	amtali/p	chhurika	rural	moderate	barisal	amtali/p	712.493	male	33	25-39	1	1	1	1	1	1	1	1	0	0	0	0
1364102	13641	2	Probability	barisal	barguna	amtali/p	chhurika	rural	high	barisal	amtali/p	712.493	female	25	25-39	0	0	0	0	0	0	0	0	0	0	0	0
1356201	13562	1	Probability	barisal	barguna	amtali/p	chhurika	rural	high	barisal	amtali/p	712.493	female	50	40-54	1	1	0	0	0	0	0	0	0	0	1	1
1357201	13572	1	Probability	barisal	barguna	amtali/p	chhurika	rural	moderate	barisal	amtali/p	712.493	male	55	55+	1	1	1	1	1	1	1	1	0	0	1	1
1353904	13539	4	Probability	barisal	barguna	amtali/p	chhurika	rural	high	barisal	amtali/p	712.493	male	28	25-39	1	1	1	1	1	1	0	0	0	0	0	0
1352005	13520	5	Probability	barisal	barguna	amtali/p	chhurika	rural	high	barisal	amtali/p	712.493	female	22	18-24	0	0	0	0	0	0	0	0	0	0	0	0
1364402	13644	2	Probability	barisal	barguna	amtali/p	chhurika	rural	high	barisal	amtali/p	712.493	female	25	25-39	1	1	0	0	0	0	0	0	0	0	1	1
1347102	13471	2	Probability	barisal	barguna	amtali/p	chhurika	rural	high	barisal	amtali/p	712.493	female	43	40-54	0	0	0	0	0	0	0	0	0	0	0	0
1369101	13691	1	Probability	barisal	barguna	amtali/p	chhurika	rural	high	barisal	amtali/p	712.493	male	42	40-54	0	0	0	0	0	0	0	0	0	0	0	0
1350502	13505	2	Probability	barisal	barguna	amtali/p	chhurika	rural	high	barisal	amtali/p	712.493	female	36	25-39	1	1	0	0	0	0	0	0	0	0	1	1
1353501	13535	1	Probability	barisal	barguna	amtali/p	chhurika	rural	low	barisal	amtali/p	712.493	male	32	25-39	1	1	0	0	0	0	0	0	0	0	1	1
1349703	13497	3	Probability	barisal	barguna	amtali/p	chhurika	rural	moderate	barisal	amtali/p	712.493	male	18	18-24	0	0	0	0	0	0	0	0	0	0	0	0
1336501	13365	1	Probability	barisal	barguna	amtali/p	chhurika	rural	high	barisal	amtali/p	712.493	male	60	55+	1	1	0	0	0	0	0	0	0	0	1	1
1348906	13489	6	Probability	barisal	barguna	amtali/p	chhurika	rural	moderate	barisal	amtali/p	712.493	female	16	15-17	0	0	0	0	0	0	0	0	0	0	0	0
1366402	13664	2	Probability	barisal	barguna	amtali/p	chhurika	rural	moderate	barisal	amtali/p	712.493	female	40	40-54	1	1	0	0	0	0	0	0	0	0	1	1
1348303	13483	3	Probability	barisal	barguna	amtali/p	chhurika	rural	high	barisal	amtali/p	712.493	female	15	15-17	0	0	0	0	0	0	0	0	0	0	0	0
1350702	13507	2	Probability	barisal	barguna	amtali/p	chhurika	rural	high	barisal	amtali/p	712.493	female	32	25-39	1	1	0	0	0	0	0	0	0	0	1	1
1354003	13540	3	Probability	barisal	barguna	amtali/p	chhurika	rural	moderate	barisal	amtali/p	712.493	male	20	18-24	0	0	0	0	0	0	0	0	0	0	0	0
1349804	13498	4	Probability	barisal	barguna	amtali/p	chhurika	rural	moderate	barisal	amtali/p	712.493	female	23	18-24	0	0	0	0	0	0	0	0	0	0	0	0
1365104	13651	4	Probability	barisal	barguna	amtali/p	chhurika	rural	moderate	barisal	amtali/p	712.493	male	20	18-24	0	0	0	0	0	0	0	0	0	0	0	0
1365304	13653	4	Probability	barisal	barguna	amtali/p	chhurika	rural	moderate	barisal	amtali/p	712.493	male	17	15-17	0	0	0	0	0	0	0	0	0	0	0	0
1346001	13460	1	Probability	barisal	barguna	amtali/p	chhurika	rural	moderate	barisal	amtali/p	712.493	male	28	25-39	1	1	0	0	0	0	0	0	0	0	1	1
1363303	13633	3	Probability	barisal	barguna	amtali/p	chhurika	rural	moderate	barisal	amtali/p	712.493	male	15	15-17	0	0	0	0	0	0	0	0	0	0	0	0
1345201	13452	1	Probability	barisal	barguna	amtali/p	chhurika	rural	low	barisal	amtali/p	712.493	male	40	40-54	1	1	1	1	1	1	0	0	0	0	0	0
1343001	13430	1	Probability	barisal	barguna	amtali/p	chhurika	rural	moderate	barisal	amtali/p	712.493	male	45	40-54	1	1	0	0	0	0	0	0	0	0	1	1
1344208	13442	8	Probability	barisal	barguna	amtali/p	chhurika	rural	moderate	barisal	amtali/p	712.493	female	25	25-39	0	0	0	0	0	0	0	0	0	0	0	0
1365802	13658	2	Probability	barisal	barguna	amtali/p	chhurika	rural	moderate	barisal	amtali/p	712.493	female	31	25-39	1	1	0	0	0	0	0	0	0	0	1	1
1347801	13478	1	Probability	barisal	barguna	amtali/p	chhurika	rural	low	barisal	amtali/p	712.493	male	30	25-39	0	0	0	0	0	0	0	0	0	0	0	0
1339301	13393	1	Probability	barisal	barguna	amtali/p	chhurika	rural	moderate	barisal	amtali/p	712.493	male	55	55+	0	0	0	0	0	0	0	0	0	0	0	0
1342802	13428	2	Probability	barisal	barguna	amtali/p	chhurika	rural	low	barisal	amtali/p	712.493	female	20	18-24	0	0	0	0	0	0	0	0	0	0	0	0
1367304	13673	4	Probability	barisal	barguna	amtali/p	chhurika	rural	moderate	barisal	amtali/p	712.493	female	20	18-24	0	0	0	0	0	0	0	0	0	0	0	0
1365901	13659	1	Probability	barisal	barguna	amtali/p	chhurika	rural	low	barisal	amtali/p	712.493	male	42	40-54	0	0	0	0	0	0	0	0	0	0	0	0
1366002	13660	2	Probability	barisal	barguna	amtali/p	chhurika	rural	low	barisal	amtali/p	712.493	female	40	40-54	0	0	0	0	0	0	0	0	0	0	0	0
1341001	13410	1	Probability	barisal	barguna	amtali/p	chhurika	rural	low	barisal	amtali/p	712.493	male	35	25-39	0	0	0	0	0	0	0	0	0	0	0	0
1365601	13656	1	Probability	barisal	barguna	amtali/p	chhurika	rural	moderate	barisal	amtali/p	712.493	male	50	40-54	1	1	0	0	0	0	0	0	0	0	1	1
1340201	13402	1	Probability	barisal	barguna	amtali/p	chhurika	rural	moderate	barisal	amtali/p	712.493	male	35	25-39	1	1	1	1	0	0	1	1	0	0	0	0
1367302	13673	2	Probability	barisal	barguna	amtali/p	chhurika	rural	moderate	barisal	amtali/p	712.493	female	25	25-39	1	1	0	0	0	0	0	0	0	0	1	1
1343701	13437	1	Probability	barisal	barguna	amtali/p	chhurika	rural	moderate	barisal	amtali/p	712.493	male	60	55+	1	1	1	1	1	1	1	1	0	0	1	1
1366602	13666	2	Probability	barisal	barguna	amtali/p	chhurika	rural	low	barisal	amtali/p	712.493	female	25	25-39	0	0	0	0	0	0	0	0	0	0	0	0
1341902	13419	2	Probability	barisal	barguna	amtali/p	chhurika	rural	moderate	barisal	amtali/p	712.493	female	45	40-54	1	1	0	0	0	0	0	0	0	0	1	1
1369104	13691	4	Probability	barisal	barguna	amtali/p	chhurika	rural	high	barisal	amtali/p	712.493	female	60	55+	1	1	0	0	0	0	0	0	0	0	1	1
1367404	13674	4	Probability	barisal	barguna	amtali/p	chhurika	rural	moderate	barisal	amtali/p	712.493	male	20	18-24	1	1	1	1	1	1	0	0	0	0	0	0
1368601	13686	1	Probability	barisal	barguna	amtali/p	chhurika	rural	high	barisal	amtali/p	712.493	male	42	40-54	1	1	1	1	1	1	0	0	0	0	0	0
1342502	13425	2	Probability	barisal	barguna	amtali/p	chhurika	rural	low	barisal	amtali/p	712.493	female	50	40-54	1	1	0	0	0	0	0	0	0	0	1	1
1356402	13564	2	Probability	barisal	barguna	amtali/p	chhurika	rural	high	barisal	amtali/p	712.493	female	40	40-54	1	1	0	0	0	0	0	0	0	0	1	1
1337902	13379	2	Probability	barisal	barguna	amtali/p	chhurika	rural	high	barisal	amtali/p	712.493	female	47	40-54	1	1	0	0	0	0	0	0	0	0	1	1
1367601	13676	1	Probability	barisal	barguna	amtali/p	chhurika	rural	low	barisal	amtali/p	712.493	male	35	25-39	1	1	1	1	1	1	1	1	0	0	0	0
1362201	13622	1	Probability	barisal	barguna	amtali/p	chhurika	rural	high	barisal	amtali/p	712.493	male	65	55+	1	1	1	1	1	1	1	1	0	0	0	0
1357702	13577	2	Probability	barisal	barguna	amtali/p	chhurika	rural	low	barisal	amtali/p	712.493	female	43	40-54	0	0	0	0	0	0	0	0	0	0	0	0
1361902	13619	2	Probability	barisal	barguna	amtali/p	chhurika	rural	moderate	barisal	amtali/p	712.493	female	30	25-39	0	0	0	0	0	0	0	0	0	0	0	0
1345501	13455	1	Probability	barisal	barguna	amtali/p	chhurika	rural	moderate	barisal	amtali/p	712.493	male	27	25-39	0	0	0	0	0	0	0	0	0	0	0	0
1350303	13503	3	Probability	barisal	barguna	amtali/p	chhurika	rural	moderate	barisal	amtali/p	712.493	female	15	15-17	0	0	0	0	0	0	0	0	0	0	0	0
1359302	13593	2	Probability	barisal	barguna	amtali/p	chhurika	rural	moderate	barisal	amtali/p	712.493	female	48	40-54	1	1	0	0	0	0	0	0	0	0	1	1
1345602	13456	2	Probability	barisal	barguna	amtali/p	chhurika	rural	moderate	barisal	amtali/p	712.493	female	45	40-54	1	1	0	0	0	0	0	0	0	0	1	1
1366003	13660	3	Probability	barisal	barguna	amtali/p	chhurika	rural	low	barisal	amtali/p	712.493	male	21	18-24	0	0	0	0	0	0	0	0	0	0	0	0
1342901	13429	1	Probability	barisal	barguna	amtali/p	chhurika	rural	low	barisal	amtali/p	712.493	female	50	40-54	1	1	0	0	0	0	0	0	0	0	1	1
1349201	13492	1	Probability	barisal	barguna	amtali/p	chhurika	rural	moderate	barisal	amtali/p	712.493	male	38	25-39	0	0	0	0	0	0	0	0	0	0	0	0
1337805	13378	5	Probability	barisal	barguna	amtali/p	chhurika	rural	high	barisal	amtali/p	712.493	male	40	40-54	0	0	0	0	0	0	0	0	0	0	0	0
1360302	13603	2	Probability	barisal	barguna	amtali/p	chhurika	rural	high	barisal	amtali/p	712.493	female	45	40-54	1	1	0	0	0	0	0	0	0	0	1	1
1361503	13615	3	Probability	barisal	barguna	amtali/p	chhurika	rural	high	barisal	amtali/p	712.493	female	65	55+	1	1	0	0	0	0	0	0	0	0	1	1
1342201	13422	1	Probability	barisal	barguna	amtali/p	chhurika	rural	low	barisal	amtali/p	712.493	male	52	40-54	1	1	0	0	0	0	0	0	0	0	1	1
1371402	13714	2	Probability	barisal	barguna	amtali/p	chhurika	rural	moderate	barisal	amtali/p	712.493	female	48	40-54	0	0	0	0	0	0	0	0	0	0	0	0
1362102	13621	2	Probability	barisal	barguna	amtali/p	chhurika	rural	high	barisal	amtali/p	712.493	female	35	25-39	0	0	0	0	0	0	0	0	0	0	0	0
1361801	13618	1	Probability	barisal	barguna	amtali/p	chhurika	rural	moderate	barisal	amtali/p	712.493	male	35	25-39	1	1	1	1	1	1	0	0	0	0	1	1
1371602	13716	2	Probability	barisal	barguna	amtali/p	chhurika	rural	moderate	barisal	amtali/p	712.493	female	40	40-54	1	1	0	0	0	0	0	0	0	0	1	1
1342701	13427	1	Probability	barisal	barguna	amtali/p	chhurika	rural	moderate	barisal	amtali/p	712.493	male	35	25-39	1	1	1	1	1	1	1	1	0	0	0	0
1343502	13435	2	Probability	barisal	barguna	amtali/p	chhurika	rural	high	barisal	amtali/p	712.493	female	45	40-54	0	0	0	0	0	0	0	0	0	0	0	0
1341503	13415	3	Probability	barisal	barguna	amtali/p	chhurika	rural	low	barisal	amtali/p	712.493	male	27	25-39	0	0	0	0	0	0	0	0	0	0	0	0
1340801	13408	1	Probability	barisal	barguna	amtali/p	chhurika	rural	moderate	barisal	amtali/p	712.493	male	70	55+	1	1	1	1	0	0	1	1	0	0	0	0
1340305	13403	5	Probability	barisal	barguna	amtali/p	chhurika	rural	moderate	barisal	amtali/p	712.493	female	18	18-24	0	0	0	0	0	0	0	0	0	0	0	0
1371601	13716	1	Probability	barisal	barguna	amtali/p	chhurika	rural	moderate	barisal	amtali/p	712.493	male	50	40-54	1	1	0	0	0	0	0	0	0	0	1	1
1342401	13424	1	Probability	barisal	barguna	amtali/p	chhurika	rural	low	barisal	amtali/p	712.493	male	56	55+	1	1	1	1	1	1	1	1	0	0	1	1
1339102	13391	2	Probability	barisal	barguna	amtali/p	chhurika	rural	moderate	barisal	amtali/p	712.493	female	55	55+	1	1	0	0	0	0	0	0	0	0	1	1
1351102	13511	2	Probability	barisal	barguna	amtali/p	chhurika	rural	high	barisal	amtali/p	712.493	female	38	25-39	1	1	0	0	0	0	0	0	0	0	1	1
1341904	13419	4	Probability	barisal	barguna	amtali/p	chhurika	rural	moderate	barisal	amtali/p	712.493	male	16	15-17	0	0	0	0	0	0	0	0	0	0	0	0
1338903	13389	3	Probability	barisal	barguna	amtali/p	chhurika	rural	moderate	barisal	amtali/p	712.493	male	20	18-24	1	1	1	1	1	1	0	0	0	0	0	0
1360903	13609	3	Probability	barisal	barguna	amtali/p	chhurika	rural	moderate	barisal	amtali/p	712.493	male	30	25-39	1	1	0	0	0	0	0	0	0	0	1	1
1342102	13421	2	Probability	barisal	barguna	amtali/p	chhurika	rural	moderate	barisal	amtali/p	712.493	female	30	25-39	1	1	0	0	0	0	0	0	0	0	1	1
1338904	13389	4	Probability	barisal	barguna	amtali/p	chhurika	rural	moderate	barisal	amtali/p	712.493	female	19	18-24	0	0	0	0	0	0	0	0	0	0	0	0
1339303	13393	3	Probability	barisal	barguna	amtali/p	chhurika	rural	moderate	barisal	amtali/p	712.493	male	30	25-39	0	0	0	0	0	0	0	0	0	0	0	0
1361101	13611	1	Probability	barisal	barguna	amtali/p	chhurika	rural	moderate	barisal	amtali/p	712.493	male	35	25-39	0	0	0	0	0	0	0	0	0	0	0	0
1338702	13387	2	Probability	barisal	barguna	amtali/p	chhurika	rural	moderate	barisal	amtali/p	712.493	female	32	25-39	0	0	0	0	0	0	0	0	0	0	0	0
1361102	13611	2	Probability	barisal	barguna	amtali/p	chhurika	rural	moderate	barisal	amtali/p	712.493	female	25	25-39	0	0	0	0	0	0	0	0	0	0	0	0
1339101	13391	1	Probability	barisal	barguna	amtali/p	chhurika	rural	moderate	barisal	amtali/p	712.493	male	65	55+	1	1	0	0	0	0	0	0	0	0	1	1
1370902	13709	2	Probability	barisal	barguna	amtali/p	chhurika	rural	moderate	barisal	amtali/p	712.493	female	22	18-24	0	0	0	0	0	0	0	0	0	0	0	0
1339801	13398	1	Probability	barisal	barguna	amtali/p	chhurika	rural	low	barisal	amtali/p	712.493	male	30	25-39	0	0	0	0	0	0	0	0	0	0	0	0
1337501	13375	1	Probability	barisal	barguna	amtali/p	chhurika	rural	high	barisal	amtali/p	712.493	male	40	40-54	1	1	1	1	1	1	1	1	0	0	1	1
1338302	13383	2	Probability	barisal	barguna	amtali/p	chhurika	rural	low	barisal	amtali/p	712.493	female	42	40-54	0	0	0	0	0	0	0	0	0	0	0	0
1343304	13433	4	Probability	barisal	barguna	amtali/p	chhurika	rural	high	barisal	amtali/p	712.493	female	17	15-17	0	0	0	0	0	0	0	0	0	0	0	0
1369301	13693	1	Probability	barisal	barguna	amtali/p	chhurika	rural	high	barisal	amtali/p	712.493	male	28	25-39	1	1	1	1	1	1	0	0	0	0	1	1
1367202	13672	2	Probability	barisal	barguna	amtali/p	chhurika	rural	moderate	barisal	amtali/p	712.493	female	48	40-54	1	1	0	0	0	0	0	0	0	0	1	1
1360702	13607	2	Probability	barisal	barguna	amtali/p	chhurika	rural	high	barisal	amtali/p	712.493	female	50	40-54	0	0	0	0	0	0	0	0	0	0	0	0
1360301	13603	1	Probability	barisal	barguna	amtali/p	chhurika	rural	high	barisal	amtali/p	712.493	male	55	55+	0	0	0	0	0	0	0	0	0	0	0	0
1339104	13391	4	Probability	barisal	barguna	amtali/p	chhurika	rural	moderate	barisal	amtali/p	712.493	female	20	18-24	0	0	0	0	0	0	0	0	0	0	0	0
1354503	13545	3	Probability	barisal	barguna	amtali/p	chhurika	rural	high	barisal	amtali/p	712.493	female	25	25-39	1	1	1	1	1	1	0	0	0	0	0	0
1362605	13626	5	Probability	barisal	barguna	amtali/p	chhurika	rural	high	barisal	amtali/p	712.493	female	25	25-39	0	0	0	0	0	0	0	0	0	0	0	0
1336401	13364	1	Probability	barisal	barguna	amtali/p	chhurika	rural	high	barisal	amtali/p	712.493	male	40	40-54	1	1	0	0	0	0	0	0	0	0	1	1
1364801	13648	1	Probability	barisal	barguna	amtali/p	chhurika	rural	moderate	barisal	amtali/p	712.493	male	65	55+	1	1	0	0	0	0	0	0	0	0	1	1
1364502	13645	2	Probability	barisal	barguna	amtali/p	chhurika	rural	moderate	barisal	amtali/p	712.493	female	38	25-39	0	0	0	0	0	0	0	0	0	0	0	0
1365202	13652	2	Probability	barisal	barguna	amtali/p	chhurika	rural	moderate	barisal	amtali/p	712.493	female	20	18-24	0	0	0	0	0	0	0	0	0	0	0	0
1336004	13360	4	Probability	barisal	barguna	amtali/p	chhurika	rural	moderate	barisal	amtali/p	712.493	female	70	55+	1	1	0	0	0	0	0	0	0	0	1	1
1364101	13641	1	Probability	barisal	barguna	amtali/p	chhurika	rural	high	barisal	amtali/p	712.493	male	30	25-39	1	1	1	1	1	1	0	0	0	0	0	0
1362404	13624	4	Probability	barisal	barguna	amtali/p	chhurika	rural	high	barisal	amtali/p	712.493	male	22	18-24	0	0	0	0	0	0	0	0	0	0	0	0
1362101	13621	1	Probability	barisal	barguna	amtali/p	chhurika	rural	high	barisal	amtali/p	712.493	male	40	40-54	0	0	0	0	0	0	0	0	0	0	0	0
1360802	13608	2	Probability	barisal	barguna	amtali/p	chhurika	rural	moderate	barisal	amtali/p	712.493	female	40	40-54	0	0	0	0	0	0	0	0	0	0	0	0
1360201	13602	1	Probability	barisal	barguna	amtali/p	chhurika	rural	high	barisal	amtali/p	712.493	male	46	40-54	1	1	1	1	1	1	1	1	0	0	0	0
1360402	13604	2	Probability	barisal	barguna	amtali/p	chhurika	rural	high	barisal	amtali/p	712.493	female	28	25-39	1	1	0	0	0	0	0	0	0	0	1	1
1349102	13491	2	Probability	barisal	barguna	amtali/p	chhurika	rural	high	barisal	amtali/p	712.493	female	40	40-54	1	1	0	0	0	0	0	0	0	0	1	1
1358704	13587	4	Probability	barisal	barguna	amtali/p	chhurika	rural	low	barisal	amtali/p	712.493	female	24	18-24	0	0	0	0	0	0	0	0	0	0	0	0
1338804	13388	4	Probability	barisal	barguna	amtali/p	chhurika	rural	moderate	barisal	amtali/p	712.493	female	20	18-24	0	0	0	0	0	0	0	0	0	0	0	0
1358403	13584	3	Probability	barisal	barguna	amtali/p	chhurika	rural	low	barisal	amtali/p	712.493	male	20	18-24	0	0	0	0	0	0	0	0	0	0	0	0
1354603	13546	3	Probability	barisal	barguna	amtali/p	chhurika	rural	high	barisal	amtali/p	712.493	male	30	25-39	1	1	1	1	1	1	0	0	0	0	0	0
1364601	13646	1	Probability	barisal	barguna	amtali/p	chhurika	rural	high	barisal	amtali/p	712.493	male	38	25-39	0	0	0	0	0	0	0	0	0	0	0	0
1358806	13588	6	Probability	barisal	barguna	amtali/p	chhurika	rural	high	barisal	amtali/p	712.493	male	30	25-39	0	0	0	0	0	0	0	0	0	0	0	0
1357402	13574	2	Probability	barisal	barguna	amtali/p	chhurika	rural	high	barisal	amtali/p	712.493	female	45	40-54	1	1	0	0	0	0	0	0	0	0	1	1
1357801	13578	1	Probability	barisal	barguna	amtali/p	chhurika	rural	moderate	barisal	amtali/p	712.493	male	50	40-54	1	1	1	1	1	1	1	1	0	0	1	1
1356001	13560	1	Probability	barisal	barguna	amtali/p	chhurika	rural	high	barisal	amtali/p	712.493	male	25	25-39	1	1	1	1	0	0	1	1	0	0	1	1
1357002	13570	2	Probability	barisal	barguna	amtali/p	chhurika	rural	high	barisal	amtali/p	712.493	female	40	40-54	1	1	0	0	0	0	0	0	0	0	1	1
1335802	13358	2	Probability	barisal	barguna	amtali/p	chhurika	rural	high	barisal	amtali/p	712.493	female	40	40-54	0	0	0	0	0	0	0	0	0	0	0	0
1336102	13361	2	Probability	barisal	barguna	amtali/p	chhurika	rural	moderate	barisal	amtali/p	712.493	female	29	25-39	1	1	0	0	0	0	0	0	0	0	1	1
1348102	13481	2	Probability	barisal	barguna	amtali/p	chhurika	rural	moderate	barisal	amtali/p	712.493	female	30	25-39	0	0	0	0	0	0	0	0	0	0	0	0
1355203	13552	3	Probability	barisal	barguna	amtali/p	chhurika	rural	low	barisal	amtali/p	712.493	female	20	18-24	1	1	0	0	0	0	0	0	0	0	1	1
1356702	13567	2	Probability	barisal	barguna	amtali/p	chhurika	rural	moderate	barisal	amtali/p	712.493	female	34	25-39	1	1	0	0	0	0	0	0	0	0	1	1
1336601	13366	1	Probability	barisal	barguna	amtali/p	chhurika	rural	high	barisal	amtali/p	712.493	male	45	40-54	1	1	1	1	1	1	1	1	0	0	0	0
1353702	13537	2	Probability	barisal	barguna	amtali/p	chhurika	rural	high	barisal	amtali/p	712.493	female	50	40-54	1	1	0	0	0	0	0	0	0	0	1	1
1338001	13380	1	Probability	barisal	barguna	amtali/p	chhurika	rural	high	barisal	amtali/p	712.493	male	65	55+	1	1	1	1	1	1	1	0	0	0	1	1
1354501	13545	1	Probability	barisal	barguna	amtali/p	chhurika	rural	high	barisal	amtali/p	712.493	male	62	55+	1	1	1	1	1	1	0	0	0	0	1	1
1355301	13553	1	Probability	barisal	barguna	amtali/p	chhurika	rural	moderate	barisal	amtali/p	712.493	male	25	25-39	0	0	0	0	0	0	0	0	0	0	0	0
1355102	13551	2	Probability	barisal	barguna	amtali/p	chhurika	rural	moderate	barisal	amtali/p	712.493	male	16	15-17	0	0	0	0	0	0	0	0	0	0	0	0
1338404	13384	4	Probability	barisal	barguna	amtali/p	chhurika	rural	moderate	barisal	amtali/p	712.493	male	30	25-39	0	0	0	0	0	0	0	0	0	0	0	0
1354601	13546	1	Probability	barisal	barguna	amtali/p	chhurika	rural	high	barisal	amtali/p	712.493	male	52	40-54	1	1	1	1	1	1	0	0	0	0	0	0
1337502	13375	2	Probability	barisal	barguna	amtali/p	chhurika	rural	high	barisal	amtali/p	712.493	female	28	25-39	1	1	0	0	0	0	0	0	0	0	1	1
1353502	13535	2	Probability	barisal	barguna	amtali/p	chhurika	rural	low	barisal	amtali/p	712.493	female	28	25-39	1	1	0	0	0	0	0	0	0	0	1	1
1341905	13419	5	Probability	barisal	barguna	amtali/p	chhurika	rural	moderate	barisal	amtali/p	712.493	female	20	18-24	0	0	0	0	0	0	0	0	0	0	0	0
1341502	13415	2	Probability	barisal	barguna	amtali/p	chhurika	rural	low	barisal	amtali/p	712.493	female	50	40-54	1	1	0	0	0	0	0	0	0	0	1	1
1340802	13408	2	Probability	barisal	barguna	amtali/p	chhurika	rural	moderate	barisal	amtali/p	712.493	female	60	55+	1	1	0	0	0	0	0	0	0	0	1	1
1340803	13408	3	Probability	barisal	barguna	amtali/p	chhurika	rural	moderate	barisal	amtali/p	712.493	male	30	25-39	0	0	0	0	0	0	0	0	0	0	0	0
1340501	13405	1	Probability	barisal	barguna	amtali/p	chhurika	rural	low	barisal	amtali/p	712.493	male	35	25-39	0	0	0	0	0	0	0	0	0	0	0	0
1340502	13405	2	Probability	barisal	barguna	amtali/p	chhurika	rural	low	barisal	amtali/p	712.493	female	30	25-39	1	1	0	0	0	0	0	0	0	0	1	1
1340601	13406	1	Probability	barisal	barguna	amtali/p	chhurika	rural	moderate	barisal	amtali/p	712.493	male	30	25-39	0	0	0	0	0	0	0	0	0	0	0	0
1347203	13472	3	Probability	barisal	barguna	amtali/p	chhurika	rural	high	barisal	amtali/p	712.493	male	22	18-24	1	1	1	1	1	1	0	0	0	0	0	0
1341701	13417	1	Probability	barisal	barguna	amtali/p	chhurika	rural	low	barisal	amtali/p	712.493	male	35	25-39	1	1	1	1	0	0	1	1	0	0	0	0
1338202	13382	2	Probability	barisal	barguna	amtali/p	chhurika	rural	low	barisal	amtali/p	712.493	female	25	25-39	0	0	0	0	0	0	0	0	0	0	0	0
1339304	13393	4	Probability	barisal	barguna	amtali/p	chhurika	rural	moderate	barisal	amtali/p	712.493	female	25	25-39	0	0	0	0	0	0	0	0	0	0	0	0
1339903	13399	3	Probability	barisal	barguna	amtali/p	chhurika	rural	high	barisal	amtali/p	712.493	male	20	18-24	1	1	1	1	1	1	0	0	0	0	0	0
1338803	13388	3	Probability	barisal	barguna	amtali/p	chhurika	rural	moderate	barisal	amtali/p	712.493	male	25	25-39	1	1	1	1	1	1	1	1	0	0	0	0
1371502	13715	2	Probability	barisal	barguna	amtali/p	chhurika	rural	low	barisal	amtali/p	712.493	female	28	25-39	0	0	0	0	0	0	0	0	0	0	0	0
1340304	13403	4	Probability	barisal	barguna	amtali/p	chhurika	rural	moderate	barisal	amtali/p	712.493	female	20	18-24	0	0	0	0	0	0	0	0	0	0	0	0
1333903	13339	3	Probability	barisal	barguna	amtali/p	chhurika	rural	high	barisal	amtali/p	712.493	male	35	25-39	0	0	0	0	0	0	0	0	0	0	0	0
1353902	13539	2	Probability	barisal	barguna	amtali/p	chhurika	rural	high	barisal	amtali/p	712.493	female	35	25-39	0	0	0	0	0	0	0	0	0	0	0	0
1353304	13533	4	Probability	barisal	barguna	amtali/p	chhurika	rural	high	barisal	amtali/p	712.493	female	18	18-24	0	0	0	0	0	0	0	0	0	0	0	0
1368502	13685	2	Probability	barisal	barguna	amtali/p	chhurika	rural	high	barisal	amtali/p	712.493	female	28	25-39	0	0	0	0	0	0	0	0	0	0	0	0
1335603	13356	3	Probability	barisal	barguna	amtali/p	chhurika	rural	high	barisal	amtali/p	712.493	male	70	55+	1	1	0	0	0	0	0	0	0	0	1	1
1360902	13609	2	Probability	barisal	barguna	amtali/p	chhurika	rural	moderate	barisal	amtali/p	712.493	female	48	40-54	1	1	0	0	0	0	0	0	0	0	1	1
1353907	13539	7	Probability	barisal	barguna	amtali/p	chhurika	rural	high	barisal	amtali/p	712.493	male	15	15-17	0	0	0	0	0	0	0	0	0	0	0	0
1370506	13705	6	Probability	barisal	barguna	amtali/p	chhurika	rural	high	barisal	amtali/p	712.493	female	20	18-24	0	0	0	0	0	0	0	0	0	0	0	0
1349103	13491	3	Probability	barisal	barguna	amtali/p	chhurika	rural	high	barisal	amtali/p	712.493	male	18	18-24	1	1	1	1	1	1	0	0	0	0	0	0
1353302	13533	2	Probability	barisal	barguna	amtali/p	chhurika	rural	high	barisal	amtali/p	712.493	female	40	40-54	1	1	0	0	0	0	0	0	0	0	1	1
1351702	13517	2	Probability	barisal	barguna	amtali/p	chhurika	rural	moderate	barisal	amtali/p	712.493	female	48	40-54	1	1	0	0	0	0	0	0	0	0	1	1
1343503	13435	3	Probability	barisal	barguna	amtali/p	chhurika	rural	high	barisal	amtali/p	712.493	male	22	18-24	0	0	0	0	0	0	0	0	0	0	0	0
1348903	13489	3	Probability	barisal	barguna	amtali/p	chhurika	rural	moderate	barisal	amtali/p	712.493	male	52	40-54	1	1	1	1	1	1	0	0	0	0	1	1
1369103	13691	3	Probability	barisal	barguna	amtali/p	chhurika	rural	high	barisal	amtali/p	712.493	female	76	55+	1	1	0	0	0	0	0	0	0	0	1	1
1350604	13506	4	Probability	barisal	barguna	amtali/p	chhurika	rural	high	barisal	amtali/p	712.493	female	15	15-17	0	0	0	0	0	0	0	0	0	0	0	0
1350402	13504	2	Probability	barisal	barguna	amtali/p	chhurika	rural	high	barisal	amtali/p	712.493	female	24	18-24	0	0	0	0	0	0	0	0	0	0	0	0
1347904	13479	4	Probability	barisal	barguna	amtali/p	chhurika	rural	moderate	barisal	amtali/p	712.493	male	25	25-39	1	1	1	1	1	1	0	0	0	0	0	0
1349002	13490	2	Probability	barisal	barguna	amtali/p	chhurika	rural	low	barisal	amtali/p	712.493	female	28	25-39	0	0	0	0	0	0	0	0	0	0	0	0
1347302	13473	2	Probability	barisal	barguna	amtali/p	chhurika	rural	moderate	barisal	amtali/p	712.493	female	40	40-54	1	1	0	0	0	0	0	0	0	0	1	1
1348905	13489	5	Probability	barisal	barguna	amtali/p	chhurika	rural	moderate	barisal	amtali/p	712.493	female	18	18-24	0	0	0	0	0	0	0	0	0	0	0	0
1348405	13484	5	Probability	barisal	barguna	amtali/p	chhurika	rural	moderate	barisal	amtali/p	712.493	female	16	15-17	0	0	0	0	0	0	0	0	0	0	0	0
1367401	13674	1	Probability	barisal	barguna	amtali/p	chhurika	rural	moderate	barisal	amtali/p	712.493	male	68	55+	1	1	1	1	1	1	0	0	0	0	1	1
1361403	13614	3	Probability	barisal	barguna	amtali/p	chhurika	rural	high	barisal	amtali/p	712.493	male	85	55+	0	0	0	0	0	0	0	0	0	0	0	0
1351601	13516	1	Probability	barisal	barguna	amtali/p	chhurika	rural	low	barisal	amtali/p	712.493	female	60	55+	1	1	0	0	0	0	0	0	0	0	1	1
1345605	13456	5	Probability	barisal	barguna	amtali/p	chhurika	rural	moderate	barisal	amtali/p	712.493	male	15	15-17	0	0	0	0	0	0	0	0	0	0	0	0
1368004	13680	4	Probability	barisal	barguna	amtali/p	chhurika	rural	high	barisal	amtali/p	712.493	male	23	18-24	0	0	0	0	0	0	0	0	0	0	0	0
1336703	13367	3	Probability	barisal	barguna	amtali/p	chhurika	rural	high	barisal	amtali/p	712.493	female	21	18-24	0	0	0	0	0	0	0	0	0	0	0	0
1353903	13539	3	Probability	barisal	barguna	amtali/p	chhurika	rural	high	barisal	amtali/p	712.493	male	30	25-39	1	1	1	1	1	1	0	0	0	0	0	0
1345103	13451	3	Probability	barisal	barguna	amtali/p	chhurika	rural	moderate	barisal	amtali/p	712.493	male	27	25-39	0	0	0	0	0	0	0	0	0	0	0	0
1360707	13607	7	Probability	barisal	barguna	amtali/p	chhurika	rural	high	barisal	amtali/p	712.493	male	15	15-17	0	0	0	0	0	0	0	0	0	0	0	0
1347902	13479	2	Probability	barisal	barguna	amtali/p	chhurika	rural	moderate	barisal	amtali/p	712.493	female	48	40-54	1	1	0	0	0	0	0	0	0	0	1	1
1364602	13646	2	Probability	barisal	barguna	amtali/p	chhurika	rural	high	barisal	amtali/p	712.493	female	35	25-39	0	0	0	0	0	0	0	0	0	0	0	0
1346701	13467	1	Probability	barisal	barguna	amtali/p	chhurika	rural	moderate	barisal	amtali/p	712.493	male	75	55+	1	1	1	1	0	0	1	1	0	0	1	1
1347202	13472	2	Probability	barisal	barguna	amtali/p	chhurika	rural	high	barisal	amtali/p	712.493	female	48	40-54	1	1	0	0	0	0	0	0	0	0	1	1
1349402	13494	2	Probability	barisal	barguna	amtali/p	chhurika	rural	moderate	barisal	amtali/p	712.493	female	26	25-39	1	1	0	0	0	0	0	0	0	0	1	1
1343801	13438	1	Probability	barisal	barguna	amtali/p	chhurika	rural	moderate	barisal	amtali/p	712.493	male	65	55+	1	1	1	1	0	0	1	1	0	0	1	1
1351901	13519	1	Probability	barisal	barguna	amtali/p	chhurika	rural	moderate	barisal	amtali/p	712.493	male	40	40-54	1	1	0	0	0	0	0	0	0	0	1	1
1363402	13634	2	Probability	barisal	barguna	amtali/p	chhurika	rural	moderate	barisal	amtali/p	712.493	female	30	25-39	0	0	0	0	0	0	0	0	0	0	0	0
1352702	13527	2	Probability	barisal	barguna	amtali/p	chhurika	rural	high	barisal	amtali/p	712.493	female	30	25-39	0	0	0	0	0	0	0	0	0	0	0	0
1365301	13653	1	Probability	barisal	barguna	amtali/p	chhurika	rural	moderate	barisal	amtali/p	712.493	male	60	55+	1	1	1	1	1	1	0	0	0	0	1	1
1342602	13426	2	Probability	barisal	barguna	amtali/p	chhurika	rural	moderate	barisal	amtali/p	712.493	female	28	25-39	0	0	0	0	0	0	0	0	0	0	0	0
1336902	13369	2	Probability	barisal	barguna	amtali/p	chhurika	rural	high	barisal	amtali/p	712.493	female	34	25-39	1	1	0	0	0	0	0	0	0	0	1	1
1346702	13467	2	Probability	barisal	barguna	amtali/p	chhurika	rural	moderate	barisal	amtali/p	712.493	female	70	55+	1	1	0	0	0	0	0	0	0	0	1	1
1362303	13623	3	Probability	barisal	barguna	amtali/p	chhurika	rural	high	barisal	amtali/p	712.493	male	38	25-39	0	0	0	0	0	0	0	0	0	0	0	0
1368302	13683	2	Probability	barisal	barguna	amtali/p	chhurika	rural	high	barisal	amtali/p	712.493	female	30	25-39	1	1	0	0	0	0	0	0	0	0	1	1
1335702	13357	2	Probability	barisal	barguna	amtali/p	chhurika	rural	high	barisal	amtali/p	712.493	female	28	25-39	0	0	0	0	0	0	0	0	0	0	0	0
1340804	13408	4	Probability	barisal	barguna	amtali/p	chhurika	rural	moderate	barisal	amtali/p	712.493	female	25	25-39	0	0	0	0	0	0	0	0	0	0	0	0
1337203	13372	3	Probability	barisal	barguna	amtali/p	chhurika	rural	moderate	barisal	amtali/p	712.493	male	40	40-54	1	1	1	1	1	1	1	1	0	0	0	0
1368402	13684	2	Probability	barisal	barguna	amtali/p	chhurika	rural	high	barisal	amtali/p	712.493	female	50	40-54	1	1	0	0	0	0	0	0	0	0	1	1
1361703	13617	3	Probability	barisal	barguna	amtali/p	chhurika	rural	high	barisal	amtali/p	712.493	male	26	25-39	0	0	0	0	0	0	0	0	0	0	0	0
1342202	13422	2	Probability	barisal	barguna	amtali/p	chhurika	rural	low	barisal	amtali/p	712.493	female	44	40-54	1	1	0	0	0	0	0	0	0	0	1	1
1370403	13704	3	Probability	barisal	barguna	amtali/p	chhurika	rural	high	barisal	amtali/p	712.493	male	19	18-24	0	0	0	0	0	0	0	0	0	0	0	0
1345603	13456	3	Probability	barisal	barguna	amtali/p	chhurika	rural	moderate	barisal	amtali/p	712.493	male	18	18-24	1	1	1	1	1	1	0	0	0	0	0	0
1346202	13462	2	Probability	barisal	barguna	amtali/p	chhurika	rural	moderate	barisal	amtali/p	712.493	female	54	40-54	1	1	0	0	0	0	0	0	0	0	1	1
1347101	13471	1	Probability	barisal	barguna	amtali/p	chhurika	rural	high	barisal	amtali/p	712.493	male	52	40-54	0	0	0	0	0	0	0	0	0	0	0	0
1349206	13492	6	Probability	barisal	barguna	amtali/p	chhurika	rural	moderate	barisal	amtali/p	712.493	male	15	15-17	0	0	0	0	0	0	0	0	0	0	0	0
1358401	13584	1	Probability	barisal	barguna	amtali/p	chhurika	rural	low	barisal	amtali/p	712.493	male	45	40-54	1	1	0	0	0	0	0	0	0	0	1	1
1339901	13399	1	Probability	barisal	barguna	amtali/p	chhurika	rural	high	barisal	amtali/p	712.493	male	55	55+	1	1	1	1	1	1	1	1	0	0	0	0
1345203	13452	3	Probability	barisal	barguna	amtali/p	chhurika	rural	low	barisal	amtali/p	712.493	female	17	15-17	0	0	0	0	0	0	0	0	0	0	0	0
1371801	13718	1	Probability	barisal	barguna	amtali/p	chhurika	rural	low	barisal	amtali/p	712.493	male	35	25-39	1	1	1	1	1	1	1	1	0	0	1	1
1353802	13538	2	Probability	barisal	barguna	amtali/p	chhurika	rural	low	barisal	amtali/p	712.493	female	28	25-39	0	0	0	0	0	0	0	0	0	0	0	0
1349602	13496	2	Probability	barisal	barguna	amtali/p	chhurika	rural	high	barisal	amtali/p	712.493	female	50	40-54	1	1	0	0	0	0	0	0	0	0	1	1
1363102	13631	2	Probability	barisal	barguna	amtali/p	chhurika	rural	high	barisal	amtali/p	712.493	male	26	25-39	0	0	0	0	0	0	0	0	0	0	0	0
1349202	13492	2	Probability	barisal	barguna	amtali/p	chhurika	rural	moderate	barisal	amtali/p	712.493	female	32	25-39	1	1	0	0	0	0	0	0	0	0	1	1
1344001	13440	1	Probability	barisal	barguna	amtali/p	chhurika	rural	low	barisal	amtali/p	712.493	male	32	25-39	0	0	0	0	0	0	0	0	0	0	0	0
1347001	13470	1	Probability	barisal	barguna	amtali/p	chhurika	rural	moderate	barisal	amtali/p	712.493	male	24	18-24	1	1	1	1	1	1	0	0	0	0	0	0
1335401	13354	1	Probability	barisal	barguna	amtali/p	chhurika	rural	high	barisal	amtali/p	712.493	male	48	40-54	0	0	0	0	0	0	0	0	0	0	0	0
1341402	13414	2	Probability	barisal	barguna	amtali/p	chhurika	rural	moderate	barisal	amtali/p	712.493	female	45	40-54	0	0	0	0	0	0	0	0	0	0	0	0
1339501	13395	1	Probability	barisal	barguna	amtali/p	chhurika	rural	moderate	barisal	amtali/p	712.493	male	65	55+	1	1	1	1	1	1	1	1	0	0	0	0
1371104	13711	4	Probability	barisal	barguna	amtali/p	chhurika	rural	moderate	barisal	amtali/p	712.493	female	15	15-17	0	0	0	0	0	0	0	0	0	0	0	0
1337803	13378	3	Probability	barisal	barguna	amtali/p	chhurika	rural	high	barisal	amtali/p	712.493	male	45	40-54	1	1	0	0	0	0	0	0	0	0	1	1
1360002	13600	2	Probability	barisal	barguna	amtali/p	chhurika	rural	high	barisal	amtali/p	712.493	female	60	55+	1	1	0	0	0	0	0	0	0	0	1	1
1370802	13708	2	Probability	barisal	barguna	amtali/p	chhurika	rural	low	barisal	amtali/p	712.493	female	25	25-39	0	0	0	0	0	0	0	0	0	0	0	0
1346901	13469	1	Probability	barisal	barguna	amtali/p	chhurika	rural	low	barisal	amtali/p	712.493	male	28	25-39	1	1	0	0	0	0	0	0	0	0	1	1
1367801	13678	1	Probability	barisal	barguna	amtali/p	chhurika	rural	moderate	barisal	amtali/p	712.493	male	58	55+	1	1	0	0	0	0	0	0	0	0	1	1
1350304	13503	4	Probability	barisal	barguna	amtali/p	chhurika	rural	moderate	barisal	amtali/p	712.493	male	20	18-24	1	1	1	1	1	1	0	0	0	0	0	0
1337303	13373	3	Probability	barisal	barguna	amtali/p	chhurika	rural	high	barisal	amtali/p	712.493	male	18	18-24	0	0	0	0	0	0	0	0	0	0	0	0
1350201	13502	1	Probability	barisal	barguna	amtali/p	chhurika	rural	high	barisal	amtali/p	712.493	male	46	40-54	0	0	0	0	0	0	0	0	0	0	0	0
1358402	13584	2	Probability	barisal	barguna	amtali/p	chhurika	rural	low	barisal	amtali/p	712.493	female	38	25-39	1	1	0	0	0	0	0	0	0	0	1	1
1343302	13433	2	Probability	barisal	barguna	amtali/p	chhurika	rural	high	barisal	amtali/p	712.493	female	45	40-54	1	1	0	0	0	0	0	0	0	0	1	1
1358802	13588	2	Probability	barisal	barguna	amtali/p	chhurika	rural	high	barisal	amtali/p	712.493	female	55	55+	1	1	0	0	0	0	0	0	0	0	1	1
1334702	13347	2	Probability	barisal	barguna	amtali/p	chhurika	rural	high	barisal	amtali/p	712.493	female	23	18-24	0	0	0	0	0	0	0	0	0	0	0	0
1344302	13443	2	Probability	barisal	barguna	amtali/p	chhurika	rural	low	barisal	amtali/p	712.493	female	35	25-39	1	1	0	0	0	0	0	0	0	0	1	1
1368603	13686	3	Probability	barisal	barguna	amtali/p	chhurika	rural	high	barisal	amtali/p	712.493	female	20	18-24	0	0	0	0	0	0	0	0	0	0	0	0
1368903	13689	3	Probability	barisal	barguna	amtali/p	chhurika	rural	high	barisal	amtali/p	712.493	male	19	18-24	0	0	0	0	0	0	0	0	0	0	0	0
1343303	13433	3	Probability	barisal	barguna	amtali/p	chhurika	rural	high	barisal	amtali/p	712.493	female	20	18-24	0	0	0	0	0	0	0	0	0	0	0	0
1337602	13376	2	Probability	barisal	barguna	amtali/p	chhurika	rural	high	barisal	amtali/p	712.493	female	37	25-39	1	1	0	0	0	0	0	0	0	0	1	1
1344301	13443	1	Probability	barisal	barguna	amtali/p	chhurika	rural	low	barisal	amtali/p	712.493	female	45	40-54	1	1	1	1	1	1	1	1	0	0	1	1
1356401	13564	1	Probability	barisal	barguna	amtali/p	chhurika	rural	high	barisal	amtali/p	712.493	male	46	40-54	1	1	0	0	0	0	0	0	0	0	1	1
1337503	13375	3	Probability	barisal	barguna	amtali/p	chhurika	rural	high	barisal	amtali/p	712.493	male	16	15-17	0	0	0	0	0	0	0	0	0	0	0	0
1356501	13565	1	Probability	barisal	barguna	amtali/p	chhurika	rural	low	barisal	amtali/p	712.493	male	26	25-39	1	1	1	1	1	1	0	0	0	0	1	1
1354403	13544	3	Probability	barisal	barguna	amtali/p	chhurika	rural	high	barisal	amtali/p	712.493	female	30	25-39	0	0	0	0	0	0	0	0	0	0	0	0
1355902	13559	2	Probability	barisal	barguna	amtali/p	chhurika	rural	moderate	barisal	amtali/p	712.493	female	21	18-24	0	0	0	0	0	0	0	0	0	0	0	0
1354202	13542	2	Probability	barisal	barguna	amtali/p	chhurika	rural	high	barisal	amtali/p	712.493	female	22	18-24	0	0	0	0	0	0	0	0	0	0	0	0
1355002	13550	2	Probability	barisal	barguna	amtali/p	chhurika	rural	moderate	barisal	amtali/p	712.493	female	25	25-39	0	0	0	0	0	0	0	0	0	0	0	0
1353901	13539	1	Probability	barisal	barguna	amtali/p	chhurika	rural	high	barisal	amtali/p	712.493	male	38	25-39	1	1	1	1	1	1	0	0	0	0	1	1
1354602	13546	2	Probability	barisal	barguna	amtali/p	chhurika	rural	high	barisal	amtali/p	712.493	female	45	40-54	1	1	0	0	0	0	0	0	0	0	1	1
1354401	13544	1	Probability	barisal	barguna	amtali/p	chhurika	rural	high	barisal	amtali/p	712.493	male	60	55+	1	1	1	1	1	1	0	0	0	0	1	1
1354301	13543	1	Probability	barisal	barguna	amtali/p	chhurika	rural	high	barisal	amtali/p	712.493	male	30	25-39	1	1	1	1	1	1	0	0	0	0	0	0
1354002	13540	2	Probability	barisal	barguna	amtali/p	chhurika	rural	moderate	barisal	amtali/p	712.493	female	55	55+	1	1	0	0	0	0	0	0	0	0	1	1
1354001	13540	1	Probability	barisal	barguna	amtali/p	chhurika	rural	moderate	barisal	amtali/p	712.493	male	70	55+	1	1	0	0	0	0	0	0	0	0	1	1
1353201	13532	1	Probability	barisal	barguna	amtali/p	chhurika	rural	high	barisal	amtali/p	712.493	male	45	40-54	1	1	1	1	1	1	1	1	0	0	1	1
1353602	13536	2	Probability	barisal	barguna	amtali/p	chhurika	rural	high	barisal	amtali/p	712.493	female	30	25-39	0	0	0	0	0	0	0	0	0	0	0	0
1352004	13520	4	Probability	barisal	barguna	amtali/p	chhurika	rural	high	barisal	amtali/p	712.493	male	28	25-39	0	0	0	0	0	0	0	0	0	0	0	0
1352603	13526	3	Probability	barisal	barguna	amtali/p	chhurika	rural	moderate	barisal	amtali/p	712.493	female	32	25-39	1	1	0	0	0	0	0	0	0	0	1	1
1354701	13547	1	Probability	barisal	barguna	amtali/p	chhurika	rural	high	barisal	amtali/p	712.493	male	25	25-39	0	0	0	0	0	0	0	0	0	0	0	0
1353306	13533	6	Probability	barisal	barguna	amtali/p	chhurika	rural	high	barisal	amtali/p	712.493	female	16	15-17	0	0	0	0	0	0	0	0	0	0	0	0
1360404	13604	4	Probability	barisal	barguna	amtali/p	chhurika	rural	high	barisal	amtali/p	712.493	male	27	25-39	1	1	1	1	1	1	0	0	0	0	0	0
1348001	13480	1	Probability	barisal	barguna	amtali/p	chhurika	rural	moderate	barisal	amtali/p	712.493	male	28	25-39	0	0	0	0	0	0	0	0	0	0	0	0
1352803	13528	3	Probability	barisal	barguna	amtali/p	chhurika	rural	moderate	barisal	amtali/p	712.493	male	38	25-39	1	1	1	1	1	1	0	0	0	0	0	0
1348404	13484	4	Probability	barisal	barguna	amtali/p	chhurika	rural	moderate	barisal	amtali/p	712.493	female	22	18-24	0	0	0	0	0	0	0	0	0	0	0	0
1350901	13509	1	Probability	barisal	barguna	amtali/p	chhurika	rural	high	barisal	amtali/p	712.493	male	76	55+	0	0	0	0	0	0	0	0	0	0	0	0
1369801	13698	1	Probability	barisal	barguna	amtali/p	chhurika	rural	high	barisal	amtali/p	712.493	male	35	25-39	1	1	1	1	1	1	0	0	0	0	0	0
1351304	13513	4	Probability	barisal	barguna	amtali/p	chhurika	rural	high	barisal	amtali/p	712.493	female	16	15-17	0	0	0	0	0	0	0	0	0	0	0	0
1351301	13513	1	Probability	barisal	barguna	amtali/p	chhurika	rural	high	barisal	amtali/p	712.493	male	60	55+	1	1	0	0	0	0	0	0	0	0	1	1
1350603	13506	3	Probability	barisal	barguna	amtali/p	chhurika	rural	high	barisal	amtali/p	712.493	male	25	25-39	0	0	0	0	0	0	0	0	0	0	0	0
1348702	13487	2	Probability	barisal	barguna	amtali/p	chhurika	rural	low	barisal	amtali/p	712.493	female	24	18-24	0	0	0	0	0	0	0	0	0	0	0	0
1353704	13537	4	Probability	barisal	barguna	amtali/p	chhurika	rural	high	barisal	amtali/p	712.493	male	20	18-24	1	1	1	1	1	1	0	0	0	0	0	0
1346502	13465	2	Probability	barisal	barguna	amtali/p	chhurika	rural	moderate	barisal	amtali/p	712.493	female	20	18-24	0	0	0	0	0	0	0	0	0	0	0	0
1335504	13355	4	Probability	barisal	barguna	amtali/p	chhurika	rural	high	barisal	amtali/p	712.493	female	25	25-39	0	0	0	0	0	0	0	0	0	0	0	0
1348802	13488	2	Probability	barisal	barguna	amtali/p	chhurika	rural	moderate	barisal	amtali/p	712.493	female	22	18-24	0	0	0	0	0	0	0	0	0	0	0	0
1336201	13362	1	Probability	barisal	barguna	amtali/p	chhurika	rural	high	barisal	amtali/p	712.493	male	60	55+	1	1	0	0	0	0	0	0	0	0	1	1
1370002	13700	2	Probability	barisal	barguna	amtali/p	chhurika	rural	high	barisal	amtali/p	712.493	female	20	18-24	0	0	0	0	0	0	0	0	0	0	0	0
1359901	13599	1	Probability	barisal	barguna	amtali/p	chhurika	rural	moderate	barisal	amtali/p	712.493	female	60	55+	1	1	0	0	0	0	0	0	0	0	1	1
1334302	13343	2	Probability	barisal	barguna	amtali/p	chhurika	rural	high	barisal	amtali/p	712.493	female	42	40-54	1	1	0	0	0	0	0	0	0	0	1	1
1336901	13369	1	Probability	barisal	barguna	amtali/p	chhurika	rural	high	barisal	amtali/p	712.493	male	40	40-54	1	1	1	1	1	1	1	1	0	0	0	0
1352403	13524	3	Probability	barisal	barguna	amtali/p	chhurika	rural	high	barisal	amtali/p	712.493	male	21	18-24	1	1	1	1	1	1	0	0	0	0	0	0
1349503	13495	3	Probability	barisal	barguna	amtali/p	chhurika	rural	low	barisal	amtali/p	712.493	male	17	15-17	0	0	0	0	0	0	0	0	0	0	0	0
1347404	13474	4	Probability	barisal	barguna	amtali/p	chhurika	rural	moderate	barisal	amtali/p	712.493	female	20	18-24	0	0	0	0	0	0	0	0	0	0	0	0
1347701	13477	1	Probability	barisal	barguna	amtali/p	chhurika	rural	low	barisal	amtali/p	712.493	male	37	25-39	1	1	1	1	1	1	0	0	0	0	1	1
1352302	13523	2	Probability	barisal	barguna	amtali/p	chhurika	rural	low	barisal	amtali/p	712.493	female	33	25-39	1	1	0	0	0	0	0	0	0	0	1	1
1348201	13482	1	Probability	barisal	barguna	amtali/p	chhurika	rural	low	barisal	amtali/p	712.493	male	30	25-39	1	1	1	1	1	1	1	1	0	0	0	0
1348302	13483	2	Probability	barisal	barguna	amtali/p	chhurika	rural	high	barisal	amtali/p	712.493	female	32	25-39	0	0	0	0	0	0	0	0	0	0	0	0
1347603	13476	3	Probability	barisal	barguna	amtali/p	chhurika	rural	high	barisal	amtali/p	712.493	female	16	15-17	0	0	0	0	0	0	0	0	0	0	0	0
1352101	13521	1	Probability	barisal	barguna	amtali/p	chhurika	rural	low	barisal	amtali/p	712.493	male	40	40-54	1	1	0	0	0	0	0	0	0	0	1	1
1344502	13445	2	Probability	barisal	barguna	amtali/p	chhurika	rural	moderate	barisal	amtali/p	712.493	female	21	18-24	0	0	0	0	0	0	0	0	0	0	0	0
1369903	13699	3	Probability	barisal	barguna	amtali/p	chhurika	rural	high	barisal	amtali/p	712.493	female	19	18-24	0	0	0	0	0	0	0	0	0	0	0	0
1359803	13598	3	Probability	barisal	barguna	amtali/p	chhurika	rural	moderate	barisal	amtali/p	712.493	male	65	55+	1	1	0	0	0	0	0	0	0	0	1	1
1337001	13370	1	Probability	barisal	barguna	amtali/p	chhurika	rural	high	barisal	amtali/p	712.493	male	75	55+	1	1	0	0	0	0	0	0	0	0	1	1
1368901	13689	1	Probability	barisal	barguna	amtali/p	chhurika	rural	high	barisal	amtali/p	712.493	male	52	40-54	1	1	1	1	1	1	0	0	0	0	1	1
1347601	13476	1	Probability	barisal	barguna	amtali/p	chhurika	rural	high	barisal	amtali/p	712.493	male	50	40-54	1	1	1	1	1	1	0	0	0	0	1	1
1347602	13476	2	Probability	barisal	barguna	amtali/p	chhurika	rural	high	barisal	amtali/p	712.493	female	42	40-54	1	1	0	0	0	0	0	0	0	0	1	1
1347305	13473	5	Probability	barisal	barguna	amtali/p	chhurika	rural	moderate	barisal	amtali/p	712.493	male	20	18-24	1	1	1	1	1	1	0	0	0	0	0	0
1368401	13684	1	Probability	barisal	barguna	amtali/p	chhurika	rural	high	barisal	amtali/p	712.493	male	65	55+	1	1	0	0	0	0	0	0	0	0	1	1
1351204	13512	4	Probability	barisal	barguna	amtali/p	chhurika	rural	low	barisal	amtali/p	712.493	male	18	18-24	1	1	1	1	1	1	0	0	0	0	0	0
1343504	13435	4	Probability	barisal	barguna	amtali/p	chhurika	rural	high	barisal	amtali/p	712.493	female	18	18-24	0	0	0	0	0	0	0	0	0	0	0	0
1347201	13472	1	Probability	barisal	barguna	amtali/p	chhurika	rural	high	barisal	amtali/p	712.493	male	60	55+	0	0	0	0	0	0	0	0	0	0	0	0
1343101	13431	1	Probability	barisal	barguna	amtali/p	chhurika	rural	low	barisal	amtali/p	712.493	male	44	40-54	1	1	1	1	0	0	1	1	0	0	1	1
1347304	13473	4	Probability	barisal	barguna	amtali/p	chhurika	rural	moderate	barisal	amtali/p	712.493	female	22	18-24	0	0	0	0	0	0	0	0	0	0	0	0
1350805	13508	5	Probability	barisal	barguna	amtali/p	chhurika	rural	high	barisal	amtali/p	712.493	male	25	25-39	0	0	0	0	0	0	0	0	0	0	0	0
1337302	13373	2	Probability	barisal	barguna	amtali/p	chhurika	rural	high	barisal	amtali/p	712.493	female	45	40-54	1	1	0	0	0	0	0	0	0	0	1	1
1368801	13688	1	Probability	barisal	barguna	amtali/p	chhurika	rural	high	barisal	amtali/p	712.493	male	30	25-39	1	1	1	1	0	0	1	1	0	0	0	0
1370504	13705	4	Probability	barisal	barguna	amtali/p	chhurika	rural	high	barisal	amtali/p	712.493	female	45	40-54	0	0	0	0	0	0	0	0	0	0	0	0
1346803	13468	3	Probability	barisal	barguna	amtali/p	chhurika	rural	moderate	barisal	amtali/p	712.493	male	25	25-39	0	0	0	0	0	0	0	0	0	0	0	0
1345601	13456	1	Probability	barisal	barguna	amtali/p	chhurika	rural	moderate	barisal	amtali/p	712.493	male	50	40-54	1	1	1	1	1	1	1	1	0	0	1	1
1341801	13418	1	Probability	barisal	barguna	amtali/p	chhurika	rural	low	barisal	amtali/p	712.493	male	50	40-54	1	1	1	1	1	1	1	1	0	0	0	0
1351303	13513	3	Probability	barisal	barguna	amtali/p	chhurika	rural	high	barisal	amtali/p	712.493	female	25	25-39	0	0	0	0	0	0	0	0	0	0	0	0
1341401	13414	1	Probability	barisal	barguna	amtali/p	chhurika	rural	moderate	barisal	amtali/p	712.493	male	50	40-54	1	1	1	1	0	0	1	1	0	0	0	0
1346301	13463	1	Probability	barisal	barguna	amtali/p	chhurika	rural	low	barisal	amtali/p	712.493	male	38	25-39	1	1	0	0	0	0	0	0	0	0	1	1
1349601	13496	1	Probability	barisal	barguna	amtali/p	chhurika	rural	high	barisal	amtali/p	712.493	male	70	55+	1	1	1	1	0	0	1	1	0	0	1	1
1370402	13704	2	Probability	barisal	barguna	amtali/p	chhurika	rural	high	barisal	amtali/p	712.493	female	40	40-54	0	0	0	0	0	0	0	0	0	0	0	0
1345802	13458	2	Probability	barisal	barguna	amtali/p	chhurika	rural	moderate	barisal	amtali/p	712.493	female	20	18-24	0	0	0	0	0	0	0	0	0	0	0	0
1346801	13468	1	Probability	barisal	barguna	amtali/p	chhurika	rural	moderate	barisal	amtali/p	712.493	male	75	55+	1	1	0	0	0	0	0	0	0	0	1	1
1342101	13421	1	Probability	barisal	barguna	amtali/p	chhurika	rural	moderate	barisal	amtali/p	712.493	male	40	40-54	0	0	0	0	0	0	0	0	0	0	0	0
1350903	13509	3	Probability	barisal	barguna	amtali/p	chhurika	rural	high	barisal	amtali/p	712.493	male	28	25-39	0	0	0	0	0	0	0	0	0	0	0	0
1345002	13450	2	Probability	barisal	barguna	amtali/p	chhurika	rural	low	barisal	amtali/p	712.493	female	26	25-39	0	0	0	0	0	0	0	0	0	0	0	0
1357101	13571	1	Probability	barisal	barguna	amtali/p	chhurika	rural	low	barisal	amtali/p	712.493	male	48	40-54	1	1	1	1	0	0	1	1	0	0	1	1
1340303	13403	3	Probability	barisal	barguna	amtali/p	chhurika	rural	moderate	barisal	amtali/p	712.493	male	25	25-39	0	0	0	0	0	0	0	0	0	0	0	0
1337205	13372	5	Probability	barisal	barguna	amtali/p	chhurika	rural	moderate	barisal	amtali/p	712.493	male	29	25-39	0	0	0	0	0	0	0	0	0	0	0	0
1337401	13374	1	Probability	barisal	barguna	amtali/p	chhurika	rural	moderate	barisal	amtali/p	712.493	male	28	25-39	1	1	1	1	1	1	0	0	0	0	0	0
1345401	13454	1	Probability	barisal	barguna	amtali/p	chhurika	rural	moderate	barisal	amtali/p	712.493	male	35	25-39	0	0	0	0	0	0	0	0	0	0	0	0
1339001	13390	1	Probability	barisal	barguna	amtali/p	chhurika	rural	moderate	barisal	amtali/p	712.493	male	30	25-39	1	1	1	1	0	0	1	1	0	0	0	0
1350601	13506	1	Probability	barisal	barguna	amtali/p	chhurika	rural	high	barisal	amtali/p	712.493	male	50	40-54	1	1	1	1	1	1	1	1	0	0	1	1
1343702	13437	2	Probability	barisal	barguna	amtali/p	chhurika	rural	moderate	barisal	amtali/p	712.493	female	50	40-54	0	0	0	0	0	0	0	0	0	0	0	0
1346802	13468	2	Probability	barisal	barguna	amtali/p	chhurika	rural	moderate	barisal	amtali/p	712.493	female	60	55+	1	1	0	0	0	0	0	0	0	0	1	1
1343703	13437	3	Probability	barisal	barguna	amtali/p	chhurika	rural	moderate	barisal	amtali/p	712.493	male	32	25-39	1	1	1	1	1	1	1	1	0	0	1	1
1370701	13707	1	Probability	barisal	barguna	amtali/p	chhurika	rural	high	barisal	amtali/p	712.493	male	48	40-54	1	1	1	1	1	1	1	1	0	0	1	1
1358201	13582	1	Probability	barisal	barguna	amtali/p	chhurika	rural	moderate	barisal	amtali/p	712.493	male	55	55+	1	1	1	1	1	1	1	1	0	0	0	0
1357403	13574	3	Probability	barisal	barguna	amtali/p	chhurika	rural	high	barisal	amtali/p	712.493	male	17	15-17	0	0	0	0	0	0	0	0	0	0	0	0
1349301	13493	1	Probability	barisal	barguna	amtali/p	chhurika	rural	moderate	barisal	amtali/p	712.493	male	58	55+	1	1	0	0	0	0	0	0	0	0	1	1
1344802	13448	2	Probability	barisal	barguna	amtali/p	chhurika	rural	low	barisal	amtali/p	712.493	female	40	40-54	1	1	0	0	0	0	0	0	0	0	1	1
1349901	13499	1	Probability	barisal	barguna	amtali/p	chhurika	rural	moderate	barisal	amtali/p	712.493	male	30	25-39	1	1	0	0	0	0	0	0	0	0	1	1
1345901	13459	1	Probability	barisal	barguna	amtali/p	chhurika	rural	low	barisal	amtali/p	712.493	male	65	55+	1	1	1	1	1	1	1	1	0	0	1	1
1344201	13442	1	Probability	barisal	barguna	amtali/p	chhurika	rural	moderate	barisal	amtali/p	712.493	male	70	55+	1	1	0	0	0	0	0	0	0	0	1	1
1370702	13707	2	Probability	barisal	barguna	amtali/p	chhurika	rural	high	barisal	amtali/p	712.493	female	40	40-54	1	1	0	0	0	0	0	0	0	0	1	1
1334102	13341	2	Probability	barisal	barguna	amtali/p	chhurika	rural	high	barisal	amtali/p	712.493	female	38	25-39	1	1	0	0	0	0	0	0	0	0	1	1
1343402	13434	2	Probability	barisal	barguna	amtali/p	chhurika	rural	high	barisal	amtali/p	712.493	female	45	40-54	1	1	0	0	0	0	0	0	0	0	1	1
1354901	13549	1	Probability	barisal	barguna	amtali/p	chhurika	rural	moderate	barisal	amtali/p	712.493	male	30	25-39	0	0	0	0	0	0	0	0	0	0	0	0
1368403	13684	3	Probability	barisal	barguna	amtali/p	chhurika	rural	high	barisal	amtali/p	712.493	male	24	18-24	0	0	0	0	0	0	0	0	0	0	0	0
1349701	13497	1	Probability	barisal	barguna	amtali/p	chhurika	rural	moderate	barisal	amtali/p	712.493	male	40	40-54	1	1	0	0	0	0	0	0	0	0	1	1
1361203	13612	3	Probability	barisal	barguna	amtali/p	chhurika	rural	moderate	barisal	amtali/p	712.493	female	70	55+	1	1	0	0	0	0	0	0	0	0	1	1
1355103	13551	3	Probability	barisal	barguna	amtali/p	chhurika	rural	moderate	barisal	amtali/p	712.493	female	22	18-24	0	0	0	0	0	0	0	0	0	0	0	0
1371201	13712	1	Probability	barisal	barguna	amtali/p	chhurika	rural	moderate	barisal	amtali/p	712.493	male	24	18-24	0	0	0	0	0	0	0	0	0	0	0	0
1343203	13432	3	Probability	barisal	barguna	amtali/p	chhurika	rural	moderate	barisal	amtali/p	712.493	male	23	18-24	0	0	0	0	0	0	0	0	0	0	0	0
1353305	13533	5	Probability	barisal	barguna	amtali/p	chhurika	rural	high	barisal	amtali/p	712.493	male	18	18-24	0	0	0	0	0	0	0	0	0	0	0	0
1348402	13484	2	Probability	barisal	barguna	amtali/p	chhurika	rural	moderate	barisal	amtali/p	712.493	female	52	40-54	1	1	0	0	0	0	0	0	0	0	1	1
1320801	13208	1	Probability	barisal	barguna	amtali/p	raihanpu	rural	high	barisal	amtali/p	716.993	male	70	55+	1	1	1	1	0	0	1	1	0	0	0	0
1296702	12967	2	Probability	barisal	barguna	amtali/p	raihanpu	rural	moderate	barisal	amtali/p	716.993	female	38	25-39	1	1	0	0	0	0	0	0	0	0	1	1
1320502	13205	2	Probability	barisal	barguna	amtali/p	raihanpu	rural	high	barisal	amtali/p	716.993	female	35	25-39	1	1	0	0	0	0	0	0	0	0	1	1
1320303	13203	3	Probability	barisal	barguna	amtali/p	raihanpu	rural	high	barisal	amtali/p	716.993	male	21	18-24	0	0	0	0	0	0	0	0	0	0	0	0
1305601	13056	1	Probability	barisal	barguna	amtali/p	raihanpu	rural	high	barisal	amtali/p	716.993	male	28	25-39	1	1	1	1	1	1	1	1	0	0	1	1
1320101	13201	1	Probability	barisal	barguna	amtali/p	raihanpu	rural	high	barisal	amtali/p	716.993	male	35	25-39	1	1	1	1	1	1	1	1	0	0	1	1
1330004	13300	4	Probability	barisal	barguna	amtali/p	raihanpu	rural	high	barisal	amtali/p	716.993	female	28	25-39	1	1	0	0	0	0	0	0	0	0	1	1
1299301	12993	1	Probability	barisal	barguna	amtali/p	raihanpu	rural	low	barisal	amtali/p	716.993	male	40	40-54	1	1	1	1	1	1	1	1	0	0	1	1
1319601	13196	1	Probability	barisal	barguna	amtali/p	raihanpu	rural	high	barisal	amtali/p	716.993	male	38	25-39	0	0	0	0	0	0	0	0	0	0	0	0
1319404	13194	4	Probability	barisal	barguna	amtali/p	raihanpu	rural	high	barisal	amtali/p	716.993	female	15	15-17	0	0	0	0	0	0	0	0	0	0	0	0
1319302	13193	2	Probability	barisal	barguna	amtali/p	raihanpu	rural	high	barisal	amtali/p	716.993	female	40	40-54	0	0	0	0	0	0	0	0	0	0	0	0
1319202	13192	2	Probability	barisal	barguna	amtali/p	raihanpu	rural	low	barisal	amtali/p	716.993	female	30	25-39	0	0	0	0	0	0	0	0	0	0	0	0
1319104	13191	4	Probability	barisal	barguna	amtali/p	raihanpu	rural	high	barisal	amtali/p	716.993	female	20	18-24	0	0	0	0	0	0	0	0	0	0	0	0
1319001	13190	1	Probability	barisal	barguna	amtali/p	raihanpu	rural	high	barisal	amtali/p	716.993	male	52	40-54	1	1	1	1	1	1	1	1	0	0	1	1
1318802	13188	2	Probability	barisal	barguna	amtali/p	raihanpu	rural	high	barisal	amtali/p	716.993	female	35	25-39	0	0	0	0	0	0	0	0	0	0	0	0
1318703	13187	3	Probability	barisal	barguna	amtali/p	raihanpu	rural	high	barisal	amtali/p	716.993	female	22	18-24	0	0	0	0	0	0	0	0	0	0	0	0
1296902	12969	2	Probability	barisal	barguna	amtali/p	raihanpu	rural	moderate	barisal	amtali/p	716.993	female	50	40-54	1	1	0	0	0	0	0	0	0	0	1	1
1307901	13079	1	Probability	barisal	barguna	amtali/p	raihanpu	rural	low	barisal	amtali/p	716.993	female	50	40-54	1	1	0	0	0	0	0	0	0	0	1	1
1318501	13185	1	Probability	barisal	barguna	amtali/p	raihanpu	rural	high	barisal	amtali/p	716.993	male	70	55+	1	1	0	0	0	0	0	0	0	0	1	1
1318402	13184	2	Probability	barisal	barguna	amtali/p	raihanpu	rural	moderate	barisal	amtali/p	716.993	female	28	25-39	0	0	0	0	0	0	0	0	0	0	0	0
1318102	13181	2	Probability	barisal	barguna	amtali/p	raihanpu	rural	low	barisal	amtali/p	716.993	female	24	18-24	0	0	0	0	0	0	0	0	0	0	0	0
1328802	13288	2	Probability	barisal	barguna	amtali/p	raihanpu	rural	low	barisal	amtali/p	716.993	female	65	55+	1	1	0	0	0	0	0	0	0	0	1	1
1317802	13178	2	Probability	barisal	barguna	amtali/p	raihanpu	rural	moderate	barisal	amtali/p	716.993	female	36	25-39	1	1	0	0	0	0	0	0	0	0	1	1
1330702	13307	2	Probability	barisal	barguna	amtali/p	raihanpu	rural	moderate	barisal	amtali/p	716.993	female	44	40-54	1	1	0	0	0	0	0	0	0	0	1	1
1317603	13176	3	Probability	barisal	barguna	amtali/p	raihanpu	rural	high	barisal	amtali/p	716.993	male	35	25-39	1	1	0	0	0	0	0	0	0	0	1	1
1329101	13291	1	Probability	barisal	barguna	amtali/p	raihanpu	rural	moderate	barisal	amtali/p	716.993	male	45	40-54	1	1	0	0	0	0	0	0	0	0	1	1
1317501	13175	1	Probability	barisal	barguna	amtali/p	raihanpu	rural	moderate	barisal	amtali/p	716.993	male	28	25-39	1	1	1	1	1	1	1	1	0	0	1	1
1317303	13173	3	Probability	barisal	barguna	amtali/p	raihanpu	rural	high	barisal	amtali/p	716.993	female	16	15-17	0	0	0	0	0	0	0	0	0	0	0	0
1317101	13171	1	Probability	barisal	barguna	amtali/p	raihanpu	rural	high	barisal	amtali/p	716.993	male	33	25-39	1	1	1	1	1	1	1	1	0	0	1	1
1297201	12972	1	Probability	barisal	barguna	amtali/p	raihanpu	rural	low	barisal	amtali/p	716.993	male	35	25-39	1	1	1	1	1	1	1	1	0	0	1	1
1316803	13168	3	Probability	barisal	barguna	amtali/p	raihanpu	rural	high	barisal	amtali/p	716.993	male	40	40-54	1	1	1	1	1	1	0	0	0	0	1	1
1316603	13166	3	Probability	barisal	barguna	amtali/p	raihanpu	rural	high	barisal	amtali/p	716.993	male	80	55+	1	1	1	1	1	1	1	1	0	0	1	1
1311401	13114	1	Probability	barisal	barguna	amtali/p	raihanpu	rural	low	barisal	amtali/p	716.993	male	48	40-54	1	1	1	1	1	1	1	1	0	0	0	0
1316205	13162	5	Probability	barisal	barguna	amtali/p	raihanpu	rural	high	barisal	amtali/p	716.993	male	18	18-24	0	0	0	0	0	0	0	0	0	0	0	0
1311502	13115	2	Probability	barisal	barguna	amtali/p	raihanpu	rural	low	barisal	amtali/p	716.993	female	30	25-39	0	0	0	0	0	0	0	0	0	0	0	0
1315904	13159	4	Probability	barisal	barguna	amtali/p	raihanpu	rural	high	barisal	amtali/p	716.993	female	17	15-17	0	0	0	0	0	0	0	0	0	0	0	0
1315803	13158	3	Probability	barisal	barguna	amtali/p	raihanpu	rural	high	barisal	amtali/p	716.993	male	18	18-24	0	0	0	0	0	0	0	0	0	0	0	0
1315601	13156	1	Probability	barisal	barguna	amtali/p	raihanpu	rural	moderate	barisal	amtali/p	716.993	male	32	25-39	0	0	0	0	0	0	0	0	0	0	0	0
1315401	13154	1	Probability	barisal	barguna	amtali/p	raihanpu	rural	high	barisal	amtali/p	716.993	male	60	55+	1	1	1	1	1	1	1	1	0	0	1	1
1311501	13115	1	Probability	barisal	barguna	amtali/p	raihanpu	rural	low	barisal	amtali/p	716.993	male	35	25-39	1	1	0	0	0	0	0	0	0	0	1	1
1315301	13153	1	Probability	barisal	barguna	amtali/p	raihanpu	rural	low	barisal	amtali/p	716.993	male	28	25-39	0	0	0	0	0	0	0	0	0	0	0	0
1315202	13152	2	Probability	barisal	barguna	amtali/p	raihanpu	rural	low	barisal	amtali/p	716.993	female	32	25-39	0	0	0	0	0	0	0	0	0	0	0	0
1315002	13150	2	Probability	barisal	barguna	amtali/p	raihanpu	rural	moderate	barisal	amtali/p	716.993	female	61	55+	1	1	0	0	0	0	0	0	0	0	1	1
1327602	13276	2	Probability	barisal	barguna	amtali/p	raihanpu	rural	moderate	barisal	amtali/p	716.993	female	60	55+	1	1	0	0	0	0	0	0	0	0	1	1
1314701	13147	1	Probability	barisal	barguna	amtali/p	raihanpu	rural	high	barisal	amtali/p	716.993	male	50	40-54	1	1	1	1	1	1	0	0	0	0	1	1
1327301	13273	1	Probability	barisal	barguna	amtali/p	raihanpu	rural	moderate	barisal	amtali/p	716.993	male	30	25-39	0	0	0	0	0	0	0	0	0	0	0	0
1314403	13144	3	Probability	barisal	barguna	amtali/p	raihanpu	rural	high	barisal	amtali/p	716.993	male	28	25-39	0	0	0	0	0	0	0	0	0	0	0	0
1314301	13143	1	Probability	barisal	barguna	amtali/p	raihanpu	rural	moderate	barisal	amtali/p	716.993	male	58	55+	1	1	1	1	0	0	1	1	0	0	1	1
1314002	13140	2	Probability	barisal	barguna	amtali/p	raihanpu	rural	low	barisal	amtali/p	716.993	female	23	18-24	1	1	0	0	0	0	0	0	0	0	1	1
1311802	13118	2	Probability	barisal	barguna	amtali/p	raihanpu	rural	low	barisal	amtali/p	716.993	female	25	25-39	0	0	0	0	0	0	0	0	0	0	0	0
1313702	13137	2	Probability	barisal	barguna	amtali/p	raihanpu	rural	low	barisal	amtali/p	716.993	female	30	25-39	1	1	0	0	0	0	0	0	0	0	1	1
1328601	13286	1	Probability	barisal	barguna	amtali/p	raihanpu	rural	high	barisal	amtali/p	716.993	male	80	55+	1	1	1	1	1	1	1	1	0	0	1	1
1326802	13268	2	Probability	barisal	barguna	amtali/p	raihanpu	rural	low	barisal	amtali/p	716.993	female	20	18-24	0	0	0	0	0	0	0	0	0	0	0	0
1313501	13135	1	Probability	barisal	barguna	amtali/p	raihanpu	rural	moderate	barisal	amtali/p	716.993	male	55	55+	1	1	1	1	1	1	1	1	0	0	1	1
1326903	13269	3	Probability	barisal	barguna	amtali/p	raihanpu	rural	moderate	barisal	amtali/p	716.993	male	22	18-24	0	0	0	0	0	0	0	0	0	0	0	0
1308401	13084	1	Probability	barisal	barguna	amtali/p	raihanpu	rural	low	barisal	amtali/p	716.993	male	32	25-39	1	1	1	1	1	1	1	1	0	0	1	1
1296701	12967	1	Probability	barisal	barguna	amtali/p	raihanpu	rural	moderate	barisal	amtali/p	716.993	male	45	40-54	1	1	0	0	0	0	0	0	0	0	1	1
1308403	13084	3	Probability	barisal	barguna	amtali/p	raihanpu	rural	low	barisal	amtali/p	716.993	male	70	55+	1	1	1	1	1	1	1	1	0	0	1	1
1290001	12900	1	Probability	barisal	barguna	amtali/p	raihanpu	rural	low	barisal	amtali/p	716.993	female	38	25-39	0	0	0	0	0	0	0	0	0	0	0	0
1326302	13263	2	Probability	barisal	barguna	amtali/p	raihanpu	rural	high	barisal	amtali/p	716.993	female	36	25-39	1	1	0	0	0	0	0	0	0	0	1	1
1326004	13260	4	Probability	barisal	barguna	amtali/p	raihanpu	rural	high	barisal	amtali/p	716.993	female	15	15-17	0	0	0	0	0	0	0	0	0	0	0	0
1326401	13264	1	Probability	barisal	barguna	amtali/p	raihanpu	rural	moderate	barisal	amtali/p	716.993	male	34	25-39	1	1	1	1	1	1	1	1	0	0	1	1
1290003	12900	3	Probability	barisal	barguna	amtali/p	raihanpu	rural	low	barisal	amtali/p	716.993	male	18	18-24	0	0	0	0	0	0	0	0	0	0	0	0
1305002	13050	2	Probability	barisal	barguna	amtali/p	raihanpu	rural	high	barisal	amtali/p	716.993	female	28	25-39	1	1	0	0	0	0	0	0	0	0	1	1
1318801	13188	1	Probability	barisal	barguna	amtali/p	raihanpu	rural	high	barisal	amtali/p	716.993	male	46	40-54	0	0	0	0	0	0	0	0	0	0	0	0
1312302	13123	2	Probability	barisal	barguna	amtali/p	raihanpu	rural	low	barisal	amtali/p	716.993	female	26	25-39	1	1	0	0	0	0	0	0	0	0	1	1
1311202	13112	2	Probability	barisal	barguna	amtali/p	raihanpu	rural	low	barisal	amtali/p	716.993	female	43	40-54	0	0	0	0	0	0	0	0	0	0	0	0
1297102	12971	2	Probability	barisal	barguna	amtali/p	raihanpu	rural	moderate	barisal	amtali/p	716.993	female	40	40-54	1	1	0	0	0	0	0	0	0	0	1	1
1290302	12903	2	Probability	barisal	barguna	amtali/p	raihanpu	rural	moderate	barisal	amtali/p	716.993	female	50	40-54	1	1	0	0	0	0	0	0	0	0	1	1
1327902	13279	2	Probability	barisal	barguna	amtali/p	raihanpu	rural	moderate	barisal	amtali/p	716.993	female	35	25-39	0	0	0	0	0	0	0	0	0	0	0	0
1296602	12966	2	Probability	barisal	barguna	amtali/p	raihanpu	rural	moderate	barisal	amtali/p	716.993	female	30	25-39	0	0	0	0	0	0	0	0	0	0	0	0
1324902	13249	2	Probability	barisal	barguna	amtali/p	raihanpu	rural	low	barisal	amtali/p	716.993	female	30	25-39	0	0	0	0	0	0	0	0	0	0	0	0
1296501	12965	1	Probability	barisal	barguna	amtali/p	raihanpu	rural	moderate	barisal	amtali/p	716.993	male	40	40-54	0	0	0	0	0	0	0	0	0	0	0	0
1290401	12904	1	Probability	barisal	barguna	amtali/p	raihanpu	rural	low	barisal	amtali/p	716.993	male	35	25-39	1	1	1	1	1	1	0	0	0	0	1	1
1305104	13051	4	Probability	barisal	barguna	amtali/p	raihanpu	rural	high	barisal	amtali/p	716.993	female	24	18-24	0	0	0	0	0	0	0	0	0	0	0	0
1305503	13055	3	Probability	barisal	barguna	amtali/p	raihanpu	rural	moderate	barisal	amtali/p	716.993	male	18	18-24	0	0	0	0	0	0	0	0	0	0	0	0
1309101	13091	1	Probability	barisal	barguna	amtali/p	raihanpu	rural	moderate	barisal	amtali/p	716.993	male	30	25-39	1	1	1	1	1	1	1	1	0	0	1	1
1299101	12991	1	Probability	barisal	barguna	amtali/p	raihanpu	rural	low	barisal	amtali/p	716.993	male	25	25-39	1	1	1	1	1	1	1	1	0	0	0	0
1305401	13054	1	Probability	barisal	barguna	amtali/p	raihanpu	rural	high	barisal	amtali/p	716.993	male	57	55+	0	0	0	0	0	0	0	0	0	0	0	0
1296302	12963	2	Probability	barisal	barguna	amtali/p	raihanpu	rural	moderate	barisal	amtali/p	716.993	female	50	40-54	0	0	0	0	0	0	0	0	0	0	0	0
1309304	13093	4	Probability	barisal	barguna	amtali/p	raihanpu	rural	moderate	barisal	amtali/p	716.993	female	16	15-17	0	0	0	0	0	0	0	0	0	0	0	0
1305102	13051	2	Probability	barisal	barguna	amtali/p	raihanpu	rural	high	barisal	amtali/p	716.993	female	45	40-54	1	1	0	0	0	0	0	0	0	0	1	1
1324503	13245	3	Probability	barisal	barguna	amtali/p	raihanpu	rural	high	barisal	amtali/p	716.993	female	23	18-24	0	0	0	0	0	0	0	0	0	0	0	0
1296001	12960	1	Probability	barisal	barguna	amtali/p	raihanpu	rural	low	barisal	amtali/p	716.993	female	40	40-54	1	1	0	0	0	0	0	0	0	0	1	1
1324001	13240	1	Probability	barisal	barguna	amtali/p	raihanpu	rural	low	barisal	amtali/p	716.993	male	45	40-54	1	1	0	0	0	0	0	0	0	0	1	1
1299102	12991	2	Probability	barisal	barguna	amtali/p	raihanpu	rural	low	barisal	amtali/p	716.993	female	20	18-24	0	0	0	0	0	0	0	0	0	0	0	0
1309702	13097	2	Probability	barisal	barguna	amtali/p	raihanpu	rural	moderate	barisal	amtali/p	716.993	female	38	25-39	0	0	0	0	0	0	0	0	0	0	0	0
1323601	13236	1	Probability	barisal	barguna	amtali/p	raihanpu	rural	high	barisal	amtali/p	716.993	male	70	55+	0	0	0	0	0	0	0	0	0	0	0	0
1323602	13236	2	Probability	barisal	barguna	amtali/p	raihanpu	rural	high	barisal	amtali/p	716.993	female	50	40-54	1	1	0	0	0	0	0	0	0	0	1	1
1296401	12964	1	Probability	barisal	barguna	amtali/p	raihanpu	rural	high	barisal	amtali/p	716.993	male	45	40-54	0	0	0	0	0	0	0	0	0	0	0	0
1309901	13099	1	Probability	barisal	barguna	amtali/p	raihanpu	rural	moderate	barisal	amtali/p	716.993	male	38	25-39	1	1	1	1	1	1	1	1	0	0	0	0
1305004	13050	4	Probability	barisal	barguna	amtali/p	raihanpu	rural	high	barisal	amtali/p	716.993	female	65	55+	1	1	0	0	0	0	0	0	0	0	1	1
1333803	13338	3	Probability	barisal	barguna	amtali/p	raihanpu	rural	low	barisal	amtali/p	716.993	male	30	25-39	1	1	1	1	1	1	0	0	0	0	0	0
1299601	12996	1	Probability	barisal	barguna	amtali/p	raihanpu	rural	low	barisal	amtali/p	716.993	male	65	55+	1	1	0	0	0	0	0	0	0	0	1	1
1320105	13201	5	Probability	barisal	barguna	amtali/p	raihanpu	rural	high	barisal	amtali/p	716.993	male	16	15-17	0	0	0	0	0	0	0	0	0	0	0	0
1326701	13267	1	Probability	barisal	barguna	amtali/p	raihanpu	rural	moderate	barisal	amtali/p	716.993	male	32	25-39	1	1	0	0	0	0	0	0	0	0	1	1
1323201	13232	1	Probability	barisal	barguna	amtali/p	raihanpu	rural	high	barisal	amtali/p	716.993	male	52	40-54	0	0	0	0	0	0	0	0	0	0	0	0
1323003	13230	3	Probability	barisal	barguna	amtali/p	raihanpu	rural	moderate	barisal	amtali/p	716.993	male	17	15-17	0	0	0	0	0	0	0	0	0	0	0	0
1333402	13334	2	Probability	barisal	barguna	amtali/p	raihanpu	rural	moderate	barisal	amtali/p	716.993	female	20	18-24	0	0	0	0	0	0	0	0	0	0	0	0
1333502	13335	2	Probability	barisal	barguna	amtali/p	raihanpu	rural	low	barisal	amtali/p	716.993	female	25	25-39	1	1	0	0	0	0	0	0	0	0	1	1
1320202	13202	2	Probability	barisal	barguna	amtali/p	raihanpu	rural	high	barisal	amtali/p	716.993	female	35	25-39	0	0	0	0	0	0	0	0	0	0	0	0
1333005	13330	5	Probability	barisal	barguna	amtali/p	raihanpu	rural	moderate	barisal	amtali/p	716.993	male	24	18-24	0	0	0	0	0	0	0	0	0	0	0	0
1320302	13203	2	Probability	barisal	barguna	amtali/p	raihanpu	rural	high	barisal	amtali/p	716.993	female	34	25-39	1	1	0	0	0	0	0	0	0	0	1	1
1294902	12949	2	Probability	barisal	barguna	amtali/p	raihanpu	rural	low	barisal	amtali/p	716.993	female	35	25-39	0	0	0	0	0	0	0	0	0	0	0	0
1313301	13133	1	Probability	barisal	barguna	amtali/p	raihanpu	rural	moderate	barisal	amtali/p	716.993	male	41	40-54	1	1	1	1	1	1	1	1	0	0	1	1
1332701	13327	1	Probability	barisal	barguna	amtali/p	raihanpu	rural	low	barisal	amtali/p	716.993	male	36	25-39	1	1	1	1	1	1	0	0	0	0	1	1
1296201	12962	1	Probability	barisal	barguna	amtali/p	raihanpu	rural	moderate	barisal	amtali/p	716.993	male	70	55+	1	1	1	1	0	0	1	1	0	0	1	1
1332601	13326	1	Probability	barisal	barguna	amtali/p	raihanpu	rural	moderate	barisal	amtali/p	716.993	male	50	40-54	1	1	0	0	0	0	0	0	0	0	1	1
1310401	13104	1	Probability	barisal	barguna	amtali/p	raihanpu	rural	low	barisal	amtali/p	716.993	male	30	25-39	1	1	1	1	1	1	1	1	0	0	1	1
1296202	12962	2	Probability	barisal	barguna	amtali/p	raihanpu	rural	moderate	barisal	amtali/p	716.993	female	60	55+	1	1	0	0	0	0	0	0	0	0	1	1
1331902	13319	2	Probability	barisal	barguna	amtali/p	raihanpu	rural	low	barisal	amtali/p	716.993	female	28	25-39	1	1	0	0	0	0	0	0	0	0	1	1
1297701	12977	1	Probability	barisal	barguna	amtali/p	raihanpu	rural	moderate	barisal	amtali/p	716.993	female	60	55+	1	1	0	0	0	0	0	0	0	0	1	1
1332703	13327	3	Probability	barisal	barguna	amtali/p	raihanpu	rural	low	barisal	amtali/p	716.993	female	16	15-17	0	0	0	0	0	0	0	0	0	0	0	0
1332002	13320	2	Probability	barisal	barguna	amtali/p	raihanpu	rural	high	barisal	amtali/p	716.993	female	26	25-39	0	0	0	0	0	0	0	0	0	0	0	0
1330505	13305	5	Probability	barisal	barguna	amtali/p	raihanpu	rural	low	barisal	amtali/p	716.993	female	18	18-24	0	0	0	0	0	0	0	0	0	0	0	0
1330602	13306	2	Probability	barisal	barguna	amtali/p	raihanpu	rural	low	barisal	amtali/p	716.993	female	22	18-24	1	1	0	0	0	0	0	0	0	0	1	1
1331501	13315	1	Probability	barisal	barguna	amtali/p	raihanpu	rural	low	barisal	amtali/p	716.993	male	28	25-39	1	1	1	1	1	1	1	1	0	0	1	1
1331006	13310	6	Probability	barisal	barguna	amtali/p	raihanpu	rural	moderate	barisal	amtali/p	716.993	female	16	15-17	0	0	0	0	0	0	0	0	0	0	0	0
1330902	13309	2	Probability	barisal	barguna	amtali/p	raihanpu	rural	low	barisal	amtali/p	716.993	female	25	25-39	1	1	0	0	0	0	0	0	0	0	1	1
1304901	13049	1	Probability	barisal	barguna	amtali/p	raihanpu	rural	high	barisal	amtali/p	716.993	male	35	25-39	1	1	1	1	1	1	1	1	0	0	0	0
1324703	13247	3	Probability	barisal	barguna	amtali/p	raihanpu	rural	moderate	barisal	amtali/p	716.993	male	30	25-39	1	0	1	0	1	0	0	0	0	0	0	0
1333102	13331	2	Probability	barisal	barguna	amtali/p	raihanpu	rural	moderate	barisal	amtali/p	716.993	female	32	25-39	1	1	0	0	0	0	0	0	0	0	1	1
1293403	12934	3	Probability	barisal	barguna	amtali/p	raihanpu	rural	high	barisal	amtali/p	716.993	male	25	25-39	0	0	0	0	0	0	0	0	0	0	0	0
1293201	12932	1	Probability	barisal	barguna	amtali/p	raihanpu	rural	low	barisal	amtali/p	716.993	male	50	40-54	1	1	1	1	1	1	1	1	0	0	0	0
1330101	13301	1	Probability	barisal	barguna	amtali/p	raihanpu	rural	low	barisal	amtali/p	716.993	male	52	40-54	1	1	1	1	1	1	1	1	0	0	0	0
1299902	12999	2	Probability	barisal	barguna	amtali/p	raihanpu	rural	high	barisal	amtali/p	716.993	female	50	40-54	1	1	0	0	0	0	0	0	0	0	1	1
1321301	13213	1	Probability	barisal	barguna	amtali/p	raihanpu	rural	high	barisal	amtali/p	716.993	male	40	40-54	0	0	0	0	0	0	0	0	0	0	0	0
1290503	12905	3	Probability	barisal	barguna	amtali/p	raihanpu	rural	low	barisal	amtali/p	716.993	male	17	15-17	0	0	0	0	0	0	0	0	0	0	0	0
1298601	12986	1	Probability	barisal	barguna	amtali/p	raihanpu	rural	high	barisal	amtali/p	716.993	male	75	55+	1	1	1	1	1	1	0	0	0	0	1	1
1322101	13221	1	Probability	barisal	barguna	amtali/p	raihanpu	rural	moderate	barisal	amtali/p	716.993	female	50	40-54	1	1	0	0	0	0	0	0	0	0	1	1
1304802	13048	2	Probability	barisal	barguna	amtali/p	raihanpu	rural	high	barisal	amtali/p	716.993	female	60	55+	1	1	0	0	0	0	0	0	0	0	1	1
1329901	13299	1	Probability	barisal	barguna	amtali/p	raihanpu	rural	low	barisal	amtali/p	716.993	male	36	25-39	1	1	1	1	1	1	1	1	0	0	1	1
1320003	13200	3	Probability	barisal	barguna	amtali/p	raihanpu	rural	high	barisal	amtali/p	716.993	female	15	15-17	0	0	0	0	0	0	0	0	0	0	0	0
1313402	13134	2	Probability	barisal	barguna	amtali/p	raihanpu	rural	moderate	barisal	amtali/p	716.993	female	40	40-54	0	0	0	0	0	0	0	0	0	0	0	0
1322201	13222	1	Probability	barisal	barguna	amtali/p	raihanpu	rural	moderate	barisal	amtali/p	716.993	male	35	25-39	1	1	1	1	1	1	1	1	0	0	1	1
1321002	13210	2	Probability	barisal	barguna	amtali/p	raihanpu	rural	high	barisal	amtali/p	716.993	female	45	40-54	0	0	0	0	0	0	0	0	0	0	0	0
1322103	13221	3	Probability	barisal	barguna	amtali/p	raihanpu	rural	moderate	barisal	amtali/p	716.993	female	22	18-24	0	0	0	0	0	0	0	0	0	0	0	0
1304403	13044	3	Probability	barisal	barguna	amtali/p	raihanpu	rural	high	barisal	amtali/p	716.993	female	28	25-39	1	1	0	0	0	0	0	0	0	0	1	1
1305701	13057	1	Probability	barisal	barguna	amtali/p	raihanpu	rural	moderate	barisal	amtali/p	716.993	male	50	40-54	1	1	1	1	1	1	1	1	0	0	1	1
1328801	13288	1	Probability	barisal	barguna	amtali/p	raihanpu	rural	low	barisal	amtali/p	716.993	male	70	55+	1	1	1	1	0	0	1	1	0	0	1	1
1304404	13044	4	Probability	barisal	barguna	amtali/p	raihanpu	rural	high	barisal	amtali/p	716.993	male	35	25-39	0	0	0	0	0	0	0	0	0	0	0	0
1319505	13195	5	Probability	barisal	barguna	amtali/p	raihanpu	rural	high	barisal	amtali/p	716.993	female	17	15-17	0	0	0	0	0	0	0	0	0	0	0	0
1291901	12919	1	Probability	barisal	barguna	amtali/p	raihanpu	rural	high	barisal	amtali/p	716.993	male	41	40-54	0	0	0	0	0	0	0	0	0	0	0	0
1323902	13239	2	Probability	barisal	barguna	amtali/p	raihanpu	rural	low	barisal	amtali/p	716.993	female	21	18-24	0	0	0	0	0	0	0	0	0	0	0	0
1324102	13241	2	Probability	barisal	barguna	amtali/p	raihanpu	rural	high	barisal	amtali/p	716.993	female	50	40-54	1	1	0	0	0	0	0	0	0	0	1	1
1291004	12910	4	Probability	barisal	barguna	amtali/p	raihanpu	rural	high	barisal	amtali/p	716.993	male	22	18-24	1	1	1	1	1	1	0	0	0	0	0	0
1304405	13044	5	Probability	barisal	barguna	amtali/p	raihanpu	rural	high	barisal	amtali/p	716.993	female	35	25-39	0	0	0	0	0	0	0	0	0	0	0	0
1290402	12904	2	Probability	barisal	barguna	amtali/p	raihanpu	rural	low	barisal	amtali/p	716.993	female	26	25-39	1	1	0	0	0	0	0	0	0	0	1	1
1299701	12997	1	Probability	barisal	barguna	amtali/p	raihanpu	rural	moderate	barisal	amtali/p	716.993	female	40	40-54	0	0	0	0	0	0	0	0	0	0	0	0
1314802	13148	2	Probability	barisal	barguna	amtali/p	raihanpu	rural	low	barisal	amtali/p	716.993	female	22	18-24	0	0	0	0	0	0	0	0	0	0	0	0
1304301	13043	1	Probability	barisal	barguna	amtali/p	raihanpu	rural	moderate	barisal	amtali/p	716.993	male	36	25-39	1	1	0	0	0	0	0	0	0	0	1	1
1304201	13042	1	Probability	barisal	barguna	amtali/p	raihanpu	rural	moderate	barisal	amtali/p	716.993	male	45	40-54	1	1	0	0	0	0	0	0	0	0	1	1
1315501	13155	1	Probability	barisal	barguna	amtali/p	raihanpu	rural	high	barisal	amtali/p	716.993	male	32	25-39	0	0	0	0	0	0	0	0	0	0	0	0
1303902	13039	2	Probability	barisal	barguna	amtali/p	raihanpu	rural	high	barisal	amtali/p	716.993	female	38	25-39	0	0	0	0	0	0	0	0	0	0	0	0
1303801	13038	1	Probability	barisal	barguna	amtali/p	raihanpu	rural	moderate	barisal	amtali/p	716.993	male	25	25-39	0	0	0	0	0	0	0	0	0	0	0	0
1303802	13038	2	Probability	barisal	barguna	amtali/p	raihanpu	rural	moderate	barisal	amtali/p	716.993	female	22	18-24	0	0	0	0	0	0	0	0	0	0	0	0
1292201	12922	1	Probability	barisal	barguna	amtali/p	raihanpu	rural	high	barisal	amtali/p	716.993	male	68	55+	1	1	1	1	1	1	0	0	0	0	1	1
1303703	13037	3	Probability	barisal	barguna	amtali/p	raihanpu	rural	high	barisal	amtali/p	716.993	male	20	18-24	1	1	1	1	1	1	0	0	0	0	0	0
1303701	13037	1	Probability	barisal	barguna	amtali/p	raihanpu	rural	high	barisal	amtali/p	716.993	male	40	40-54	1	1	0	0	0	0	0	0	0	0	1	1
1292604	12926	4	Probability	barisal	barguna	amtali/p	raihanpu	rural	high	barisal	amtali/p	716.993	female	22	18-24	0	0	0	0	0	0	0	0	0	0	0	0
1295502	12955	2	Probability	barisal	barguna	amtali/p	raihanpu	rural	moderate	barisal	amtali/p	716.993	female	28	25-39	1	1	0	0	0	0	0	0	0	0	1	1
1299801	12998	1	Probability	barisal	barguna	amtali/p	raihanpu	rural	moderate	barisal	amtali/p	716.993	male	60	55+	0	0	0	0	0	0	0	0	0	0	0	0
1303402	13034	2	Probability	barisal	barguna	amtali/p	raihanpu	rural	moderate	barisal	amtali/p	716.993	female	17	15-17	0	0	0	0	0	0	0	0	0	0	0	0
1333802	13338	2	Probability	barisal	barguna	amtali/p	raihanpu	rural	low	barisal	amtali/p	716.993	female	53	40-54	1	1	0	0	0	0	0	0	0	0	1	1
1302003	13020	3	Probability	barisal	barguna	amtali/p	raihanpu	rural	moderate	barisal	amtali/p	716.993	female	22	18-24	0	0	0	0	0	0	0	0	0	0	0	0
1327705	13277	5	Probability	barisal	barguna	amtali/p	raihanpu	rural	moderate	barisal	amtali/p	716.993	male	33	25-39	1	1	1	1	1	1	0	0	0	0	0	0
1333701	13337	1	Probability	barisal	barguna	amtali/p	raihanpu	rural	moderate	barisal	amtali/p	716.993	male	53	40-54	1	1	1	1	1	1	1	1	0	0	1	1
1302701	13027	1	Probability	barisal	barguna	amtali/p	raihanpu	rural	moderate	barisal	amtali/p	716.993	male	65	55+	1	1	0	0	0	0	0	0	0	0	1	1
1292202	12922	2	Probability	barisal	barguna	amtali/p	raihanpu	rural	high	barisal	amtali/p	716.993	female	48	40-54	1	1	0	0	0	0	0	0	0	0	1	1
1315702	13157	2	Probability	barisal	barguna	amtali/p	raihanpu	rural	moderate	barisal	amtali/p	716.993	female	32	25-39	0	0	0	0	0	0	0	0	0	0	0	0
1303001	13030	1	Probability	barisal	barguna	amtali/p	raihanpu	rural	low	barisal	amtali/p	716.993	male	32	25-39	0	0	0	0	0	0	0	0	0	0	0	0
1302401	13024	1	Probability	barisal	barguna	amtali/p	raihanpu	rural	moderate	barisal	amtali/p	716.993	male	35	25-39	0	0	0	0	0	0	0	0	0	0	0	0
1333203	13332	3	Probability	barisal	barguna	amtali/p	raihanpu	rural	low	barisal	amtali/p	716.993	female	15	15-17	0	0	0	0	0	0	0	0	0	0	0	0
1292205	12922	5	Probability	barisal	barguna	amtali/p	raihanpu	rural	high	barisal	amtali/p	716.993	male	16	15-17	0	0	0	0	0	0	0	0	0	0	0	0
1302402	13024	2	Probability	barisal	barguna	amtali/p	raihanpu	rural	moderate	barisal	amtali/p	716.993	female	38	25-39	1	1	0	0	0	0	0	0	0	0	1	1
1328301	13283	1	Probability	barisal	barguna	amtali/p	raihanpu	rural	high	barisal	amtali/p	716.993	male	39	25-39	0	0	0	0	0	0	0	0	0	0	0	0
1327605	13276	5	Probability	barisal	barguna	amtali/p	raihanpu	rural	moderate	barisal	amtali/p	716.993	male	30	25-39	1	1	1	1	1	1	0	0	0	0	1	1
1333601	13336	1	Probability	barisal	barguna	amtali/p	raihanpu	rural	moderate	barisal	amtali/p	716.993	male	32	25-39	0	0	0	0	0	0	0	0	0	0	0	0
1302403	13024	3	Probability	barisal	barguna	amtali/p	raihanpu	rural	moderate	barisal	amtali/p	716.993	female	50	40-54	1	1	0	0	0	0	0	0	0	0	1	1
1333301	13333	1	Probability	barisal	barguna	amtali/p	raihanpu	rural	high	barisal	amtali/p	716.993	male	34	25-39	1	1	1	1	1	1	0	0	0	0	1	1
1302004	13020	4	Probability	barisal	barguna	amtali/p	raihanpu	rural	moderate	barisal	amtali/p	716.993	female	20	18-24	0	0	0	0	0	0	0	0	0	0	0	0
1302102	13021	2	Probability	barisal	barguna	amtali/p	raihanpu	rural	high	barisal	amtali/p	716.993	female	23	18-24	0	0	0	0	0	0	0	0	0	0	0	0
1300001	13000	1	Probability	barisal	barguna	amtali/p	raihanpu	rural	moderate	barisal	amtali/p	716.993	male	38	25-39	0	0	0	0	0	0	0	0	0	0	0	0
1300902	13009	2	Probability	barisal	barguna	amtali/p	raihanpu	rural	high	barisal	amtali/p	716.993	female	50	40-54	0	0	0	0	0	0	0	0	0	0	0	0
1301802	13018	2	Probability	barisal	barguna	amtali/p	raihanpu	rural	high	barisal	amtali/p	716.993	female	32	25-39	0	0	0	0	0	0	0	0	0	0	0	0
1327101	13271	1	Probability	barisal	barguna	amtali/p	raihanpu	rural	low	barisal	amtali/p	716.993	male	40	40-54	0	0	0	0	0	0	0	0	0	0	0	0
1301803	13018	3	Probability	barisal	barguna	amtali/p	raihanpu	rural	high	barisal	amtali/p	716.993	female	18	18-24	0	0	0	0	0	0	0	0	0	0	0	0
1301503	13015	3	Probability	barisal	barguna	amtali/p	raihanpu	rural	high	barisal	amtali/p	716.993	female	15	15-17	0	0	0	0	0	0	0	0	0	0	0	0
1288803	12888	3	Probability	barisal	barguna	amtali/p	raihanpu	rural	low	barisal	amtali/p	716.993	male	18	18-24	0	0	0	0	0	0	0	0	0	0	0	0
1301603	13016	3	Probability	barisal	barguna	amtali/p	raihanpu	rural	high	barisal	amtali/p	716.993	female	52	40-54	1	1	0	0	0	0	0	0	0	0	1	1
1301601	13016	1	Probability	barisal	barguna	amtali/p	raihanpu	rural	high	barisal	amtali/p	716.993	male	35	25-39	1	1	0	0	0	0	0	0	0	0	1	1
1301501	13015	1	Probability	barisal	barguna	amtali/p	raihanpu	rural	high	barisal	amtali/p	716.993	male	43	40-54	0	0	0	0	0	0	0	0	0	0	0	0
1301401	13014	1	Probability	barisal	barguna	amtali/p	raihanpu	rural	high	barisal	amtali/p	716.993	male	45	40-54	1	1	1	1	1	1	1	1	0	0	0	0
1302302	13023	2	Probability	barisal	barguna	amtali/p	raihanpu	rural	high	barisal	amtali/p	716.993	female	30	25-39	1	1	0	0	0	0	0	0	0	0	1	1
1316501	13165	1	Probability	barisal	barguna	amtali/p	raihanpu	rural	high	barisal	amtali/p	716.993	male	30	25-39	0	0	0	0	0	0	0	0	0	0	0	0
1295101	12951	1	Probability	barisal	barguna	amtali/p	raihanpu	rural	high	barisal	amtali/p	716.993	male	70	55+	0	0	0	0	0	0	0	0	0	0	0	0
1294602	12946	2	Probability	barisal	barguna	amtali/p	raihanpu	rural	high	barisal	amtali/p	716.993	female	35	25-39	0	0	0	0	0	0	0	0	0	0	0	0
1326503	13265	3	Probability	barisal	barguna	amtali/p	raihanpu	rural	moderate	barisal	amtali/p	716.993	female	15	15-17	0	0	0	0	0	0	0	0	0	0	0	0
1299803	12998	3	Probability	barisal	barguna	amtali/p	raihanpu	rural	moderate	barisal	amtali/p	716.993	male	35	25-39	0	0	0	0	0	0	0	0	0	0	0	0
1301001	13010	1	Probability	barisal	barguna	amtali/p	raihanpu	rural	high	barisal	amtali/p	716.993	male	80	55+	1	1	0	0	0	0	0	0	0	0	1	1
1325405	13254	5	Probability	barisal	barguna	amtali/p	raihanpu	rural	low	barisal	amtali/p	716.993	male	25	25-39	0	0	0	0	0	0	0	0	0	0	0	0
1301202	13012	2	Probability	barisal	barguna	amtali/p	raihanpu	rural	moderate	barisal	amtali/p	716.993	female	25	25-39	0	0	0	0	0	0	0	0	0	0	0	0
1296301	12963	1	Probability	barisal	barguna	amtali/p	raihanpu	rural	moderate	barisal	amtali/p	716.993	female	65	55+	1	1	0	0	0	0	0	0	0	0	1	1
1300803	13008	3	Probability	barisal	barguna	amtali/p	raihanpu	rural	moderate	barisal	amtali/p	716.993	female	28	25-39	0	0	0	0	0	0	0	0	0	0	0	0
1300702	13007	2	Probability	barisal	barguna	amtali/p	raihanpu	rural	moderate	barisal	amtali/p	716.993	female	27	25-39	0	0	0	0	0	0	0	0	0	0	0	0
1300402	13004	2	Probability	barisal	barguna	amtali/p	raihanpu	rural	moderate	barisal	amtali/p	716.993	female	40	40-54	0	0	0	0	0	0	0	0	0	0	0	0
1326604	13266	4	Probability	barisal	barguna	amtali/p	raihanpu	rural	moderate	barisal	amtali/p	716.993	female	15	15-17	0	0	0	0	0	0	0	0	0	0	0	0
1294802	12948	2	Probability	barisal	barguna	amtali/p	raihanpu	rural	low	barisal	amtali/p	716.993	female	56	55+	1	1	0	0	0	0	0	0	0	0	1	1
1332604	13326	4	Probability	barisal	barguna	amtali/p	raihanpu	rural	moderate	barisal	amtali/p	716.993	male	16	15-17	0	0	0	0	0	0	0	0	0	0	0	0
1291903	12919	3	Probability	barisal	barguna	amtali/p	raihanpu	rural	high	barisal	amtali/p	716.993	female	60	55+	0	0	0	0	0	0	0	0	0	0	0	0
1300403	13004	3	Probability	barisal	barguna	amtali/p	raihanpu	rural	moderate	barisal	amtali/p	716.993	male	25	25-39	0	0	0	0	0	0	0	0	0	0	0	0
1300002	13000	2	Probability	barisal	barguna	amtali/p	raihanpu	rural	moderate	barisal	amtali/p	716.993	female	32	25-39	1	1	0	0	0	0	0	0	0	0	1	1
1316702	13167	2	Probability	barisal	barguna	amtali/p	raihanpu	rural	moderate	barisal	amtali/p	716.993	female	26	25-39	0	0	0	0	0	0	0	0	0	0	0	0
1300202	13002	2	Probability	barisal	barguna	amtali/p	raihanpu	rural	moderate	barisal	amtali/p	716.993	female	22	18-24	0	0	0	0	0	0	0	0	0	0	0	0
1332101	13321	1	Probability	barisal	barguna	amtali/p	raihanpu	rural	low	barisal	amtali/p	716.993	male	32	25-39	1	1	1	1	1	1	1	1	0	0	1	1
1332401	13324	1	Probability	barisal	barguna	amtali/p	raihanpu	rural	moderate	barisal	amtali/p	716.993	male	36	25-39	1	1	0	0	0	0	0	0	0	0	1	1
1294703	12947	3	Probability	barisal	barguna	amtali/p	raihanpu	rural	high	barisal	amtali/p	716.993	male	15	15-17	0	0	0	0	0	0	0	0	0	0	0	0
1332501	13325	1	Probability	barisal	barguna	amtali/p	raihanpu	rural	low	barisal	amtali/p	716.993	male	37	25-39	1	1	1	1	1	1	1	1	0	0	1	1
1332203	13322	3	Probability	barisal	barguna	amtali/p	raihanpu	rural	moderate	barisal	amtali/p	716.993	male	20	18-24	0	0	0	0	0	0	0	0	0	0	0	0
1300404	13004	4	Probability	barisal	barguna	amtali/p	raihanpu	rural	moderate	barisal	amtali/p	716.993	female	15	15-17	0	0	0	0	0	0	0	0	0	0	0	0
1310704	13107	4	Probability	barisal	barguna	amtali/p	raihanpu	rural	low	barisal	amtali/p	716.993	female	20	18-24	0	0	0	0	0	0	0	0	0	0	0	0
1290702	12907	2	Probability	barisal	barguna	amtali/p	raihanpu	rural	high	barisal	amtali/p	716.993	female	30	25-39	1	1	0	0	0	0	0	0	0	0	1	1
1289002	12890	2	Probability	barisal	barguna	amtali/p	raihanpu	rural	high	barisal	amtali/p	716.993	female	30	25-39	0	0	0	0	0	0	0	0	0	0	0	0
1310503	13105	3	Probability	barisal	barguna	amtali/p	raihanpu	rural	low	barisal	amtali/p	716.993	male	20	18-24	0	0	0	0	0	0	0	0	0	0	0	0
1288801	12888	1	Probability	barisal	barguna	amtali/p	raihanpu	rural	low	barisal	amtali/p	716.993	male	98	55+	1	1	1	1	0	0	1	1	0	0	0	0
1310601	13106	1	Probability	barisal	barguna	amtali/p	raihanpu	rural	low	barisal	amtali/p	716.993	male	38	25-39	1	1	1	1	1	1	1	1	0	0	1	1
1331301	13313	1	Probability	barisal	barguna	amtali/p	raihanpu	rural	low	barisal	amtali/p	716.993	male	45	40-54	1	1	1	1	1	1	1	1	0	0	1	1
1317102	13171	2	Probability	barisal	barguna	amtali/p	raihanpu	rural	high	barisal	amtali/p	716.993	female	30	25-39	0	0	0	0	0	0	0	0	0	0	0	0
1310703	13107	3	Probability	barisal	barguna	amtali/p	raihanpu	rural	low	barisal	amtali/p	716.993	male	25	25-39	1	1	1	1	1	1	1	1	0	0	1	1
1310402	13104	2	Probability	barisal	barguna	amtali/p	raihanpu	rural	low	barisal	amtali/p	716.993	female	25	25-39	0	0	0	0	0	0	0	0	0	0	0	0
1289202	12892	2	Probability	barisal	barguna	amtali/p	raihanpu	rural	low	barisal	amtali/p	716.993	female	60	55+	1	1	0	0	0	0	0	0	0	0	1	1
1330901	13309	1	Probability	barisal	barguna	amtali/p	raihanpu	rural	low	barisal	amtali/p	716.993	male	32	25-39	1	1	1	1	1	1	1	1	0	0	1	1
1330401	13304	1	Probability	barisal	barguna	amtali/p	raihanpu	rural	low	barisal	amtali/p	716.993	female	36	25-39	1	1	0	0	0	0	0	0	0	0	1	1
1310901	13109	1	Probability	barisal	barguna	amtali/p	raihanpu	rural	high	barisal	amtali/p	716.993	male	65	55+	1	1	1	1	1	1	1	1	0	0	1	1
1330402	13304	2	Probability	barisal	barguna	amtali/p	raihanpu	rural	low	barisal	amtali/p	716.993	male	17	15-17	0	0	0	0	0	0	0	0	0	0	0	0
1289203	12892	3	Probability	barisal	barguna	amtali/p	raihanpu	rural	low	barisal	amtali/p	716.993	female	16	15-17	0	0	0	0	0	0	0	0	0	0	0	0
1327402	13274	2	Probability	barisal	barguna	amtali/p	raihanpu	rural	low	barisal	amtali/p	716.993	female	32	25-39	0	0	0	0	0	0	0	0	0	0	0	0
1325903	13259	3	Probability	barisal	barguna	amtali/p	raihanpu	rural	high	barisal	amtali/p	716.993	female	25	25-39	0	0	0	0	0	0	0	0	0	0	0	0
1317502	13175	2	Probability	barisal	barguna	amtali/p	raihanpu	rural	moderate	barisal	amtali/p	716.993	female	25	25-39	1	1	0	0	0	0	0	0	0	0	1	1
1297601	12976	1	Probability	barisal	barguna	amtali/p	raihanpu	rural	low	barisal	amtali/p	716.993	male	45	40-54	1	1	1	1	0	0	1	1	0	0	0	0
1317401	13174	1	Probability	barisal	barguna	amtali/p	raihanpu	rural	high	barisal	amtali/p	716.993	male	45	40-54	1	1	0	0	0	0	0	0	0	0	1	1
1295301	12953	1	Probability	barisal	barguna	amtali/p	raihanpu	rural	low	barisal	amtali/p	716.993	male	30	25-39	0	0	0	0	0	0	0	0	0	0	0	0
1311001	13110	1	Probability	barisal	barguna	amtali/p	raihanpu	rural	low	barisal	amtali/p	716.993	male	50	40-54	1	1	0	0	0	0	0	0	0	0	1	1
1311102	13111	2	Probability	barisal	barguna	amtali/p	raihanpu	rural	low	barisal	amtali/p	716.993	female	32	25-39	0	0	0	0	0	0	0	0	0	0	0	0
1317604	13176	4	Probability	barisal	barguna	amtali/p	raihanpu	rural	high	barisal	amtali/p	716.993	female	26	25-39	1	1	0	0	0	0	0	0	0	0	1	1
1290703	12907	3	Probability	barisal	barguna	amtali/p	raihanpu	rural	high	barisal	amtali/p	716.993	male	17	15-17	0	0	0	0	0	0	0	0	0	0	0	0
1329404	13294	4	Probability	barisal	barguna	amtali/p	raihanpu	rural	high	barisal	amtali/p	716.993	male	22	18-24	0	0	0	0	0	0	0	0	0	0	0	0
1329701	13297	1	Probability	barisal	barguna	amtali/p	raihanpu	rural	low	barisal	amtali/p	716.993	male	52	40-54	1	1	1	1	0	0	1	1	0	0	1	1
1310102	13101	2	Probability	barisal	barguna	amtali/p	raihanpu	rural	moderate	barisal	amtali/p	716.993	female	50	40-54	1	1	1	1	1	1	1	1	0	0	1	1
1316805	13168	5	Probability	barisal	barguna	amtali/p	raihanpu	rural	high	barisal	amtali/p	716.993	female	16	15-17	0	0	0	0	0	0	0	0	0	0	0	0
1329201	13292	1	Probability	barisal	barguna	amtali/p	raihanpu	rural	moderate	barisal	amtali/p	716.993	male	34	25-39	1	1	1	1	1	1	1	1	0	0	1	1
1311301	13113	1	Probability	barisal	barguna	amtali/p	raihanpu	rural	low	barisal	amtali/p	716.993	male	50	40-54	1	1	1	1	1	1	1	1	0	0	1	1
1312501	13125	1	Probability	barisal	barguna	amtali/p	raihanpu	rural	low	barisal	amtali/p	716.993	male	60	55+	1	1	1	1	0	0	1	1	0	0	1	1
1329003	13290	3	Probability	barisal	barguna	amtali/p	raihanpu	rural	moderate	barisal	amtali/p	716.993	male	26	25-39	0	0	0	0	0	0	0	0	0	0	0	0
1328403	13284	3	Probability	barisal	barguna	amtali/p	raihanpu	rural	high	barisal	amtali/p	716.993	male	18	18-24	0	0	0	0	0	0	0	0	0	0	0	0
1317601	13176	1	Probability	barisal	barguna	amtali/p	raihanpu	rural	high	barisal	amtali/p	716.993	male	75	55+	1	1	1	1	1	1	1	1	0	0	1	1
1317903	13179	3	Probability	barisal	barguna	amtali/p	raihanpu	rural	high	barisal	amtali/p	716.993	female	19	18-24	0	0	0	0	0	0	0	0	0	0	0	0
1317902	13179	2	Probability	barisal	barguna	amtali/p	raihanpu	rural	high	barisal	amtali/p	716.993	female	48	40-54	1	1	0	0	0	0	0	0	0	0	1	1
1328302	13283	2	Probability	barisal	barguna	amtali/p	raihanpu	rural	high	barisal	amtali/p	716.993	female	36	25-39	0	0	0	0	0	0	0	0	0	0	0	0
1327703	13277	3	Probability	barisal	barguna	amtali/p	raihanpu	rural	moderate	barisal	amtali/p	716.993	male	28	25-39	0	0	0	0	0	0	0	0	0	0	0	0
1311204	13112	4	Probability	barisal	barguna	amtali/p	raihanpu	rural	low	barisal	amtali/p	716.993	female	20	18-24	0	0	0	0	0	0	0	0	0	0	0	0
1294304	12943	4	Probability	barisal	barguna	amtali/p	raihanpu	rural	moderate	barisal	amtali/p	716.993	female	15	15-17	0	0	0	0	0	0	0	0	0	0	0	0
1317701	13177	1	Probability	barisal	barguna	amtali/p	raihanpu	rural	moderate	barisal	amtali/p	716.993	male	70	55+	1	1	1	1	1	1	1	1	0	0	1	1
1328103	13281	3	Probability	barisal	barguna	amtali/p	raihanpu	rural	low	barisal	amtali/p	716.993	male	22	18-24	0	0	0	0	0	0	0	0	0	0	0	0
1328101	13281	1	Probability	barisal	barguna	amtali/p	raihanpu	rural	low	barisal	amtali/p	716.993	male	53	40-54	1	1	1	1	1	1	1	1	0	0	1	1
1328003	13280	3	Probability	barisal	barguna	amtali/p	raihanpu	rural	moderate	barisal	amtali/p	716.993	male	24	18-24	0	0	0	0	0	0	0	0	0	0	0	0
1328001	13280	1	Probability	barisal	barguna	amtali/p	raihanpu	rural	moderate	barisal	amtali/p	716.993	male	65	55+	1	1	1	1	1	1	1	1	0	0	1	1
1311602	13116	2	Probability	barisal	barguna	amtali/p	raihanpu	rural	moderate	barisal	amtali/p	716.993	female	48	40-54	1	1	0	0	0	0	0	0	0	0	1	1
1318101	13181	1	Probability	barisal	barguna	amtali/p	raihanpu	rural	low	barisal	amtali/p	716.993	male	26	25-39	1	1	0	0	0	0	0	0	0	0	1	1
1291603	12916	3	Probability	barisal	barguna	amtali/p	raihanpu	rural	high	barisal	amtali/p	716.993	female	20	18-24	0	0	0	0	0	0	0	0	0	0	0	0
1327901	13279	1	Probability	barisal	barguna	amtali/p	raihanpu	rural	moderate	barisal	amtali/p	716.993	male	41	40-54	0	0	0	0	0	0	0	0	0	0	0	0
1294801	12948	1	Probability	barisal	barguna	amtali/p	raihanpu	rural	low	barisal	amtali/p	716.993	male	60	55+	1	1	0	0	0	0	0	0	0	0	1	1
1291301	12913	1	Probability	barisal	barguna	amtali/p	raihanpu	rural	high	barisal	amtali/p	716.993	male	38	25-39	1	1	0	0	0	0	0	0	0	0	1	1
1311604	13116	4	Probability	barisal	barguna	amtali/p	raihanpu	rural	moderate	barisal	amtali/p	716.993	female	25	25-39	0	0	0	0	0	0	0	0	0	0	0	0
1316804	13168	4	Probability	barisal	barguna	amtali/p	raihanpu	rural	high	barisal	amtali/p	716.993	female	32	25-39	1	1	0	0	0	0	0	0	0	0	1	1
1323802	13238	2	Probability	barisal	barguna	amtali/p	raihanpu	rural	low	barisal	amtali/p	716.993	female	20	18-24	1	1	0	0	0	0	0	0	0	0	1	1
1318403	13184	3	Probability	barisal	barguna	amtali/p	raihanpu	rural	moderate	barisal	amtali/p	716.993	female	68	55+	1	1	0	0	0	0	0	0	0	0	1	1
1327503	13275	3	Probability	barisal	barguna	amtali/p	raihanpu	rural	moderate	barisal	amtali/p	716.993	female	25	25-39	0	0	0	0	0	0	0	0	0	0	0	0
1327204	13272	4	Probability	barisal	barguna	amtali/p	raihanpu	rural	moderate	barisal	amtali/p	716.993	male	20	18-24	0	0	0	0	0	0	0	0	0	0	0	0
1327002	13270	2	Probability	barisal	barguna	amtali/p	raihanpu	rural	moderate	barisal	amtali/p	716.993	female	48	40-54	1	1	0	0	0	0	0	0	0	0	1	1
1311704	13117	4	Probability	barisal	barguna	amtali/p	raihanpu	rural	low	barisal	amtali/p	716.993	female	22	18-24	0	0	0	0	0	0	0	0	0	0	0	0
1323502	13235	2	Probability	barisal	barguna	amtali/p	raihanpu	rural	high	barisal	amtali/p	716.993	female	24	18-24	0	0	0	0	0	0	0	0	0	0	0	0
1294201	12942	1	Probability	barisal	barguna	amtali/p	raihanpu	rural	moderate	barisal	amtali/p	716.993	male	70	55+	1	1	0	0	0	0	0	0	0	0	1	1
1327801	13278	1	Probability	barisal	barguna	amtali/p	raihanpu	rural	moderate	barisal	amtali/p	716.993	male	28	25-39	0	0	0	0	0	0	0	0	0	0	0	0
1326901	13269	1	Probability	barisal	barguna	amtali/p	raihanpu	rural	moderate	barisal	amtali/p	716.993	male	55	55+	1	1	0	0	0	0	0	0	0	0	1	1
1311902	13119	2	Probability	barisal	barguna	amtali/p	raihanpu	rural	low	barisal	amtali/p	716.993	female	33	25-39	0	0	0	0	0	0	0	0	0	0	0	0
1323002	13230	2	Probability	barisal	barguna	amtali/p	raihanpu	rural	moderate	barisal	amtali/p	716.993	female	35	25-39	1	1	0	0	0	0	0	0	0	0	1	1
1326603	13266	3	Probability	barisal	barguna	amtali/p	raihanpu	rural	moderate	barisal	amtali/p	716.993	male	18	18-24	0	0	0	0	0	0	0	0	0	0	0	0
1326403	13264	3	Probability	barisal	barguna	amtali/p	raihanpu	rural	moderate	barisal	amtali/p	716.993	female	50	40-54	1	1	0	0	0	0	0	0	0	0	1	1
1322701	13227	1	Probability	barisal	barguna	amtali/p	raihanpu	rural	high	barisal	amtali/p	716.993	male	27	25-39	0	0	0	0	0	0	0	0	0	0	0	0
1326502	13265	2	Probability	barisal	barguna	amtali/p	raihanpu	rural	moderate	barisal	amtali/p	716.993	female	35	25-39	1	1	0	0	0	0	0	0	0	0	1	1
1311702	13117	2	Probability	barisal	barguna	amtali/p	raihanpu	rural	low	barisal	amtali/p	716.993	female	35	25-39	1	1	1	1	0	0	1	1	0	0	1	1
1326002	13260	2	Probability	barisal	barguna	amtali/p	raihanpu	rural	high	barisal	amtali/p	716.993	female	42	40-54	1	1	0	0	0	0	0	0	0	0	1	1
1310902	13109	2	Probability	barisal	barguna	amtali/p	raihanpu	rural	high	barisal	amtali/p	716.993	female	50	40-54	1	1	0	0	0	0	0	0	0	0	1	1
1324901	13249	1	Probability	barisal	barguna	amtali/p	raihanpu	rural	low	barisal	amtali/p	716.993	male	35	25-39	0	0	0	0	0	0	0	0	0	0	0	0
1324301	13243	1	Probability	barisal	barguna	amtali/p	raihanpu	rural	high	barisal	amtali/p	716.993	male	45	40-54	0	0	0	0	0	0	0	0	0	0	0	0
1290101	12901	1	Probability	barisal	barguna	amtali/p	raihanpu	rural	low	barisal	amtali/p	716.993	female	50	40-54	1	1	1	1	1	0	1	1	0	0	1	1
1325904	13259	4	Probability	barisal	barguna	amtali/p	raihanpu	rural	high	barisal	amtali/p	716.993	female	20	18-24	0	0	0	0	0	0	0	0	0	0	0	0
1322503	13225	3	Probability	barisal	barguna	amtali/p	raihanpu	rural	moderate	barisal	amtali/p	716.993	female	65	55+	1	1	0	0	0	0	0	0	0	0	1	1
1289801	12898	1	Probability	barisal	barguna	amtali/p	raihanpu	rural	moderate	barisal	amtali/p	716.993	male	40	40-54	0	0	0	0	0	0	0	0	0	0	0	0
1298803	12988	3	Probability	barisal	barguna	amtali/p	raihanpu	rural	low	barisal	amtali/p	716.993	male	25	25-39	0	0	0	0	0	0	0	0	0	0	0	0
1325306	13253	6	Probability	barisal	barguna	amtali/p	raihanpu	rural	high	barisal	amtali/p	716.993	female	22	18-24	0	0	0	0	0	0	0	0	0	0	0	0
1313404	13134	4	Probability	barisal	barguna	amtali/p	raihanpu	rural	moderate	barisal	amtali/p	716.993	male	17	15-17	0	0	0	0	0	0	0	0	0	0	0	0
1325503	13255	3	Probability	barisal	barguna	amtali/p	raihanpu	rural	high	barisal	amtali/p	716.993	female	16	15-17	0	0	0	0	0	0	0	0	0	0	0	0
1325404	13254	4	Probability	barisal	barguna	amtali/p	raihanpu	rural	low	barisal	amtali/p	716.993	female	25	25-39	0	0	0	0	0	0	0	0	0	0	0	0
1304903	13049	3	Probability	barisal	barguna	amtali/p	raihanpu	rural	high	barisal	amtali/p	716.993	male	16	15-17	0	0	0	0	0	0	0	0	0	0	0	0
1325901	13259	1	Probability	barisal	barguna	amtali/p	raihanpu	rural	high	barisal	amtali/p	716.993	male	75	55+	1	1	0	0	0	0	0	0	0	0	1	1
1325401	13254	1	Probability	barisal	barguna	amtali/p	raihanpu	rural	low	barisal	amtali/p	716.993	male	65	55+	0	0	0	0	0	0	0	0	0	0	0	0
1319403	13194	3	Probability	barisal	barguna	amtali/p	raihanpu	rural	high	barisal	amtali/p	716.993	male	20	18-24	1	1	1	1	1	1	0	0	0	0	0	0
1313401	13134	1	Probability	barisal	barguna	amtali/p	raihanpu	rural	moderate	barisal	amtali/p	716.993	male	50	40-54	1	1	1	1	1	1	1	1	0	0	1	1
1293202	12932	2	Probability	barisal	barguna	amtali/p	raihanpu	rural	low	barisal	amtali/p	716.993	female	45	40-54	1	1	0	0	0	0	0	0	0	0	1	1
1293203	12932	3	Probability	barisal	barguna	amtali/p	raihanpu	rural	low	barisal	amtali/p	716.993	male	24	18-24	0	0	0	0	0	0	0	0	0	0	0	0
1321501	13215	1	Probability	barisal	barguna	amtali/p	raihanpu	rural	low	barisal	amtali/p	716.993	male	27	25-39	1	1	0	0	0	0	0	0	0	0	1	1
1293901	12939	1	Probability	barisal	barguna	amtali/p	raihanpu	rural	low	barisal	amtali/p	716.993	female	35	25-39	0	0	0	0	0	0	0	0	0	0	0	0
1293302	12933	2	Probability	barisal	barguna	amtali/p	raihanpu	rural	high	barisal	amtali/p	716.993	female	42	40-54	1	1	0	0	0	0	0	0	0	0	1	1
1321702	13217	2	Probability	barisal	barguna	amtali/p	raihanpu	rural	moderate	barisal	amtali/p	716.993	female	26	25-39	1	1	0	0	0	0	0	0	0	0	1	1
1292902	12929	2	Probability	barisal	barguna	amtali/p	raihanpu	rural	high	barisal	amtali/p	716.993	female	30	25-39	0	0	0	0	0	0	0	0	0	0	0	0
1325803	13258	3	Probability	barisal	barguna	amtali/p	raihanpu	rural	high	barisal	amtali/p	716.993	male	16	15-17	0	0	0	0	0	0	0	0	0	0	0	0
1293004	12930	4	Probability	barisal	barguna	amtali/p	raihanpu	rural	high	barisal	amtali/p	716.993	female	65	55+	1	1	0	0	0	0	0	0	0	0	1	1
1320002	13200	2	Probability	barisal	barguna	amtali/p	raihanpu	rural	high	barisal	amtali/p	716.993	female	36	25-39	0	0	0	0	0	0	0	0	0	0	0	0
1319704	13197	4	Probability	barisal	barguna	amtali/p	raihanpu	rural	low	barisal	amtali/p	716.993	male	15	15-17	0	0	0	0	0	0	0	0	0	0	0	0
1293002	12930	2	Probability	barisal	barguna	amtali/p	raihanpu	rural	high	barisal	amtali/p	716.993	female	35	25-39	0	0	0	0	0	0	0	0	0	0	0	0
1319902	13199	2	Probability	barisal	barguna	amtali/p	raihanpu	rural	moderate	barisal	amtali/p	716.993	female	50	40-54	1	1	0	0	0	0	0	0	0	0	1	1
1298202	12982	2	Probability	barisal	barguna	amtali/p	raihanpu	rural	low	barisal	amtali/p	716.993	female	25	25-39	0	0	0	0	0	0	0	0	0	0	0	0
1296601	12966	1	Probability	barisal	barguna	amtali/p	raihanpu	rural	moderate	barisal	amtali/p	716.993	male	35	25-39	0	0	0	0	0	0	0	0	0	0	0	0
1324601	13246	1	Probability	barisal	barguna	amtali/p	raihanpu	rural	high	barisal	amtali/p	716.993	male	35	25-39	0	0	0	0	0	0	0	0	0	0	0	0
1293001	12930	1	Probability	barisal	barguna	amtali/p	raihanpu	rural	high	barisal	amtali/p	716.993	male	45	40-54	0	0	0	0	0	0	0	0	0	0	0	0
1318901	13189	1	Probability	barisal	barguna	amtali/p	raihanpu	rural	moderate	barisal	amtali/p	716.993	male	40	40-54	1	1	0	0	0	0	0	0	0	0	1	1
1291302	12913	2	Probability	barisal	barguna	amtali/p	raihanpu	rural	high	barisal	amtali/p	716.993	female	30	25-39	1	1	0	0	0	0	0	0	0	0	1	1
1318604	13186	4	Probability	barisal	barguna	amtali/p	raihanpu	rural	high	barisal	amtali/p	716.993	male	20	18-24	0	0	0	0	0	0	0	0	0	0	0	0
1292801	12928	1	Probability	barisal	barguna	amtali/p	raihanpu	rural	high	barisal	amtali/p	716.993	male	35	25-39	1	1	1	1	1	1	0	0	0	0	0	0
1297702	12977	2	Probability	barisal	barguna	amtali/p	raihanpu	rural	moderate	barisal	amtali/p	716.993	male	30	25-39	1	1	1	1	1	1	0	0	0	0	0	0
1292702	12927	2	Probability	barisal	barguna	amtali/p	raihanpu	rural	high	barisal	amtali/p	716.993	female	25	25-39	0	0	0	0	0	0	0	0	0	0	0	0
1292703	12927	3	Probability	barisal	barguna	amtali/p	raihanpu	rural	high	barisal	amtali/p	716.993	female	17	15-17	0	0	0	0	0	0	0	0	0	0	0	0
1298302	12983	2	Probability	barisal	barguna	amtali/p	raihanpu	rural	high	barisal	amtali/p	716.993	female	40	40-54	1	1	0	0	0	0	0	0	0	0	1	1
1292802	12928	2	Probability	barisal	barguna	amtali/p	raihanpu	rural	high	barisal	amtali/p	716.993	female	25	25-39	0	0	0	0	0	0	0	0	0	0	0	0
1317201	13172	1	Probability	barisal	barguna	amtali/p	raihanpu	rural	high	barisal	amtali/p	716.993	male	50	40-54	0	0	0	0	0	0	0	0	0	0	0	0
1293003	12930	3	Probability	barisal	barguna	amtali/p	raihanpu	rural	high	barisal	amtali/p	716.993	male	71	55+	1	1	0	0	0	0	0	0	0	0	1	1
1298201	12982	1	Probability	barisal	barguna	amtali/p	raihanpu	rural	low	barisal	amtali/p	716.993	male	33	25-39	0	0	0	0	0	0	0	0	0	0	0	0
1292701	12927	1	Probability	barisal	barguna	amtali/p	raihanpu	rural	high	barisal	amtali/p	716.993	male	40	40-54	1	1	0	0	0	0	0	0	0	0	1	1
1298301	12983	1	Probability	barisal	barguna	amtali/p	raihanpu	rural	high	barisal	amtali/p	716.993	male	45	40-54	1	1	0	0	0	0	0	0	0	0	1	1
1296402	12964	2	Probability	barisal	barguna	amtali/p	raihanpu	rural	high	barisal	amtali/p	716.993	female	35	25-39	0	0	0	0	0	0	0	0	0	0	0	0
1291704	12917	4	Probability	barisal	barguna	amtali/p	raihanpu	rural	high	barisal	amtali/p	716.993	male	22	18-24	0	0	0	0	0	0	0	0	0	0	0	0
1325001	13250	1	Probability	barisal	barguna	amtali/p	raihanpu	rural	moderate	barisal	amtali/p	716.993	male	60	55+	1	1	1	1	1	1	1	1	0	0	1	1
1313502	13135	2	Probability	barisal	barguna	amtali/p	raihanpu	rural	moderate	barisal	amtali/p	716.993	female	48	40-54	1	1	0	0	0	0	0	0	0	0	1	1
1313504	13135	4	Probability	barisal	barguna	amtali/p	raihanpu	rural	moderate	barisal	amtali/p	716.993	male	20	18-24	1	1	1	1	1	1	0	0	0	0	0	0
1292505	12925	5	Probability	barisal	barguna	amtali/p	raihanpu	rural	high	barisal	amtali/p	716.993	female	19	18-24	0	0	0	0	0	0	0	0	0	0	0	0
1313701	13137	1	Probability	barisal	barguna	amtali/p	raihanpu	rural	low	barisal	amtali/p	716.993	male	40	40-54	1	1	1	1	1	1	1	1	0	0	1	1
1292601	12926	1	Probability	barisal	barguna	amtali/p	raihanpu	rural	high	barisal	amtali/p	716.993	female	60	55+	1	1	0	0	0	0	0	0	0	0	1	1
1292503	12925	3	Probability	barisal	barguna	amtali/p	raihanpu	rural	high	barisal	amtali/p	716.993	male	23	18-24	0	0	0	0	0	0	0	0	0	0	0	0
1313803	13138	3	Probability	barisal	barguna	amtali/p	raihanpu	rural	low	barisal	amtali/p	716.993	male	30	25-39	1	1	1	1	1	1	1	1	0	0	0	0
1318704	13187	4	Probability	barisal	barguna	amtali/p	raihanpu	rural	high	barisal	amtali/p	716.993	male	60	55+	0	0	0	0	0	0	0	0	0	0	0	0
1313601	13136	1	Probability	barisal	barguna	amtali/p	raihanpu	rural	moderate	barisal	amtali/p	716.993	male	38	25-39	1	1	1	1	1	1	1	1	0	0	1	1
1313801	13138	1	Probability	barisal	barguna	amtali/p	raihanpu	rural	low	barisal	amtali/p	716.993	male	75	55+	1	1	1	1	1	1	1	1	0	0	1	1
1313903	13139	3	Probability	barisal	barguna	amtali/p	raihanpu	rural	low	barisal	amtali/p	716.993	male	62	55+	1	1	1	1	0	0	1	1	0	0	1	1
1312502	13125	2	Probability	barisal	barguna	amtali/p	raihanpu	rural	low	barisal	amtali/p	716.993	female	50	40-54	1	1	0	0	0	0	0	0	0	0	1	1
1313901	13139	1	Probability	barisal	barguna	amtali/p	raihanpu	rural	low	barisal	amtali/p	716.993	male	25	25-39	1	1	1	1	1	1	1	1	0	0	1	1
1293305	12933	5	Probability	barisal	barguna	amtali/p	raihanpu	rural	high	barisal	amtali/p	716.993	female	20	18-24	0	0	0	0	0	0	0	0	0	0	0	0
1292406	12924	6	Probability	barisal	barguna	amtali/p	raihanpu	rural	moderate	barisal	amtali/p	716.993	female	55	55+	0	0	0	0	0	0	0	0	0	0	0	0
1313505	13135	5	Probability	barisal	barguna	amtali/p	raihanpu	rural	moderate	barisal	amtali/p	716.993	male	18	18-24	0	0	0	0	0	0	0	0	0	0	0	0
1313804	13138	4	Probability	barisal	barguna	amtali/p	raihanpu	rural	low	barisal	amtali/p	716.993	female	25	25-39	0	0	0	0	0	0	0	0	0	0	0	0
1314102	13141	2	Probability	barisal	barguna	amtali/p	raihanpu	rural	low	barisal	amtali/p	716.993	female	42	40-54	1	1	0	0	0	0	0	0	0	0	1	1
1314101	13141	1	Probability	barisal	barguna	amtali/p	raihanpu	rural	low	barisal	amtali/p	716.993	male	47	40-54	1	1	1	1	0	0	1	1	0	0	1	1
1314201	13142	1	Probability	barisal	barguna	amtali/p	raihanpu	rural	moderate	barisal	amtali/p	716.993	male	50	40-54	1	1	0	0	0	0	0	0	0	0	1	1
1314203	13142	3	Probability	barisal	barguna	amtali/p	raihanpu	rural	moderate	barisal	amtali/p	716.993	male	20	18-24	0	0	0	0	0	0	0	0	0	0	0	0
1290301	12903	1	Probability	barisal	barguna	amtali/p	raihanpu	rural	moderate	barisal	amtali/p	716.993	male	55	55+	1	1	1	1	1	1	1	1	0	0	1	1
1292501	12925	1	Probability	barisal	barguna	amtali/p	raihanpu	rural	high	barisal	amtali/p	716.993	male	70	55+	1	1	1	1	1	1	0	0	0	0	1	1
1292502	12925	2	Probability	barisal	barguna	amtali/p	raihanpu	rural	high	barisal	amtali/p	716.993	female	60	55+	1	1	0	0	0	0	0	0	0	0	1	1
1292301	12923	1	Probability	barisal	barguna	amtali/p	raihanpu	rural	high	barisal	amtali/p	716.993	male	40	40-54	1	1	0	0	0	0	0	0	0	0	1	1
1314302	13143	2	Probability	barisal	barguna	amtali/p	raihanpu	rural	moderate	barisal	amtali/p	716.993	female	50	40-54	1	1	0	0	0	0	0	0	0	0	1	1
1314304	13143	4	Probability	barisal	barguna	amtali/p	raihanpu	rural	moderate	barisal	amtali/p	716.993	male	25	25-39	1	1	1	1	1	1	0	0	0	0	0	0
1325004	13250	4	Probability	barisal	barguna	amtali/p	raihanpu	rural	moderate	barisal	amtali/p	716.993	male	18	18-24	0	0	0	0	0	0	0	0	0	0	0	0
1314001	13140	1	Probability	barisal	barguna	amtali/p	raihanpu	rural	low	barisal	amtali/p	716.993	male	28	25-39	1	1	1	1	1	1	1	1	0	0	1	1
1314404	13144	4	Probability	barisal	barguna	amtali/p	raihanpu	rural	high	barisal	amtali/p	716.993	male	25	25-39	0	0	0	0	0	0	0	0	0	0	0	0
1314405	13144	5	Probability	barisal	barguna	amtali/p	raihanpu	rural	high	barisal	amtali/p	716.993	female	22	18-24	0	0	0	0	0	0	0	0	0	0	0	0
1314501	13145	1	Probability	barisal	barguna	amtali/p	raihanpu	rural	low	barisal	amtali/p	716.993	female	60	55+	1	1	1	1	0	0	1	1	0	0	1	1
1314602	13146	2	Probability	barisal	barguna	amtali/p	raihanpu	rural	low	barisal	amtali/p	716.993	female	52	40-54	1	1	0	0	0	0	0	0	0	0	1	1
1314402	13144	2	Probability	barisal	barguna	amtali/p	raihanpu	rural	high	barisal	amtali/p	716.993	female	48	40-54	0	0	0	0	0	0	0	0	0	0	0	0
1292403	12924	3	Probability	barisal	barguna	amtali/p	raihanpu	rural	moderate	barisal	amtali/p	716.993	male	20	18-24	0	0	0	0	0	0	0	0	0	0	0	0
1310802	13108	2	Probability	barisal	barguna	amtali/p	raihanpu	rural	low	barisal	amtali/p	716.993	female	42	40-54	1	1	0	0	0	0	0	0	0	0	1	1
1327603	13276	3	Probability	barisal	barguna	amtali/p	raihanpu	rural	moderate	barisal	amtali/p	716.993	male	38	25-39	1	1	0	0	0	0	0	0	0	0	1	1
1292404	12924	4	Probability	barisal	barguna	amtali/p	raihanpu	rural	moderate	barisal	amtali/p	716.993	female	16	15-17	0	0	0	0	0	0	0	0	0	0	0	0
1314605	13146	5	Probability	barisal	barguna	amtali/p	raihanpu	rural	low	barisal	amtali/p	716.993	female	20	18-24	0	0	0	0	0	0	0	0	0	0	0	0
1314401	13144	1	Probability	barisal	barguna	amtali/p	raihanpu	rural	high	barisal	amtali/p	716.993	male	85	55+	1	1	1	1	0	0	1	1	0	0	1	1
1298801	12988	1	Probability	barisal	barguna	amtali/p	raihanpu	rural	low	barisal	amtali/p	716.993	male	50	40-54	0	0	0	0	0	0	0	0	0	0	0	0
1313904	13139	4	Probability	barisal	barguna	amtali/p	raihanpu	rural	low	barisal	amtali/p	716.993	female	53	40-54	1	1	0	0	0	0	0	0	0	0	1	1
1314603	13146	3	Probability	barisal	barguna	amtali/p	raihanpu	rural	low	barisal	amtali/p	716.993	male	23	18-24	1	1	1	1	1	1	0	0	0	0	0	0
1298303	12983	3	Probability	barisal	barguna	amtali/p	raihanpu	rural	high	barisal	amtali/p	716.993	female	15	15-17	0	0	0	0	0	0	0	0	0	0	0	0
1315001	13150	1	Probability	barisal	barguna	amtali/p	raihanpu	rural	moderate	barisal	amtali/p	716.993	male	70	55+	1	1	1	1	0	0	1	1	0	0	1	1
1315003	13150	3	Probability	barisal	barguna	amtali/p	raihanpu	rural	moderate	barisal	amtali/p	716.993	male	35	25-39	1	1	1	1	1	1	0	0	0	0	0	0
1315101	13151	1	Probability	barisal	barguna	amtali/p	raihanpu	rural	high	barisal	amtali/p	716.993	male	56	55+	1	1	0	0	0	0	0	0	0	0	1	1
1292302	12923	2	Probability	barisal	barguna	amtali/p	raihanpu	rural	high	barisal	amtali/p	716.993	female	30	25-39	1	1	0	0	0	0	0	0	0	0	1	1
1292303	12923	3	Probability	barisal	barguna	amtali/p	raihanpu	rural	high	barisal	amtali/p	716.993	female	20	18-24	0	0	0	0	0	0	0	0	0	0	0	0
1315103	13151	3	Probability	barisal	barguna	amtali/p	raihanpu	rural	high	barisal	amtali/p	716.993	female	16	15-17	0	0	0	0	0	0	0	0	0	0	0	0
1295903	12959	3	Probability	barisal	barguna	amtali/p	raihanpu	rural	moderate	barisal	amtali/p	716.993	male	21	18-24	0	0	0	0	0	0	0	0	0	0	0	0
1315102	13151	2	Probability	barisal	barguna	amtali/p	raihanpu	rural	high	barisal	amtali/p	716.993	female	45	40-54	1	1	0	0	0	0	0	0	0	0	1	1
1314902	13149	2	Probability	barisal	barguna	amtali/p	raihanpu	rural	low	barisal	amtali/p	716.993	female	48	40-54	1	1	0	0	0	0	0	0	0	0	1	1
1305101	13051	1	Probability	barisal	barguna	amtali/p	raihanpu	rural	high	barisal	amtali/p	716.993	male	55	55+	1	1	1	1	1	1	1	1	0	0	0	0
1324401	13244	1	Probability	barisal	barguna	amtali/p	raihanpu	rural	high	barisal	amtali/p	716.993	male	36	25-39	0	0	0	0	0	0	0	0	0	0	0	0
1319103	13191	3	Probability	barisal	barguna	amtali/p	raihanpu	rural	high	barisal	amtali/p	716.993	male	26	25-39	0	0	0	0	0	0	0	0	0	0	0	0
1319201	13192	1	Probability	barisal	barguna	amtali/p	raihanpu	rural	low	barisal	amtali/p	716.993	male	42	40-54	0	0	0	0	0	0	0	0	0	0	0	0
1292402	12924	2	Probability	barisal	barguna	amtali/p	raihanpu	rural	moderate	barisal	amtali/p	716.993	female	38	25-39	0	0	0	0	0	0	0	0	0	0	0	0
1296502	12965	2	Probability	barisal	barguna	amtali/p	raihanpu	rural	moderate	barisal	amtali/p	716.993	female	35	25-39	1	1	0	0	0	0	0	0	0	0	1	1
1312602	13126	2	Probability	barisal	barguna	amtali/p	raihanpu	rural	low	barisal	amtali/p	716.993	female	58	55+	1	1	0	0	0	0	0	0	0	0	1	1
1292903	12929	3	Probability	barisal	barguna	amtali/p	raihanpu	rural	high	barisal	amtali/p	716.993	female	16	15-17	0	0	0	0	0	0	0	0	0	0	0	0
1297103	12971	3	Probability	barisal	barguna	amtali/p	raihanpu	rural	moderate	barisal	amtali/p	716.993	male	18	18-24	0	0	0	0	0	0	0	0	0	0	0	0
1305301	13053	1	Probability	barisal	barguna	amtali/p	raihanpu	rural	high	barisal	amtali/p	716.993	male	27	25-39	0	0	0	0	0	0	0	0	0	0	0	0
1314303	13143	3	Probability	barisal	barguna	amtali/p	raihanpu	rural	moderate	barisal	amtali/p	716.993	male	28	25-39	0	0	0	0	0	0	0	0	0	0	0	0
1305603	13056	3	Probability	barisal	barguna	amtali/p	raihanpu	rural	high	barisal	amtali/p	716.993	female	45	40-54	0	0	0	0	0	0	0	0	0	0	0	0
1298403	12984	3	Probability	barisal	barguna	amtali/p	raihanpu	rural	moderate	barisal	amtali/p	716.993	male	45	40-54	1	1	1	1	1	1	0	0	0	0	1	1
1305103	13051	3	Probability	barisal	barguna	amtali/p	raihanpu	rural	high	barisal	amtali/p	716.993	male	28	25-39	1	1	0	0	0	0	0	0	0	0	1	1
1315402	13154	2	Probability	barisal	barguna	amtali/p	raihanpu	rural	high	barisal	amtali/p	716.993	female	48	40-54	1	1	0	0	0	0	0	0	0	0	1	1
1315602	13156	2	Probability	barisal	barguna	amtali/p	raihanpu	rural	moderate	barisal	amtali/p	716.993	female	28	25-39	0	0	0	0	0	0	0	0	0	0	0	0
1315902	13159	2	Probability	barisal	barguna	amtali/p	raihanpu	rural	high	barisal	amtali/p	716.993	female	43	40-54	1	1	0	0	0	0	0	0	0	0	1	1
1314601	13146	1	Probability	barisal	barguna	amtali/p	raihanpu	rural	low	barisal	amtali/p	716.993	male	65	55+	1	1	1	1	0	0	1	1	0	0	1	1
1316002	13160	2	Probability	barisal	barguna	amtali/p	raihanpu	rural	moderate	barisal	amtali/p	716.993	female	24	18-24	0	0	0	0	0	0	0	0	0	0	0	0
1316003	13160	3	Probability	barisal	barguna	amtali/p	raihanpu	rural	moderate	barisal	amtali/p	716.993	female	22	18-24	0	0	0	0	0	0	0	0	0	0	0	0
1291102	12911	2	Probability	barisal	barguna	amtali/p	raihanpu	rural	low	barisal	amtali/p	716.993	female	35	25-39	0	0	0	0	0	0	0	0	0	0	0	0
1324701	13247	1	Probability	barisal	barguna	amtali/p	raihanpu	rural	moderate	barisal	amtali/p	716.993	male	60	55+	1	1	0	0	0	0	0	0	0	0	1	1
1315905	13159	5	Probability	barisal	barguna	amtali/p	raihanpu	rural	high	barisal	amtali/p	716.993	male	16	15-17	0	0	0	0	0	0	0	0	0	0	0	0
1298001	12980	1	Probability	barisal	barguna	amtali/p	raihanpu	rural	high	barisal	amtali/p	716.993	female	40	40-54	1	1	0	0	0	0	0	0	0	0	1	1
1296801	12968	1	Probability	barisal	barguna	amtali/p	raihanpu	rural	low	barisal	amtali/p	716.993	male	50	40-54	1	1	1	1	1	1	1	1	0	0	0	0
1313503	13135	3	Probability	barisal	barguna	amtali/p	raihanpu	rural	moderate	barisal	amtali/p	716.993	male	24	18-24	1	1	1	1	1	1	1	1	0	0	0	0
1292103	12921	3	Probability	barisal	barguna	amtali/p	raihanpu	rural	high	barisal	amtali/p	716.993	male	28	25-39	0	0	0	0	0	0	0	0	0	0	0	0
1292405	12924	5	Probability	barisal	barguna	amtali/p	raihanpu	rural	moderate	barisal	amtali/p	716.993	male	18	18-24	0	0	0	0	0	0	0	0	0	0	0	0
1313602	13136	2	Probability	barisal	barguna	amtali/p	raihanpu	rural	moderate	barisal	amtali/p	716.993	female	32	25-39	1	1	0	0	0	0	0	0	0	0	1	1
1292002	12920	2	Probability	barisal	barguna	amtali/p	raihanpu	rural	high	barisal	amtali/p	716.993	female	26	25-39	0	0	0	0	0	0	0	0	0	0	0	0
1316204	13162	4	Probability	barisal	barguna	amtali/p	raihanpu	rural	high	barisal	amtali/p	716.993	male	20	18-24	1	1	1	1	1	1	1	1	0	0	1	1
1314202	13142	2	Probability	barisal	barguna	amtali/p	raihanpu	rural	moderate	barisal	amtali/p	716.993	female	40	40-54	0	0	0	0	0	0	0	0	0	0	0	0
1296802	12968	2	Probability	barisal	barguna	amtali/p	raihanpu	rural	low	barisal	amtali/p	716.993	female	50	40-54	0	0	0	0	0	0	0	0	0	0	0	0
1316401	13164	1	Probability	barisal	barguna	amtali/p	raihanpu	rural	moderate	barisal	amtali/p	716.993	male	30	25-39	0	0	0	0	0	0	0	0	0	0	0	0
1313902	13139	2	Probability	barisal	barguna	amtali/p	raihanpu	rural	low	barisal	amtali/p	716.993	female	20	18-24	0	0	0	0	0	0	0	0	0	0	0	0
1314502	13145	2	Probability	barisal	barguna	amtali/p	raihanpu	rural	low	barisal	amtali/p	716.993	female	30	25-39	1	1	1	1	0	0	1	1	0	0	1	1
1312402	13124	2	Probability	barisal	barguna	amtali/p	raihanpu	rural	low	barisal	amtali/p	716.993	female	45	40-54	1	1	0	0	0	0	0	0	0	0	1	1
1314903	13149	3	Probability	barisal	barguna	amtali/p	raihanpu	rural	low	barisal	amtali/p	716.993	male	20	18-24	0	0	0	0	0	0	0	0	0	0	0	0
1315004	13150	4	Probability	barisal	barguna	amtali/p	raihanpu	rural	moderate	barisal	amtali/p	716.993	female	26	25-39	0	0	0	0	0	0	0	0	0	0	0	0
1316604	13166	4	Probability	barisal	barguna	amtali/p	raihanpu	rural	high	barisal	amtali/p	716.993	female	60	55+	1	1	0	0	0	0	0	0	0	0	1	1
1314604	13146	4	Probability	barisal	barguna	amtali/p	raihanpu	rural	low	barisal	amtali/p	716.993	female	27	25-39	1	1	0	0	0	0	0	0	0	0	1	1
1315104	13151	4	Probability	barisal	barguna	amtali/p	raihanpu	rural	high	barisal	amtali/p	716.993	female	15	15-17	0	0	0	0	0	0	0	0	0	0	0	0
1316601	13166	1	Probability	barisal	barguna	amtali/p	raihanpu	rural	high	barisal	amtali/p	716.993	male	27	25-39	1	1	1	1	1	1	0	0	0	0	0	0
1305501	13055	1	Probability	barisal	barguna	amtali/p	raihanpu	rural	moderate	barisal	amtali/p	716.993	male	55	55+	1	1	0	0	0	0	0	0	0	0	1	1
1315801	13158	1	Probability	barisal	barguna	amtali/p	raihanpu	rural	high	barisal	amtali/p	716.993	male	45	40-54	1	1	1	1	1	1	1	1	0	0	1	1
1292001	12920	1	Probability	barisal	barguna	amtali/p	raihanpu	rural	high	barisal	amtali/p	716.993	male	33	25-39	0	0	0	0	0	0	0	0	0	0	0	0
1296002	12960	2	Probability	barisal	barguna	amtali/p	raihanpu	rural	low	barisal	amtali/p	716.993	male	22	18-24	0	0	0	0	0	0	0	0	0	0	0	0
1305403	13054	3	Probability	barisal	barguna	amtali/p	raihanpu	rural	high	barisal	amtali/p	716.993	male	19	18-24	0	0	0	0	0	0	0	0	0	0	0	0
1315201	13152	1	Probability	barisal	barguna	amtali/p	raihanpu	rural	low	barisal	amtali/p	716.993	male	40	40-54	0	0	0	0	0	0	0	0	0	0	0	0
1316502	13165	2	Probability	barisal	barguna	amtali/p	raihanpu	rural	high	barisal	amtali/p	716.993	female	25	25-39	0	0	0	0	0	0	0	0	0	0	0	0
1292504	12925	4	Probability	barisal	barguna	amtali/p	raihanpu	rural	high	barisal	amtali/p	716.993	male	19	18-24	0	0	0	0	0	0	0	0	0	0	0	0
1313802	13138	2	Probability	barisal	barguna	amtali/p	raihanpu	rural	low	barisal	amtali/p	716.993	female	63	55+	1	1	0	0	0	0	0	0	0	0	1	1
1316302	13163	2	Probability	barisal	barguna	amtali/p	raihanpu	rural	moderate	barisal	amtali/p	716.993	female	40	40-54	1	1	0	0	0	0	0	0	0	0	1	1
1296804	12968	4	Probability	barisal	barguna	amtali/p	raihanpu	rural	low	barisal	amtali/p	716.993	female	16	15-17	0	0	0	0	0	0	0	0	0	0	0	0
1316903	13169	3	Probability	barisal	barguna	amtali/p	raihanpu	rural	moderate	barisal	amtali/p	716.993	female	16	15-17	0	0	0	0	0	0	0	0	0	0	0	0
1316801	13168	1	Probability	barisal	barguna	amtali/p	raihanpu	rural	high	barisal	amtali/p	716.993	male	60	55+	1	1	1	1	1	1	0	0	0	0	1	1
1316203	13162	3	Probability	barisal	barguna	amtali/p	raihanpu	rural	high	barisal	amtali/p	716.993	female	22	18-24	0	0	0	0	0	0	0	0	0	0	0	0
1298407	12984	7	Probability	barisal	barguna	amtali/p	raihanpu	rural	moderate	barisal	amtali/p	716.993	male	18	18-24	0	0	0	0	0	0	0	0	0	0	0	0
1317002	13170	2	Probability	barisal	barguna	amtali/p	raihanpu	rural	moderate	barisal	amtali/p	716.993	female	26	25-39	0	0	0	0	0	0	0	0	0	0	0	0
1317301	13173	1	Probability	barisal	barguna	amtali/p	raihanpu	rural	high	barisal	amtali/p	716.993	male	35	25-39	1	1	1	1	1	1	1	1	0	0	1	1
1317204	13172	4	Probability	barisal	barguna	amtali/p	raihanpu	rural	high	barisal	amtali/p	716.993	female	20	18-24	0	0	0	0	0	0	0	0	0	0	0	0
1317605	13176	5	Probability	barisal	barguna	amtali/p	raihanpu	rural	high	barisal	amtali/p	716.993	male	30	25-39	0	0	0	0	0	0	0	0	0	0	0	0
1317001	13170	1	Probability	barisal	barguna	amtali/p	raihanpu	rural	moderate	barisal	amtali/p	716.993	male	30	25-39	1	1	1	1	1	1	1	1	0	0	1	1
1305404	13054	4	Probability	barisal	barguna	amtali/p	raihanpu	rural	high	barisal	amtali/p	716.993	male	18	18-24	0	0	0	0	0	0	0	0	0	0	0	0
1291801	12918	1	Probability	barisal	barguna	amtali/p	raihanpu	rural	high	barisal	amtali/p	716.993	male	50	40-54	0	0	0	0	0	0	0	0	0	0	0	0
1291802	12918	2	Probability	barisal	barguna	amtali/p	raihanpu	rural	high	barisal	amtali/p	716.993	female	38	25-39	0	0	0	0	0	0	0	0	0	0	0	0
1296803	12968	3	Probability	barisal	barguna	amtali/p	raihanpu	rural	low	barisal	amtali/p	716.993	female	20	18-24	0	0	0	0	0	0	0	0	0	0	0	0
1317403	13174	3	Probability	barisal	barguna	amtali/p	raihanpu	rural	high	barisal	amtali/p	716.993	male	18	18-24	0	0	0	0	0	0	0	0	0	0	0	0
1318302	13183	2	Probability	barisal	barguna	amtali/p	raihanpu	rural	moderate	barisal	amtali/p	716.993	female	24	18-24	1	1	0	0	0	0	0	0	0	0	1	1
1317703	13177	3	Probability	barisal	barguna	amtali/p	raihanpu	rural	moderate	barisal	amtali/p	716.993	female	30	25-39	0	0	0	0	0	0	0	0	0	0	0	0
1291601	12916	1	Probability	barisal	barguna	amtali/p	raihanpu	rural	high	barisal	amtali/p	716.993	male	45	40-54	0	0	0	0	0	0	0	0	0	0	0	0
1298406	12984	6	Probability	barisal	barguna	amtali/p	raihanpu	rural	moderate	barisal	amtali/p	716.993	female	20	18-24	0	0	0	0	0	0	0	0	0	0	0	0
1318701	13187	1	Probability	barisal	barguna	amtali/p	raihanpu	rural	high	barisal	amtali/p	716.993	male	50	40-54	0	0	0	0	0	0	0	0	0	0	0	0
1291702	12917	2	Probability	barisal	barguna	amtali/p	raihanpu	rural	high	barisal	amtali/p	716.993	female	42	40-54	0	0	0	0	0	0	0	0	0	0	0	0
1319003	13190	3	Probability	barisal	barguna	amtali/p	raihanpu	rural	high	barisal	amtali/p	716.993	male	26	25-39	1	1	1	1	1	1	1	1	0	0	0	0
1316102	13161	2	Probability	barisal	barguna	amtali/p	raihanpu	rural	moderate	barisal	amtali/p	716.993	female	28	25-39	0	0	0	0	0	0	0	0	0	0	0	0
1318505	13185	5	Probability	barisal	barguna	amtali/p	raihanpu	rural	high	barisal	amtali/p	716.993	female	30	25-39	0	0	0	0	0	0	0	0	0	0	0	0
1292203	12922	3	Probability	barisal	barguna	amtali/p	raihanpu	rural	high	barisal	amtali/p	716.993	female	28	25-39	1	1	0	0	0	0	0	0	0	0	1	1
1319401	13194	1	Probability	barisal	barguna	amtali/p	raihanpu	rural	high	barisal	amtali/p	716.993	male	45	40-54	1	1	1	1	1	1	1	1	0	0	1	1
1317602	13176	2	Probability	barisal	barguna	amtali/p	raihanpu	rural	high	barisal	amtali/p	716.993	female	65	55+	1	1	0	0	0	0	0	0	0	0	1	1
1297001	12970	1	Probability	barisal	barguna	amtali/p	raihanpu	rural	low	barisal	amtali/p	716.993	male	28	25-39	1	1	0	0	0	0	0	0	0	0	1	1
1305504	13055	4	Probability	barisal	barguna	amtali/p	raihanpu	rural	moderate	barisal	amtali/p	716.993	male	20	18-24	0	0	0	0	0	0	0	0	0	0	0	0
1291703	12917	3	Probability	barisal	barguna	amtali/p	raihanpu	rural	high	barisal	amtali/p	716.993	male	25	25-39	0	0	0	0	0	0	0	0	0	0	0	0
1317803	13178	3	Probability	barisal	barguna	amtali/p	raihanpu	rural	moderate	barisal	amtali/p	716.993	male	20	18-24	0	0	0	0	0	0	0	0	0	0	0	0
1319504	13195	4	Probability	barisal	barguna	amtali/p	raihanpu	rural	high	barisal	amtali/p	716.993	female	17	15-17	0	0	0	0	0	0	0	0	0	0	0	0
1319702	13197	2	Probability	barisal	barguna	amtali/p	raihanpu	rural	low	barisal	amtali/p	716.993	female	34	25-39	1	1	0	0	0	0	0	0	0	0	1	1
1291604	12916	4	Probability	barisal	barguna	amtali/p	raihanpu	rural	high	barisal	amtali/p	716.993	male	17	15-17	0	0	0	0	0	0	0	0	0	0	0	0
1297101	12971	1	Probability	barisal	barguna	amtali/p	raihanpu	rural	moderate	barisal	amtali/p	716.993	male	55	55+	1	1	0	0	0	0	0	0	0	0	1	1
1320103	13201	3	Probability	barisal	barguna	amtali/p	raihanpu	rural	high	barisal	amtali/p	716.993	female	20	18-24	0	0	0	0	0	0	0	0	0	0	0	0
1317904	13179	4	Probability	barisal	barguna	amtali/p	raihanpu	rural	high	barisal	amtali/p	716.993	female	16	15-17	0	0	0	0	0	0	0	0	0	0	0	0
1319102	13191	2	Probability	barisal	barguna	amtali/p	raihanpu	rural	high	barisal	amtali/p	716.993	female	42	40-54	1	1	0	0	0	0	0	0	0	0	1	1
1291701	12917	1	Probability	barisal	barguna	amtali/p	raihanpu	rural	high	barisal	amtali/p	716.993	male	48	40-54	0	0	0	0	0	0	0	0	0	0	0	0
1320403	13204	3	Probability	barisal	barguna	amtali/p	raihanpu	rural	moderate	barisal	amtali/p	716.993	female	18	18-24	0	0	0	0	0	0	0	0	0	0	0	0
1317901	13179	1	Probability	barisal	barguna	amtali/p	raihanpu	rural	high	barisal	amtali/p	716.993	male	60	55+	1	1	0	0	0	0	0	0	0	0	1	1
1320803	13208	3	Probability	barisal	barguna	amtali/p	raihanpu	rural	high	barisal	amtali/p	716.993	female	16	15-17	0	0	0	0	0	0	0	0	0	0	0	0
1321001	13210	1	Probability	barisal	barguna	amtali/p	raihanpu	rural	high	barisal	amtali/p	716.993	male	58	55+	0	0	0	0	0	0	0	0	0	0	0	0
1318202	13182	2	Probability	barisal	barguna	amtali/p	raihanpu	rural	low	barisal	amtali/p	716.993	female	56	55+	1	1	0	0	0	0	0	0	0	0	1	1
1321104	13211	4	Probability	barisal	barguna	amtali/p	raihanpu	rural	high	barisal	amtali/p	716.993	male	25	25-39	0	0	0	0	0	0	0	0	0	0	0	0
1292401	12924	1	Probability	barisal	barguna	amtali/p	raihanpu	rural	moderate	barisal	amtali/p	716.993	male	50	40-54	1	1	1	1	1	1	0	0	0	0	1	1
1321302	13213	2	Probability	barisal	barguna	amtali/p	raihanpu	rural	high	barisal	amtali/p	716.993	female	27	25-39	0	0	0	0	0	0	0	0	0	0	0	0
1321601	13216	1	Probability	barisal	barguna	amtali/p	raihanpu	rural	low	barisal	amtali/p	716.993	male	30	25-39	0	0	0	0	0	0	0	0	0	0	0	0
1308701	13087	1	Probability	barisal	barguna	amtali/p	raihanpu	rural	high	barisal	amtali/p	716.993	male	78	55+	1	1	0	0	0	0	0	0	0	0	1	1
1321901	13219	1	Probability	barisal	barguna	amtali/p	raihanpu	rural	high	barisal	amtali/p	716.993	male	35	25-39	0	0	0	0	0	0	0	0	0	0	0	0
1315901	13159	1	Probability	barisal	barguna	amtali/p	raihanpu	rural	high	barisal	amtali/p	716.993	male	50	40-54	1	1	0	0	0	0	0	0	0	0	1	1
1313302	13133	2	Probability	barisal	barguna	amtali/p	raihanpu	rural	moderate	barisal	amtali/p	716.993	female	32	25-39	1	1	0	0	0	0	0	0	0	0	1	1
1322002	13220	2	Probability	barisal	barguna	amtali/p	raihanpu	rural	moderate	barisal	amtali/p	716.993	female	30	25-39	1	1	0	0	0	0	0	0	0	0	1	1
1324603	13246	3	Probability	barisal	barguna	amtali/p	raihanpu	rural	high	barisal	amtali/p	716.993	female	55	55+	1	1	0	0	0	0	0	0	0	0	1	1
1324501	13245	1	Probability	barisal	barguna	amtali/p	raihanpu	rural	high	barisal	amtali/p	716.993	female	70	55+	1	1	0	0	0	0	0	0	0	0	1	1
1291502	12915	2	Probability	barisal	barguna	amtali/p	raihanpu	rural	high	barisal	amtali/p	716.993	female	38	25-39	1	1	0	0	0	0	0	0	0	0	1	1
1313201	13132	1	Probability	barisal	barguna	amtali/p	raihanpu	rural	low	barisal	amtali/p	716.993	male	58	55+	1	1	1	1	1	1	1	1	0	0	1	1
1322402	13224	2	Probability	barisal	barguna	amtali/p	raihanpu	rural	low	barisal	amtali/p	716.993	female	40	40-54	1	1	0	0	0	0	0	0	0	0	1	1
1318601	13186	1	Probability	barisal	barguna	amtali/p	raihanpu	rural	high	barisal	amtali/p	716.993	male	55	55+	1	1	1	1	1	1	1	1	0	0	1	1
1323101	13231	1	Probability	barisal	barguna	amtali/p	raihanpu	rural	high	barisal	amtali/p	716.993	male	65	55+	1	1	1	1	1	1	0	0	0	0	1	1
1323103	13231	3	Probability	barisal	barguna	amtali/p	raihanpu	rural	high	barisal	amtali/p	716.993	female	21	18-24	0	0	0	0	0	0	0	0	0	0	0	0
1318603	13186	3	Probability	barisal	barguna	amtali/p	raihanpu	rural	high	barisal	amtali/p	716.993	male	25	25-39	0	0	0	0	0	0	0	0	0	0	0	0
1320701	13207	1	Probability	barisal	barguna	amtali/p	raihanpu	rural	low	barisal	amtali/p	716.993	female	43	40-54	0	0	0	0	0	0	0	0	0	0	0	0
1323302	13233	2	Probability	barisal	barguna	amtali/p	raihanpu	rural	high	barisal	amtali/p	716.993	female	32	25-39	0	0	0	0	0	0	0	0	0	0	0	0
1323204	13232	4	Probability	barisal	barguna	amtali/p	raihanpu	rural	high	barisal	amtali/p	716.993	male	22	18-24	0	0	0	0	0	0	0	0	0	0	0	0
1318702	13187	2	Probability	barisal	barguna	amtali/p	raihanpu	rural	high	barisal	amtali/p	716.993	female	42	40-54	0	0	0	0	0	0	0	0	0	0	0	0
1323701	13237	1	Probability	barisal	barguna	amtali/p	raihanpu	rural	moderate	barisal	amtali/p	716.993	male	30	25-39	1	1	1	1	0	0	1	1	0	0	0	0
1323703	13237	3	Probability	barisal	barguna	amtali/p	raihanpu	rural	moderate	barisal	amtali/p	716.993	male	25	25-39	0	0	0	0	0	0	0	0	0	0	0	0
1313001	13130	1	Probability	barisal	barguna	amtali/p	raihanpu	rural	low	barisal	amtali/p	716.993	male	38	25-39	1	1	1	1	0	0	1	1	0	0	1	1
1318606	13186	6	Probability	barisal	barguna	amtali/p	raihanpu	rural	high	barisal	amtali/p	716.993	female	22	18-24	0	0	0	0	0	0	0	0	0	0	0	0
1297301	12973	1	Probability	barisal	barguna	amtali/p	raihanpu	rural	low	barisal	amtali/p	716.993	male	80	55+	0	0	0	0	0	0	0	0	0	0	0	0
1312603	13126	3	Probability	barisal	barguna	amtali/p	raihanpu	rural	low	barisal	amtali/p	716.993	male	28	25-39	1	1	1	1	1	1	0	0	0	0	0	0
1324402	13244	2	Probability	barisal	barguna	amtali/p	raihanpu	rural	high	barisal	amtali/p	716.993	female	26	25-39	0	0	0	0	0	0	0	0	0	0	0	0
1318803	13188	3	Probability	barisal	barguna	amtali/p	raihanpu	rural	high	barisal	amtali/p	716.993	male	100	55+	0	0	0	0	0	0	0	0	0	0	0	0
1324702	13247	2	Probability	barisal	barguna	amtali/p	raihanpu	rural	moderate	barisal	amtali/p	716.993	female	50	40-54	1	1	0	0	0	0	0	0	0	0	1	1
1325402	13254	2	Probability	barisal	barguna	amtali/p	raihanpu	rural	low	barisal	amtali/p	716.993	female	55	55+	1	1	0	0	0	0	0	0	0	0	1	1
1298501	12985	1	Probability	barisal	barguna	amtali/p	raihanpu	rural	high	barisal	amtali/p	716.993	male	32	25-39	0	0	0	0	0	0	0	0	0	0	0	0
1315302	13153	2	Probability	barisal	barguna	amtali/p	raihanpu	rural	low	barisal	amtali/p	716.993	female	25	25-39	0	0	0	0	0	0	0	0	0	0	0	0
1324704	13247	4	Probability	barisal	barguna	amtali/p	raihanpu	rural	moderate	barisal	amtali/p	716.993	male	25	25-39	0	0	0	0	0	0	0	0	0	0	0	0
1291402	12914	2	Probability	barisal	barguna	amtali/p	raihanpu	rural	high	barisal	amtali/p	716.993	female	40	40-54	0	0	0	0	0	0	0	0	0	0	0	0
1325602	13256	2	Probability	barisal	barguna	amtali/p	raihanpu	rural	low	barisal	amtali/p	716.993	male	16	15-17	0	0	0	0	0	0	0	0	0	0	0	0
1312201	13122	1	Probability	barisal	barguna	amtali/p	raihanpu	rural	low	barisal	amtali/p	716.993	male	56	55+	1	1	1	1	0	0	1	1	0	0	1	1
1325201	13252	1	Probability	barisal	barguna	amtali/p	raihanpu	rural	moderate	barisal	amtali/p	716.993	male	50	40-54	1	1	1	1	1	1	1	1	0	0	1	1
1315502	13155	2	Probability	barisal	barguna	amtali/p	raihanpu	rural	high	barisal	amtali/p	716.993	female	25	25-39	0	0	0	0	0	0	0	0	0	0	0	0
1291401	12914	1	Probability	barisal	barguna	amtali/p	raihanpu	rural	high	barisal	amtali/p	716.993	male	50	40-54	1	1	0	0	0	0	0	0	0	0	1	1
1325203	13252	3	Probability	barisal	barguna	amtali/p	raihanpu	rural	moderate	barisal	amtali/p	716.993	male	22	18-24	1	1	1	1	1	1	0	0	0	0	0	0
1319005	13190	5	Probability	barisal	barguna	amtali/p	raihanpu	rural	high	barisal	amtali/p	716.993	female	17	15-17	0	0	0	0	0	0	0	0	0	0	0	0
1295102	12951	2	Probability	barisal	barguna	amtali/p	raihanpu	rural	high	barisal	amtali/p	716.993	female	50	40-54	0	0	0	0	0	0	0	0	0	0	0	0
1294102	12941	2	Probability	barisal	barguna	amtali/p	raihanpu	rural	high	barisal	amtali/p	716.993	female	35	25-39	1	1	0	0	0	0	0	0	0	0	1	1
1318607	13186	7	Probability	barisal	barguna	amtali/p	raihanpu	rural	high	barisal	amtali/p	716.993	female	70	55+	1	1	0	0	0	0	0	0	0	0	1	1
1325305	13253	5	Probability	barisal	barguna	amtali/p	raihanpu	rural	high	barisal	amtali/p	716.993	female	25	25-39	0	0	0	0	0	0	0	0	0	0	0	0
1324002	13240	2	Probability	barisal	barguna	amtali/p	raihanpu	rural	low	barisal	amtali/p	716.993	female	40	40-54	1	1	0	0	0	0	0	0	0	0	1	1
1312002	13120	2	Probability	barisal	barguna	amtali/p	raihanpu	rural	low	barisal	amtali/p	716.993	female	56	55+	1	1	0	0	0	0	0	0	0	0	1	1
1319002	13190	2	Probability	barisal	barguna	amtali/p	raihanpu	rural	high	barisal	amtali/p	716.993	female	45	40-54	1	1	0	0	0	0	0	0	0	0	1	1
1318503	13185	3	Probability	barisal	barguna	amtali/p	raihanpu	rural	high	barisal	amtali/p	716.993	male	40	40-54	0	0	0	0	0	0	0	0	0	0	0	0
1322501	13225	1	Probability	barisal	barguna	amtali/p	raihanpu	rural	moderate	barisal	amtali/p	716.993	male	36	25-39	1	1	1	1	1	1	1	1	0	0	1	1
1318504	13185	4	Probability	barisal	barguna	amtali/p	raihanpu	rural	high	barisal	amtali/p	716.993	female	30	25-39	0	0	0	0	0	0	0	0	0	0	0	0
1322803	13228	3	Probability	barisal	barguna	amtali/p	raihanpu	rural	moderate	barisal	amtali/p	716.993	male	18	18-24	0	0	0	0	0	0	0	0	0	0	0	0
1299702	12997	2	Probability	barisal	barguna	amtali/p	raihanpu	rural	moderate	barisal	amtali/p	716.993	male	18	18-24	0	0	0	0	0	0	0	0	0	0	0	0
1326601	13266	1	Probability	barisal	barguna	amtali/p	raihanpu	rural	moderate	barisal	amtali/p	716.993	male	45	40-54	1	1	0	0	0	0	0	0	0	0	1	1
1298401	12984	1	Probability	barisal	barguna	amtali/p	raihanpu	rural	moderate	barisal	amtali/p	716.993	male	80	55+	1	1	1	1	1	1	1	1	0	0	1	1
1327401	13274	1	Probability	barisal	barguna	amtali/p	raihanpu	rural	low	barisal	amtali/p	716.993	male	39	25-39	1	1	1	1	0	0	1	1	0	0	0	0
1318602	13186	2	Probability	barisal	barguna	amtali/p	raihanpu	rural	high	barisal	amtali/p	716.993	female	46	40-54	1	1	0	0	0	0	0	0	0	0	1	1
1327205	13272	5	Probability	barisal	barguna	amtali/p	raihanpu	rural	moderate	barisal	amtali/p	716.993	female	18	18-24	0	0	0	0	0	0	0	0	0	0	0	0
1311404	13114	4	Probability	barisal	barguna	amtali/p	raihanpu	rural	low	barisal	amtali/p	716.993	female	21	18-24	0	0	0	0	0	0	0	0	0	0	0	0
1325701	13257	1	Probability	barisal	barguna	amtali/p	raihanpu	rural	high	barisal	amtali/p	716.993	male	40	40-54	1	1	0	0	0	0	0	0	0	0	1	1
1327601	13276	1	Probability	barisal	barguna	amtali/p	raihanpu	rural	moderate	barisal	amtali/p	716.993	male	70	55+	0	0	0	0	0	0	0	0	0	0	0	0
1325502	13255	2	Probability	barisal	barguna	amtali/p	raihanpu	rural	high	barisal	amtali/p	716.993	female	40	40-54	0	0	0	0	0	0	0	0	0	0	0	0
1291001	12910	1	Probability	barisal	barguna	amtali/p	raihanpu	rural	high	barisal	amtali/p	716.993	male	55	55+	1	1	1	1	1	1	0	0	0	0	1	1
1311603	13116	3	Probability	barisal	barguna	amtali/p	raihanpu	rural	moderate	barisal	amtali/p	716.993	male	30	25-39	0	0	0	0	0	0	0	0	0	0	0	0
1327702	13277	2	Probability	barisal	barguna	amtali/p	raihanpu	rural	moderate	barisal	amtali/p	716.993	female	58	55+	1	1	0	0	0	0	0	0	0	0	1	1
1298503	12985	3	Probability	barisal	barguna	amtali/p	raihanpu	rural	high	barisal	amtali/p	716.993	male	68	55+	0	0	0	0	0	0	0	0	0	0	0	0
1326905	13269	5	Probability	barisal	barguna	amtali/p	raihanpu	rural	moderate	barisal	amtali/p	716.993	female	18	18-24	0	0	0	0	0	0	0	0	0	0	0	0
1326001	13260	1	Probability	barisal	barguna	amtali/p	raihanpu	rural	high	barisal	amtali/p	716.993	male	48	40-54	1	1	0	0	0	0	0	0	0	0	1	1
1326103	13261	3	Probability	barisal	barguna	amtali/p	raihanpu	rural	high	barisal	amtali/p	716.993	female	15	15-17	0	0	0	0	0	0	0	0	0	0	0	0
1319301	13193	1	Probability	barisal	barguna	amtali/p	raihanpu	rural	high	barisal	amtali/p	716.993	male	48	40-54	1	1	1	1	0	0	1	1	0	0	1	1
1325301	13253	1	Probability	barisal	barguna	amtali/p	raihanpu	rural	high	barisal	amtali/p	716.993	male	65	55+	1	1	0	0	0	0	0	0	0	0	1	1
1326402	13264	2	Probability	barisal	barguna	amtali/p	raihanpu	rural	moderate	barisal	amtali/p	716.993	female	26	25-39	0	0	0	0	0	0	0	0	0	0	0	0
1296101	12961	1	Probability	barisal	barguna	amtali/p	raihanpu	rural	low	barisal	amtali/p	716.993	male	50	40-54	1	1	1	1	0	0	1	1	0	0	0	0
1328201	13282	1	Probability	barisal	barguna	amtali/p	raihanpu	rural	high	barisal	amtali/p	716.993	male	42	40-54	0	0	0	0	0	0	0	0	0	0	0	0
1326501	13265	1	Probability	barisal	barguna	amtali/p	raihanpu	rural	moderate	barisal	amtali/p	716.993	male	40	40-54	1	1	1	1	1	1	1	1	0	0	1	1
1319402	13194	2	Probability	barisal	barguna	amtali/p	raihanpu	rural	high	barisal	amtali/p	716.993	female	37	25-39	1	1	0	0	0	0	0	0	0	0	1	1
1324605	13246	5	Probability	barisal	barguna	amtali/p	raihanpu	rural	high	barisal	amtali/p	716.993	female	20	18-24	0	0	0	0	0	0	0	0	0	0	0	0
1326702	13267	2	Probability	barisal	barguna	amtali/p	raihanpu	rural	moderate	barisal	amtali/p	716.993	female	30	25-39	0	0	0	0	0	0	0	0	0	0	0	0
1318201	13182	1	Probability	barisal	barguna	amtali/p	raihanpu	rural	low	barisal	amtali/p	716.993	male	70	55+	1	1	1	1	1	1	1	1	0	0	1	1
1324201	13242	1	Probability	barisal	barguna	amtali/p	raihanpu	rural	high	barisal	amtali/p	716.993	male	75	55+	1	1	0	0	0	0	0	0	0	0	1	1
1298802	12988	2	Probability	barisal	barguna	amtali/p	raihanpu	rural	low	barisal	amtali/p	716.993	female	40	40-54	1	1	0	0	0	0	0	0	0	0	1	1
1324502	13245	2	Probability	barisal	barguna	amtali/p	raihanpu	rural	high	barisal	amtali/p	716.993	male	30	25-39	0	0	0	0	0	0	0	0	0	0	0	0
1324203	13242	3	Probability	barisal	barguna	amtali/p	raihanpu	rural	high	barisal	amtali/p	716.993	male	38	25-39	1	1	1	1	1	1	0	0	0	0	0	0
1323801	13238	1	Probability	barisal	barguna	amtali/p	raihanpu	rural	low	barisal	amtali/p	716.993	male	25	25-39	1	1	0	0	0	0	0	0	0	0	1	1
1312001	13120	1	Probability	barisal	barguna	amtali/p	raihanpu	rural	low	barisal	amtali/p	716.993	male	65	55+	1	1	1	1	1	1	1	1	0	0	1	1
1326602	13266	2	Probability	barisal	barguna	amtali/p	raihanpu	rural	moderate	barisal	amtali/p	716.993	female	36	25-39	1	1	0	0	0	0	0	0	0	0	1	1
1319303	13193	3	Probability	barisal	barguna	amtali/p	raihanpu	rural	high	barisal	amtali/p	716.993	female	21	18-24	0	0	0	0	0	0	0	0	0	0	0	0
1325003	13250	3	Probability	barisal	barguna	amtali/p	raihanpu	rural	moderate	barisal	amtali/p	716.993	male	22	18-24	1	1	1	1	1	1	0	0	0	0	0	0
1310903	13109	3	Probability	barisal	barguna	amtali/p	raihanpu	rural	high	barisal	amtali/p	716.993	male	25	25-39	0	0	0	0	0	0	0	0	0	0	0	0
1289102	12891	2	Probability	barisal	barguna	amtali/p	raihanpu	rural	moderate	barisal	amtali/p	716.993	female	25	25-39	0	0	0	0	0	0	0	0	0	0	0	0
1291201	12912	1	Probability	barisal	barguna	amtali/p	raihanpu	rural	low	barisal	amtali/p	716.993	male	60	55+	0	0	0	0	0	0	0	0	0	0	0	0
1297502	12975	2	Probability	barisal	barguna	amtali/p	raihanpu	rural	low	barisal	amtali/p	716.993	female	28	25-39	0	0	0	0	0	0	0	0	0	0	0	0
1327203	13272	3	Probability	barisal	barguna	amtali/p	raihanpu	rural	moderate	barisal	amtali/p	716.993	male	27	25-39	1	1	1	1	1	1	0	0	0	0	0	0
1325101	13251	1	Probability	barisal	barguna	amtali/p	raihanpu	rural	low	barisal	amtali/p	716.993	male	40	40-54	0	0	0	0	0	0	0	0	0	0	0	0
1294401	12944	1	Probability	barisal	barguna	amtali/p	raihanpu	rural	low	barisal	amtali/p	716.993	male	40	40-54	1	1	1	1	0	0	1	1	0	0	0	0
1311201	13112	1	Probability	barisal	barguna	amtali/p	raihanpu	rural	low	barisal	amtali/p	716.993	male	51	40-54	1	1	1	1	1	1	1	1	0	0	0	0
1327502	13275	2	Probability	barisal	barguna	amtali/p	raihanpu	rural	moderate	barisal	amtali/p	716.993	female	30	25-39	1	1	1	1	0	0	1	1	0	0	0	0
1330002	13300	2	Probability	barisal	barguna	amtali/p	raihanpu	rural	high	barisal	amtali/p	716.993	female	25	25-39	1	1	1	1	0	0	1	1	0	0	1	1
1289302	12893	2	Probability	barisal	barguna	amtali/p	raihanpu	rural	high	barisal	amtali/p	716.993	female	40	40-54	1	1	0	0	0	0	0	0	0	0	1	1
1326904	13269	4	Probability	barisal	barguna	amtali/p	raihanpu	rural	moderate	barisal	amtali/p	716.993	male	20	18-24	0	0	0	0	0	0	0	0	0	0	0	0
1295902	12959	2	Probability	barisal	barguna	amtali/p	raihanpu	rural	moderate	barisal	amtali/p	716.993	female	38	25-39	1	1	0	0	0	0	0	0	0	0	1	1
1319502	13195	2	Probability	barisal	barguna	amtali/p	raihanpu	rural	high	barisal	amtali/p	716.993	female	45	40-54	1	1	0	0	0	0	0	0	0	0	1	1
1330502	13305	2	Probability	barisal	barguna	amtali/p	raihanpu	rural	low	barisal	amtali/p	716.993	female	40	40-54	1	1	0	0	0	0	0	0	0	0	1	1
1314801	13148	1	Probability	barisal	barguna	amtali/p	raihanpu	rural	low	barisal	amtali/p	716.993	male	28	25-39	1	1	1	1	1	1	1	1	0	0	1	1
1289301	12893	1	Probability	barisal	barguna	amtali/p	raihanpu	rural	high	barisal	amtali/p	716.993	male	45	40-54	1	1	1	1	1	1	0	0	0	0	0	0
1317202	13172	2	Probability	barisal	barguna	amtali/p	raihanpu	rural	high	barisal	amtali/p	716.993	female	44	40-54	1	1	0	0	0	0	0	0	0	0	1	1
1330801	13308	1	Probability	barisal	barguna	amtali/p	raihanpu	rural	low	barisal	amtali/p	716.993	male	30	25-39	1	1	1	1	1	1	1	1	0	0	0	0
1296102	12961	2	Probability	barisal	barguna	amtali/p	raihanpu	rural	low	barisal	amtali/p	716.993	female	30	25-39	0	0	0	0	0	0	0	0	0	0	0	0
1327804	13278	4	Probability	barisal	barguna	amtali/p	raihanpu	rural	moderate	barisal	amtali/p	716.993	female	70	55+	1	1	0	0	0	0	0	0	0	0	1	1
1293802	12938	2	Probability	barisal	barguna	amtali/p	raihanpu	rural	high	barisal	amtali/p	716.993	female	58	55+	1	1	0	0	0	0	0	0	0	0	1	1
1322102	13221	2	Probability	barisal	barguna	amtali/p	raihanpu	rural	moderate	barisal	amtali/p	716.993	male	30	25-39	1	1	1	1	1	1	0	0	0	0	0	0
1326902	13269	2	Probability	barisal	barguna	amtali/p	raihanpu	rural	moderate	barisal	amtali/p	716.993	female	45	40-54	1	1	0	0	0	0	0	0	0	0	1	1
1324802	13248	2	Probability	barisal	barguna	amtali/p	raihanpu	rural	low	barisal	amtali/p	716.993	male	20	18-24	1	1	1	1	1	1	1	1	0	0	0	0
1319602	13196	2	Probability	barisal	barguna	amtali/p	raihanpu	rural	high	barisal	amtali/p	716.993	female	35	25-39	1	1	0	0	0	0	0	0	0	0	1	1
1318502	13185	2	Probability	barisal	barguna	amtali/p	raihanpu	rural	high	barisal	amtali/p	716.993	female	58	55+	1	1	0	0	0	0	0	0	0	0	1	1
1331602	13316	2	Probability	barisal	barguna	amtali/p	raihanpu	rural	high	barisal	amtali/p	716.993	female	37	25-39	1	1	1	1	0	0	1	1	0	0	1	1
1330704	13307	4	Probability	barisal	barguna	amtali/p	raihanpu	rural	moderate	barisal	amtali/p	716.993	male	17	15-17	0	0	0	0	0	0	0	0	0	0	0	0
1294701	12947	1	Probability	barisal	barguna	amtali/p	raihanpu	rural	high	barisal	amtali/p	716.993	male	40	40-54	0	0	0	0	0	0	0	0	0	0	0	0
1291902	12919	2	Probability	barisal	barguna	amtali/p	raihanpu	rural	high	barisal	amtali/p	716.993	female	30	25-39	0	0	0	0	0	0	0	0	0	0	0	0
1298404	12984	4	Probability	barisal	barguna	amtali/p	raihanpu	rural	moderate	barisal	amtali/p	716.993	female	40	40-54	0	0	0	0	0	0	0	0	0	0	0	0
1302301	13023	1	Probability	barisal	barguna	amtali/p	raihanpu	rural	high	barisal	amtali/p	716.993	male	35	25-39	0	0	0	0	0	0	0	0	0	0	0	0
1310502	13105	2	Probability	barisal	barguna	amtali/p	raihanpu	rural	low	barisal	amtali/p	716.993	female	52	40-54	0	0	0	0	0	0	0	0	0	0	0	0
1328402	13284	2	Probability	barisal	barguna	amtali/p	raihanpu	rural	high	barisal	amtali/p	716.993	female	38	25-39	1	1	0	0	0	0	0	0	0	0	1	1
1297402	12974	2	Probability	barisal	barguna	amtali/p	raihanpu	rural	low	barisal	amtali/p	716.993	female	30	25-39	0	0	0	0	0	0	0	0	0	0	0	0
1319901	13199	1	Probability	barisal	barguna	amtali/p	raihanpu	rural	moderate	barisal	amtali/p	716.993	male	65	55+	1	1	1	1	0	0	1	1	0	0	1	1
1325703	13257	3	Probability	barisal	barguna	amtali/p	raihanpu	rural	high	barisal	amtali/p	716.993	female	18	18-24	0	0	0	0	0	0	0	0	0	0	0	0
1332502	13325	2	Probability	barisal	barguna	amtali/p	raihanpu	rural	low	barisal	amtali/p	716.993	female	28	25-39	1	1	0	0	0	0	0	0	0	0	1	1
1310103	13101	3	Probability	barisal	barguna	amtali/p	raihanpu	rural	moderate	barisal	amtali/p	716.993	female	27	25-39	0	0	0	0	0	0	0	0	0	0	0	0
1312702	13127	2	Probability	barisal	barguna	amtali/p	raihanpu	rural	low	barisal	amtali/p	716.993	female	31	25-39	1	1	0	0	0	0	0	0	0	0	1	1
1297002	12970	2	Probability	barisal	barguna	amtali/p	raihanpu	rural	low	barisal	amtali/p	716.993	female	22	18-24	0	0	0	0	0	0	0	0	0	0	0	0
1319503	13195	3	Probability	barisal	barguna	amtali/p	raihanpu	rural	high	barisal	amtali/p	716.993	male	25	25-39	1	1	1	1	1	1	0	0	0	0	0	0
1291002	12910	2	Probability	barisal	barguna	amtali/p	raihanpu	rural	high	barisal	amtali/p	716.993	female	45	40-54	0	0	0	0	0	0	0	0	0	0	0	0
1332503	13325	3	Probability	barisal	barguna	amtali/p	raihanpu	rural	low	barisal	amtali/p	716.993	female	18	18-24	0	0	0	0	0	0	0	0	0	0	0	0
1291003	12910	3	Probability	barisal	barguna	amtali/p	raihanpu	rural	high	barisal	amtali/p	716.993	male	20	18-24	0	0	0	0	0	0	0	0	0	0	0	0
1324003	13240	3	Probability	barisal	barguna	amtali/p	raihanpu	rural	low	barisal	amtali/p	716.993	female	70	55+	1	1	0	0	0	0	0	0	0	0	1	1
1300601	13006	1	Probability	barisal	barguna	amtali/p	raihanpu	rural	high	barisal	amtali/p	716.993	male	70	55+	0	0	0	0	0	0	0	0	0	0	0	0
1312701	13127	1	Probability	barisal	barguna	amtali/p	raihanpu	rural	low	barisal	amtali/p	716.993	male	37	25-39	1	1	1	1	0	0	1	1	0	0	1	1
1332702	13327	2	Probability	barisal	barguna	amtali/p	raihanpu	rural	low	barisal	amtali/p	716.993	female	28	25-39	1	1	0	0	0	0	0	0	0	0	1	1
1326003	13260	3	Probability	barisal	barguna	amtali/p	raihanpu	rural	high	barisal	amtali/p	716.993	male	17	15-17	0	0	0	0	0	0	0	0	0	0	0	0
1326101	13261	1	Probability	barisal	barguna	amtali/p	raihanpu	rural	high	barisal	amtali/p	716.993	male	45	40-54	1	1	0	0	0	0	0	0	0	0	1	1
1291303	12913	3	Probability	barisal	barguna	amtali/p	raihanpu	rural	high	barisal	amtali/p	716.993	female	60	55+	0	0	0	0	0	0	0	0	0	0	0	0
1332602	13326	2	Probability	barisal	barguna	amtali/p	raihanpu	rural	moderate	barisal	amtali/p	716.993	female	38	25-39	1	1	0	0	0	0	0	0	0	0	1	1
1326204	13262	4	Probability	barisal	barguna	amtali/p	raihanpu	rural	high	barisal	amtali/p	716.993	male	16	15-17	0	0	0	0	0	0	0	0	0	0	0	0
1301003	13010	3	Probability	barisal	barguna	amtali/p	raihanpu	rural	high	barisal	amtali/p	716.993	male	15	15-17	0	0	0	0	0	0	0	0	0	0	0	0
1316001	13160	1	Probability	barisal	barguna	amtali/p	raihanpu	rural	moderate	barisal	amtali/p	716.993	female	52	40-54	1	1	0	0	0	0	0	0	0	0	1	1
1292102	12921	2	Probability	barisal	barguna	amtali/p	raihanpu	rural	high	barisal	amtali/p	716.993	female	60	55+	0	0	0	0	0	0	0	0	0	0	0	0
1301301	13013	1	Probability	barisal	barguna	amtali/p	raihanpu	rural	moderate	barisal	amtali/p	716.993	male	29	25-39	1	1	0	0	0	0	0	0	0	0	1	1
1332805	13328	5	Probability	barisal	barguna	amtali/p	raihanpu	rural	low	barisal	amtali/p	716.993	male	25	25-39	0	0	0	0	0	0	0	0	0	0	0	0
1327001	13270	1	Probability	barisal	barguna	amtali/p	raihanpu	rural	moderate	barisal	amtali/p	716.993	male	55	55+	1	1	1	1	1	1	1	1	0	0	1	1
1301201	13012	1	Probability	barisal	barguna	amtali/p	raihanpu	rural	moderate	barisal	amtali/p	716.993	male	30	25-39	1	1	1	1	1	1	0	0	0	0	1	1
1332903	13329	3	Probability	barisal	barguna	amtali/p	raihanpu	rural	moderate	barisal	amtali/p	716.993	female	50	40-54	1	1	0	0	0	0	0	0	0	0	1	1
1323901	13239	1	Probability	barisal	barguna	amtali/p	raihanpu	rural	low	barisal	amtali/p	716.993	male	25	25-39	1	1	1	1	1	1	1	1	0	0	1	1
1316103	13161	3	Probability	barisal	barguna	amtali/p	raihanpu	rural	moderate	barisal	amtali/p	716.993	female	60	55+	1	1	0	0	0	0	0	0	0	0	1	1
1319904	13199	4	Probability	barisal	barguna	amtali/p	raihanpu	rural	moderate	barisal	amtali/p	716.993	female	22	18-24	0	0	0	0	0	0	0	0	0	0	0	0
1324204	13242	4	Probability	barisal	barguna	amtali/p	raihanpu	rural	high	barisal	amtali/p	716.993	female	30	25-39	0	0	0	0	0	0	0	0	0	0	0	0
1312802	13128	2	Probability	barisal	barguna	amtali/p	raihanpu	rural	low	barisal	amtali/p	716.993	female	23	18-24	0	0	0	0	0	0	0	0	0	0	0	0
1319801	13198	1	Probability	barisal	barguna	amtali/p	raihanpu	rural	moderate	barisal	amtali/p	716.993	male	36	25-39	1	1	0	0	0	0	0	0	0	0	1	1
1301701	13017	1	Probability	barisal	barguna	amtali/p	raihanpu	rural	moderate	barisal	amtali/p	716.993	male	40	40-54	1	1	1	1	1	1	1	1	0	0	0	0
1327003	13270	3	Probability	barisal	barguna	amtali/p	raihanpu	rural	moderate	barisal	amtali/p	716.993	male	25	25-39	0	0	0	0	0	0	0	0	0	0	0	0
1316301	13163	1	Probability	barisal	barguna	amtali/p	raihanpu	rural	moderate	barisal	amtali/p	716.993	male	70	55+	1	1	0	0	0	0	0	0	0	0	1	1
1297501	12975	1	Probability	barisal	barguna	amtali/p	raihanpu	rural	low	barisal	amtali/p	716.993	male	45	40-54	1	1	1	1	0	0	1	1	0	0	0	0
1333302	13333	2	Probability	barisal	barguna	amtali/p	raihanpu	rural	high	barisal	amtali/p	716.993	female	28	25-39	0	0	0	0	0	0	0	0	0	0	0	0
1310104	13101	4	Probability	barisal	barguna	amtali/p	raihanpu	rural	moderate	barisal	amtali/p	716.993	male	22	18-24	0	0	0	0	0	0	0	0	0	0	0	0
1295001	12950	1	Probability	barisal	barguna	amtali/p	raihanpu	rural	low	barisal	amtali/p	716.993	male	40	40-54	1	0	0	0	0	0	0	0	0	0	1	0
1302101	13021	1	Probability	barisal	barguna	amtali/p	raihanpu	rural	high	barisal	amtali/p	716.993	male	28	25-39	1	1	1	1	1	1	1	1	0	0	1	1
1290801	12908	1	Probability	barisal	barguna	amtali/p	raihanpu	rural	low	barisal	amtali/p	716.993	male	45	40-54	1	1	1	1	1	1	0	0	0	0	1	1
1328901	13289	1	Probability	barisal	barguna	amtali/p	raihanpu	rural	moderate	barisal	amtali/p	716.993	male	32	25-39	0	0	0	0	0	0	0	0	0	0	0	0
1293702	12937	2	Probability	barisal	barguna	amtali/p	raihanpu	rural	high	barisal	amtali/p	716.993	female	28	25-39	0	0	0	0	0	0	0	0	0	0	0	0
1302602	13026	2	Probability	barisal	barguna	amtali/p	raihanpu	rural	high	barisal	amtali/p	716.993	female	35	25-39	1	1	0	0	0	0	0	0	0	0	1	1
1302601	13026	1	Probability	barisal	barguna	amtali/p	raihanpu	rural	high	barisal	amtali/p	716.993	male	38	25-39	1	1	1	1	1	1	1	1	0	0	0	0
1302801	13028	1	Probability	barisal	barguna	amtali/p	raihanpu	rural	moderate	barisal	amtali/p	716.993	male	28	25-39	0	0	0	0	0	0	0	0	0	0	0	0
1299901	12999	1	Probability	barisal	barguna	amtali/p	raihanpu	rural	high	barisal	amtali/p	716.993	male	60	55+	1	1	0	0	0	0	0	0	0	0	1	1
1327802	13278	2	Probability	barisal	barguna	amtali/p	raihanpu	rural	moderate	barisal	amtali/p	716.993	male	25	25-39	1	1	1	1	1	1	0	0	0	0	0	0
1310002	13100	2	Probability	barisal	barguna	amtali/p	raihanpu	rural	moderate	barisal	amtali/p	716.993	female	24	18-24	0	0	0	0	0	0	0	0	0	0	0	0
1303103	13031	3	Probability	barisal	barguna	amtali/p	raihanpu	rural	high	barisal	amtali/p	716.993	female	22	18-24	0	0	0	0	0	0	0	0	0	0	0	0
1327701	13277	1	Probability	barisal	barguna	amtali/p	raihanpu	rural	moderate	barisal	amtali/p	716.993	male	65	55+	1	1	1	1	1	1	1	1	0	0	1	1
1312604	13126	4	Probability	barisal	barguna	amtali/p	raihanpu	rural	low	barisal	amtali/p	716.993	male	24	18-24	0	0	0	0	0	0	0	0	0	0	0	0
1319603	13196	3	Probability	barisal	barguna	amtali/p	raihanpu	rural	high	barisal	amtali/p	716.993	male	18	18-24	0	0	0	0	0	0	0	0	0	0	0	0
1320104	13201	4	Probability	barisal	barguna	amtali/p	raihanpu	rural	high	barisal	amtali/p	716.993	male	25	25-39	0	0	0	0	0	0	0	0	0	0	0	0
1333501	13335	1	Probability	barisal	barguna	amtali/p	raihanpu	rural	low	barisal	amtali/p	716.993	male	30	25-39	0	0	0	0	0	0	0	0	0	0	0	0
1333603	13336	3	Probability	barisal	barguna	amtali/p	raihanpu	rural	moderate	barisal	amtali/p	716.993	female	48	40-54	1	1	0	0	0	0	0	0	0	0	1	1
1328502	13285	2	Probability	barisal	barguna	amtali/p	raihanpu	rural	high	barisal	amtali/p	716.993	female	34	25-39	1	1	0	0	0	0	0	0	0	0	1	1
1292204	12922	4	Probability	barisal	barguna	amtali/p	raihanpu	rural	high	barisal	amtali/p	716.993	female	18	18-24	0	0	0	0	0	0	0	0	0	0	0	0
1303204	13032	4	Probability	barisal	barguna	amtali/p	raihanpu	rural	high	barisal	amtali/p	716.993	male	22	18-24	0	0	0	0	0	0	0	0	0	0	0	0
1319101	13191	1	Probability	barisal	barguna	amtali/p	raihanpu	rural	high	barisal	amtali/p	716.993	male	48	40-54	1	1	0	0	0	0	0	0	0	0	1	1
1315802	13158	2	Probability	barisal	barguna	amtali/p	raihanpu	rural	high	barisal	amtali/p	716.993	female	38	25-39	1	1	0	0	0	0	0	0	0	0	1	1
1303702	13037	2	Probability	barisal	barguna	amtali/p	raihanpu	rural	high	barisal	amtali/p	716.993	female	35	25-39	1	1	0	0	0	0	0	0	0	0	1	1
1333804	13338	4	Probability	barisal	barguna	amtali/p	raihanpu	rural	low	barisal	amtali/p	716.993	male	24	18-24	0	0	0	0	0	0	0	0	0	0	0	0
1291101	12911	1	Probability	barisal	barguna	amtali/p	raihanpu	rural	low	barisal	amtali/p	716.993	male	40	40-54	1	1	1	1	1	1	0	0	0	0	1	1
1298605	12986	5	Probability	barisal	barguna	amtali/p	raihanpu	rural	high	barisal	amtali/p	716.993	male	20	18-24	0	0	0	0	0	0	0	0	0	0	0	0
1298402	12984	2	Probability	barisal	barguna	amtali/p	raihanpu	rural	moderate	barisal	amtali/p	716.993	female	68	55+	1	1	0	0	0	0	0	0	0	0	1	1
1297202	12972	2	Probability	barisal	barguna	amtali/p	raihanpu	rural	low	barisal	amtali/p	716.993	female	28	25-39	0	0	0	0	0	0	0	0	0	0	0	0
1328701	13287	1	Probability	barisal	barguna	amtali/p	raihanpu	rural	low	barisal	amtali/p	716.993	male	21	18-24	1	1	1	1	1	1	0	0	0	0	0	0
1320201	13202	1	Probability	barisal	barguna	amtali/p	raihanpu	rural	high	barisal	amtali/p	716.993	male	42	40-54	0	0	0	0	0	0	0	0	0	0	0	0
1319501	13195	1	Probability	barisal	barguna	amtali/p	raihanpu	rural	high	barisal	amtali/p	716.993	male	56	55+	1	1	1	1	1	1	1	1	0	0	1	1
1328303	13283	3	Probability	barisal	barguna	amtali/p	raihanpu	rural	high	barisal	amtali/p	716.993	female	17	15-17	0	0	0	0	0	0	0	0	0	0	0	0
1299903	12999	3	Probability	barisal	barguna	amtali/p	raihanpu	rural	high	barisal	amtali/p	716.993	male	25	25-39	0	0	0	0	0	0	0	0	0	0	0	0
1303203	13032	3	Probability	barisal	barguna	amtali/p	raihanpu	rural	high	barisal	amtali/p	716.993	male	28	25-39	0	0	0	0	0	0	0	0	0	0	0	0
1323501	13235	1	Probability	barisal	barguna	amtali/p	raihanpu	rural	high	barisal	amtali/p	716.993	male	41	40-54	0	0	0	0	0	0	0	0	0	0	0	0
1289501	12895	1	Probability	barisal	barguna	amtali/p	raihanpu	rural	high	barisal	amtali/p	716.993	male	40	40-54	0	0	0	0	0	0	0	0	0	0	0	0
1290903	12909	3	Probability	barisal	barguna	amtali/p	raihanpu	rural	moderate	barisal	amtali/p	716.993	male	16	15-17	0	0	0	0	0	0	0	0	0	0	0	0
1323303	13233	3	Probability	barisal	barguna	amtali/p	raihanpu	rural	high	barisal	amtali/p	716.993	male	16	15-17	0	0	0	0	0	0	0	0	0	0	0	0
1319903	13199	3	Probability	barisal	barguna	amtali/p	raihanpu	rural	moderate	barisal	amtali/p	716.993	male	30	25-39	1	1	0	0	0	0	0	0	0	0	1	1
1320304	13203	4	Probability	barisal	barguna	amtali/p	raihanpu	rural	high	barisal	amtali/p	716.993	female	17	15-17	0	0	0	0	0	0	0	0	0	0	0	0
1324101	13241	1	Probability	barisal	barguna	amtali/p	raihanpu	rural	high	barisal	amtali/p	716.993	male	65	55+	0	0	0	0	0	0	0	0	0	0	0	0
1290904	12909	4	Probability	barisal	barguna	amtali/p	raihanpu	rural	moderate	barisal	amtali/p	716.993	female	16	15-17	0	0	0	0	0	0	0	0	0	0	0	0
1322403	13224	3	Probability	barisal	barguna	amtali/p	raihanpu	rural	low	barisal	amtali/p	716.993	male	16	15-17	0	0	0	0	0	0	0	0	0	0	0	0
1321801	13218	1	Probability	barisal	barguna	amtali/p	raihanpu	rural	moderate	barisal	amtali/p	716.993	male	80	55+	1	1	0	0	0	0	0	0	0	0	1	1
1329002	13290	2	Probability	barisal	barguna	amtali/p	raihanpu	rural	moderate	barisal	amtali/p	716.993	female	47	40-54	1	1	0	0	0	0	0	0	0	0	1	1
1319802	13198	2	Probability	barisal	barguna	amtali/p	raihanpu	rural	moderate	barisal	amtali/p	716.993	female	25	25-39	1	1	0	0	0	0	0	0	0	0	1	1
1320401	13204	1	Probability	barisal	barguna	amtali/p	raihanpu	rural	moderate	barisal	amtali/p	716.993	male	54	40-54	1	1	0	0	0	0	0	0	0	0	1	1
1323402	13234	2	Probability	barisal	barguna	amtali/p	raihanpu	rural	high	barisal	amtali/p	716.993	female	32	25-39	0	0	0	0	0	0	0	0	0	0	0	0
1320601	13206	1	Probability	barisal	barguna	amtali/p	raihanpu	rural	high	barisal	amtali/p	716.993	male	43	40-54	0	0	0	0	0	0	0	0	0	0	0	0
1320102	13201	2	Probability	barisal	barguna	amtali/p	raihanpu	rural	high	barisal	amtali/p	716.993	female	30	25-39	0	0	0	0	0	0	0	0	0	0	0	0
1320602	13206	2	Probability	barisal	barguna	amtali/p	raihanpu	rural	high	barisal	amtali/p	716.993	female	37	25-39	0	0	0	0	0	0	0	0	0	0	0	0
1322902	13229	2	Probability	barisal	barguna	amtali/p	raihanpu	rural	high	barisal	amtali/p	716.993	female	24	18-24	0	0	0	0	0	0	0	0	0	0	0	0
1328004	13280	4	Probability	barisal	barguna	amtali/p	raihanpu	rural	moderate	barisal	amtali/p	716.993	male	20	18-24	0	0	0	0	0	0	0	0	0	0	0	0
1328903	13289	3	Probability	barisal	barguna	amtali/p	raihanpu	rural	moderate	barisal	amtali/p	716.993	female	60	55+	0	0	0	0	0	0	0	0	0	0	0	0
1293501	12935	1	Probability	barisal	barguna	amtali/p	raihanpu	rural	high	barisal	amtali/p	716.993	male	40	40-54	0	0	0	0	0	0	0	0	0	0	0	0
1320501	13205	1	Probability	barisal	barguna	amtali/p	raihanpu	rural	high	barisal	amtali/p	716.993	male	42	40-54	1	1	1	1	1	1	1	1	0	0	0	0
1320604	13206	4	Probability	barisal	barguna	amtali/p	raihanpu	rural	high	barisal	amtali/p	716.993	male	16	15-17	0	0	0	0	0	0	0	0	0	0	0	0
1329402	13294	2	Probability	barisal	barguna	amtali/p	raihanpu	rural	high	barisal	amtali/p	716.993	female	52	40-54	1	1	0	0	0	0	0	0	0	0	1	1
1329303	13293	3	Probability	barisal	barguna	amtali/p	raihanpu	rural	moderate	barisal	amtali/p	716.993	female	70	55+	1	1	0	0	0	0	0	0	0	0	1	1
1320402	13204	2	Probability	barisal	barguna	amtali/p	raihanpu	rural	moderate	barisal	amtali/p	716.993	female	37	25-39	1	1	0	0	0	0	0	0	0	0	1	1
1320503	13205	3	Probability	barisal	barguna	amtali/p	raihanpu	rural	high	barisal	amtali/p	716.993	female	16	15-17	0	0	0	0	0	0	0	0	0	0	0	0
1298604	12986	4	Probability	barisal	barguna	amtali/p	raihanpu	rural	high	barisal	amtali/p	716.993	female	22	18-24	1	1	0	0	0	0	0	0	0	0	1	1
1329301	13293	1	Probability	barisal	barguna	amtali/p	raihanpu	rural	moderate	barisal	amtali/p	716.993	male	34	25-39	1	1	0	0	0	0	0	0	0	0	1	1
1322504	13225	4	Probability	barisal	barguna	amtali/p	raihanpu	rural	moderate	barisal	amtali/p	716.993	female	17	15-17	0	0	0	0	0	0	0	0	0	0	0	0
1320902	13209	2	Probability	barisal	barguna	amtali/p	raihanpu	rural	high	barisal	amtali/p	716.993	female	28	25-39	0	0	0	0	0	0	0	0	0	0	0	0
1320203	13202	3	Probability	barisal	barguna	amtali/p	raihanpu	rural	high	barisal	amtali/p	716.993	male	75	55+	1	1	0	0	0	0	0	0	0	0	1	1
1290802	12908	2	Probability	barisal	barguna	amtali/p	raihanpu	rural	low	barisal	amtali/p	716.993	female	40	40-54	0	0	0	0	0	0	0	0	0	0	0	0
1298102	12981	2	Probability	barisal	barguna	amtali/p	raihanpu	rural	moderate	barisal	amtali/p	716.993	female	35	25-39	0	0	0	0	0	0	0	0	0	0	0	0
1320802	13208	2	Probability	barisal	barguna	amtali/p	raihanpu	rural	high	barisal	amtali/p	716.993	female	40	40-54	0	0	0	0	0	0	0	0	0	0	0	0
1322301	13223	1	Probability	barisal	barguna	amtali/p	raihanpu	rural	moderate	barisal	amtali/p	716.993	male	30	25-39	0	0	0	0	0	0	0	0	0	0	0	0
1290803	12908	3	Probability	barisal	barguna	amtali/p	raihanpu	rural	low	barisal	amtali/p	716.993	male	22	18-24	0	0	0	0	0	0	0	0	0	0	0	0
1320903	13209	3	Probability	barisal	barguna	amtali/p	raihanpu	rural	high	barisal	amtali/p	716.993	female	70	55+	0	0	0	0	0	0	0	0	0	0	0	0
1294205	12942	5	Probability	barisal	barguna	amtali/p	raihanpu	rural	moderate	barisal	amtali/p	716.993	female	15	15-17	0	0	0	0	0	0	0	0	0	0	0	0
1293304	12933	4	Probability	barisal	barguna	amtali/p	raihanpu	rural	high	barisal	amtali/p	716.993	male	19	18-24	0	0	0	0	0	0	0	0	0	0	0	0
1305604	13056	4	Probability	barisal	barguna	amtali/p	raihanpu	rural	high	barisal	amtali/p	716.993	male	22	18-24	0	0	0	0	0	0	0	0	0	0	0	0
1322202	13222	2	Probability	barisal	barguna	amtali/p	raihanpu	rural	moderate	barisal	amtali/p	716.993	female	30	25-39	1	1	0	0	0	0	0	0	0	0	1	1
1298603	12986	3	Probability	barisal	barguna	amtali/p	raihanpu	rural	high	barisal	amtali/p	716.993	male	28	25-39	1	1	1	1	1	1	0	0	0	0	1	1
1322003	13220	3	Probability	barisal	barguna	amtali/p	raihanpu	rural	moderate	barisal	amtali/p	716.993	female	16	15-17	0	0	0	0	0	0	0	0	0	0	0	0
1321103	13211	3	Probability	barisal	barguna	amtali/p	raihanpu	rural	high	barisal	amtali/p	716.993	male	28	25-39	0	0	0	0	0	0	0	0	0	0	0	0
1293301	12933	1	Probability	barisal	barguna	amtali/p	raihanpu	rural	high	barisal	amtali/p	716.993	male	50	40-54	1	1	0	0	0	0	0	0	0	0	1	1
1293402	12934	2	Probability	barisal	barguna	amtali/p	raihanpu	rural	high	barisal	amtali/p	716.993	male	30	25-39	0	0	0	0	0	0	0	0	0	0	0	0
1320702	13207	2	Probability	barisal	barguna	amtali/p	raihanpu	rural	low	barisal	amtali/p	716.993	male	15	15-17	0	0	0	0	0	0	0	0	0	0	0	0
1321105	13211	5	Probability	barisal	barguna	amtali/p	raihanpu	rural	high	barisal	amtali/p	716.993	female	29	25-39	0	0	0	0	0	0	0	0	0	0	0	0
1297903	12979	3	Probability	barisal	barguna	amtali/p	raihanpu	rural	low	barisal	amtali/p	716.993	male	15	15-17	0	0	0	0	0	0	0	0	0	0	0	0
1321003	13210	3	Probability	barisal	barguna	amtali/p	raihanpu	rural	high	barisal	amtali/p	716.993	male	28	25-39	0	0	0	0	0	0	0	0	0	0	0	0
1321602	13216	2	Probability	barisal	barguna	amtali/p	raihanpu	rural	low	barisal	amtali/p	716.993	female	26	25-39	0	0	0	0	0	0	0	0	0	0	0	0
1321303	13213	3	Probability	barisal	barguna	amtali/p	raihanpu	rural	high	barisal	amtali/p	716.993	female	70	55+	1	1	0	0	0	0	0	0	0	0	1	1
1325204	13252	4	Probability	barisal	barguna	amtali/p	raihanpu	rural	moderate	barisal	amtali/p	716.993	female	19	18-24	0	0	0	0	0	0	0	0	0	0	0	0
1329602	13296	2	Probability	barisal	barguna	amtali/p	raihanpu	rural	low	barisal	amtali/p	716.993	female	32	25-39	0	0	0	0	0	0	0	0	0	0	0	0
1330001	13300	1	Probability	barisal	barguna	amtali/p	raihanpu	rural	high	barisal	amtali/p	716.993	male	65	55+	1	1	1	1	0	0	1	1	0	0	1	1
1321304	13213	4	Probability	barisal	barguna	amtali/p	raihanpu	rural	high	barisal	amtali/p	716.993	male	22	18-24	0	0	0	0	0	0	0	0	0	0	0	0
1321401	13214	1	Probability	barisal	barguna	amtali/p	raihanpu	rural	high	barisal	amtali/p	716.993	male	28	25-39	0	0	0	0	0	0	0	0	0	0	0	0
1322001	13220	1	Probability	barisal	barguna	amtali/p	raihanpu	rural	moderate	barisal	amtali/p	716.993	male	45	40-54	1	1	0	0	0	0	0	0	0	0	1	1
1321903	13219	3	Probability	barisal	barguna	amtali/p	raihanpu	rural	high	barisal	amtali/p	716.993	male	15	15-17	0	0	0	0	0	0	0	0	0	0	0	0
1321402	13214	2	Probability	barisal	barguna	amtali/p	raihanpu	rural	high	barisal	amtali/p	716.993	female	25	25-39	0	0	0	0	0	0	0	0	0	0	0	0
1290902	12909	2	Probability	barisal	barguna	amtali/p	raihanpu	rural	moderate	barisal	amtali/p	716.993	female	35	25-39	1	1	0	0	0	0	0	0	0	0	1	1
1321403	13214	3	Probability	barisal	barguna	amtali/p	raihanpu	rural	high	barisal	amtali/p	716.993	female	45	40-54	1	1	0	0	0	0	0	0	0	0	1	1
1312401	13124	1	Probability	barisal	barguna	amtali/p	raihanpu	rural	low	barisal	amtali/p	716.993	male	55	55+	1	1	1	1	1	1	1	1	0	0	1	1
1298602	12986	2	Probability	barisal	barguna	amtali/p	raihanpu	rural	high	barisal	amtali/p	716.993	female	60	55+	1	1	0	0	0	0	0	0	0	0	1	1
1321701	13217	1	Probability	barisal	barguna	amtali/p	raihanpu	rural	moderate	barisal	amtali/p	716.993	male	30	25-39	1	1	1	1	1	1	0	0	0	0	0	0
1330301	13303	1	Probability	barisal	barguna	amtali/p	raihanpu	rural	low	barisal	amtali/p	716.993	female	38	25-39	1	1	0	0	0	0	0	0	0	0	1	1
1321502	13215	2	Probability	barisal	barguna	amtali/p	raihanpu	rural	low	barisal	amtali/p	716.993	female	26	25-39	0	0	0	0	0	0	0	0	0	0	0	0
1321101	13211	1	Probability	barisal	barguna	amtali/p	raihanpu	rural	high	barisal	amtali/p	716.993	male	75	55+	0	0	0	0	0	0	0	0	0	0	0	0
1330201	13302	1	Probability	barisal	barguna	amtali/p	raihanpu	rural	low	barisal	amtali/p	716.993	male	57	55+	1	1	1	1	1	1	1	1	0	0	0	0
1311403	13114	3	Probability	barisal	barguna	amtali/p	raihanpu	rural	low	barisal	amtali/p	716.993	male	27	25-39	1	1	1	1	1	1	0	0	0	0	0	0
1329102	13291	2	Probability	barisal	barguna	amtali/p	raihanpu	rural	moderate	barisal	amtali/p	716.993	female	40	40-54	1	1	0	0	0	0	0	0	0	0	1	1
1329502	13295	2	Probability	barisal	barguna	amtali/p	raihanpu	rural	high	barisal	amtali/p	716.993	female	26	25-39	1	1	0	0	0	0	0	0	0	0	1	1
1330003	13300	3	Probability	barisal	barguna	amtali/p	raihanpu	rural	high	barisal	amtali/p	716.993	male	25	25-39	0	0	0	0	0	0	0	0	0	0	0	0
1321405	13214	5	Probability	barisal	barguna	amtali/p	raihanpu	rural	high	barisal	amtali/p	716.993	female	15	15-17	0	0	0	0	0	0	0	0	0	0	0	0
1291202	12912	2	Probability	barisal	barguna	amtali/p	raihanpu	rural	low	barisal	amtali/p	716.993	female	35	25-39	0	0	0	0	0	0	0	0	0	0	0	0
1331002	13310	2	Probability	barisal	barguna	amtali/p	raihanpu	rural	moderate	barisal	amtali/p	716.993	female	46	40-54	1	1	0	0	0	0	0	0	0	0	1	1
1330705	13307	5	Probability	barisal	barguna	amtali/p	raihanpu	rural	moderate	barisal	amtali/p	716.993	male	20	18-24	0	0	0	0	0	0	0	0	0	0	0	0
1330703	13307	3	Probability	barisal	barguna	amtali/p	raihanpu	rural	moderate	barisal	amtali/p	716.993	male	22	18-24	1	1	1	1	1	1	0	0	0	0	0	0
1330802	13308	2	Probability	barisal	barguna	amtali/p	raihanpu	rural	low	barisal	amtali/p	716.993	female	23	18-24	0	0	0	0	0	0	0	0	0	0	0	0
1320901	13209	1	Probability	barisal	barguna	amtali/p	raihanpu	rural	high	barisal	amtali/p	716.993	male	40	40-54	0	0	0	0	0	0	0	0	0	0	0	0
1331004	13310	4	Probability	barisal	barguna	amtali/p	raihanpu	rural	moderate	barisal	amtali/p	716.993	female	20	18-24	0	0	0	0	0	0	0	0	0	0	0	0
1295803	12958	3	Probability	barisal	barguna	amtali/p	raihanpu	rural	high	barisal	amtali/p	716.993	male	20	18-24	0	0	0	0	0	0	0	0	0	0	0	0
1322401	13224	1	Probability	barisal	barguna	amtali/p	raihanpu	rural	low	barisal	amtali/p	716.993	male	50	40-54	1	1	1	1	0	0	1	1	0	0	1	1
1330701	13307	1	Probability	barisal	barguna	amtali/p	raihanpu	rural	moderate	barisal	amtali/p	716.993	male	48	40-54	1	1	1	1	1	1	1	1	0	0	1	1
1321902	13219	2	Probability	barisal	barguna	amtali/p	raihanpu	rural	high	barisal	amtali/p	716.993	female	30	25-39	0	0	0	0	0	0	0	0	0	0	0	0
1313403	13134	3	Probability	barisal	barguna	amtali/p	raihanpu	rural	moderate	barisal	amtali/p	716.993	female	20	18-24	0	0	0	0	0	0	0	0	0	0	0	0
1322702	13227	2	Probability	barisal	barguna	amtali/p	raihanpu	rural	high	barisal	amtali/p	716.993	female	23	18-24	0	0	0	0	0	0	0	0	0	0	0	0
1290603	12906	3	Probability	barisal	barguna	amtali/p	raihanpu	rural	moderate	barisal	amtali/p	716.993	male	17	15-17	0	0	0	0	0	0	0	0	0	0	0	0
1299302	12993	2	Probability	barisal	barguna	amtali/p	raihanpu	rural	low	barisal	amtali/p	716.993	female	35	25-39	1	1	0	0	0	0	0	0	0	0	1	1
1321004	13210	4	Probability	barisal	barguna	amtali/p	raihanpu	rural	high	barisal	amtali/p	716.993	male	15	15-17	0	0	0	0	0	0	0	0	0	0	0	0
1331603	13316	3	Probability	barisal	barguna	amtali/p	raihanpu	rural	high	barisal	amtali/p	716.993	male	17	15-17	1	1	1	1	1	1	0	0	0	0	0	0
1331104	13311	4	Probability	barisal	barguna	amtali/p	raihanpu	rural	low	barisal	amtali/p	716.993	female	62	55+	1	1	0	0	0	0	0	0	0	0	1	1
1295805	12958	5	Probability	barisal	barguna	amtali/p	raihanpu	rural	high	barisal	amtali/p	716.993	male	15	15-17	0	0	0	0	0	0	0	0	0	0	0	0
1322502	13225	2	Probability	barisal	barguna	amtali/p	raihanpu	rural	moderate	barisal	amtali/p	716.993	female	26	25-39	1	1	0	0	0	0	0	0	0	0	1	1
1293502	12935	2	Probability	barisal	barguna	amtali/p	raihanpu	rural	high	barisal	amtali/p	716.993	female	33	25-39	0	0	0	0	0	0	0	0	0	0	0	0
1331701	13317	1	Probability	barisal	barguna	amtali/p	raihanpu	rural	moderate	barisal	amtali/p	716.993	male	26	25-39	1	1	1	1	1	1	1	1	0	0	0	0
1331904	13319	4	Probability	barisal	barguna	amtali/p	raihanpu	rural	low	barisal	amtali/p	716.993	female	60	55+	1	1	0	0	0	0	0	0	0	0	1	1
1332102	13321	2	Probability	barisal	barguna	amtali/p	raihanpu	rural	low	barisal	amtali/p	716.993	female	26	25-39	0	0	0	0	0	0	0	0	0	0	0	0
1331801	13318	1	Probability	barisal	barguna	amtali/p	raihanpu	rural	moderate	barisal	amtali/p	716.993	male	40	40-54	1	1	0	0	0	0	0	0	0	0	1	1
1332202	13322	2	Probability	barisal	barguna	amtali/p	raihanpu	rural	moderate	barisal	amtali/p	716.993	female	60	55+	1	1	0	0	0	0	0	0	0	0	1	1
1322203	13222	3	Probability	barisal	barguna	amtali/p	raihanpu	rural	moderate	barisal	amtali/p	716.993	female	65	55+	1	1	0	0	0	0	0	0	0	0	1	1
1313202	13132	2	Probability	barisal	barguna	amtali/p	raihanpu	rural	low	barisal	amtali/p	716.993	female	50	40-54	1	1	0	0	0	0	0	0	0	0	1	1
1313203	13132	3	Probability	barisal	barguna	amtali/p	raihanpu	rural	low	barisal	amtali/p	716.993	male	21	18-24	0	0	0	0	0	0	0	0	0	0	0	0
1293303	12933	3	Probability	barisal	barguna	amtali/p	raihanpu	rural	high	barisal	amtali/p	716.993	male	22	18-24	0	0	0	0	0	0	0	0	0	0	0	0
1319703	13197	3	Probability	barisal	barguna	amtali/p	raihanpu	rural	low	barisal	amtali/p	716.993	male	17	15-17	0	0	0	0	0	0	0	0	0	0	0	0
1309802	13098	2	Probability	barisal	barguna	amtali/p	raihanpu	rural	low	barisal	amtali/p	716.993	female	27	25-39	0	0	0	0	0	0	0	0	0	0	0	0
1323401	13234	1	Probability	barisal	barguna	amtali/p	raihanpu	rural	high	barisal	amtali/p	716.993	male	50	40-54	1	1	1	1	1	1	0	0	0	0	0	0
1321802	13218	2	Probability	barisal	barguna	amtali/p	raihanpu	rural	moderate	barisal	amtali/p	716.993	female	50	40-54	1	1	0	0	0	0	0	0	0	0	1	1
1322302	13223	2	Probability	barisal	barguna	amtali/p	raihanpu	rural	moderate	barisal	amtali/p	716.993	female	26	25-39	0	0	0	0	0	0	0	0	0	0	0	0
1332302	13323	2	Probability	barisal	barguna	amtali/p	raihanpu	rural	moderate	barisal	amtali/p	716.993	female	24	18-24	0	0	0	0	0	0	0	0	0	0	0	0
1332603	13326	3	Probability	barisal	barguna	amtali/p	raihanpu	rural	moderate	barisal	amtali/p	716.993	female	18	18-24	0	0	0	0	0	0	0	0	0	0	0	0
1308802	13088	2	Probability	barisal	barguna	amtali/p	raihanpu	rural	moderate	barisal	amtali/p	716.993	female	25	25-39	0	0	0	0	0	0	0	0	0	0	0	0
1313002	13130	2	Probability	barisal	barguna	amtali/p	raihanpu	rural	low	barisal	amtali/p	716.993	female	32	25-39	1	1	0	0	0	0	0	0	0	0	1	1
1319304	13193	4	Probability	barisal	barguna	amtali/p	raihanpu	rural	high	barisal	amtali/p	716.993	female	16	15-17	0	0	0	0	0	0	0	0	0	0	0	0
1293401	12934	1	Probability	barisal	barguna	amtali/p	raihanpu	rural	high	barisal	amtali/p	716.993	female	75	55+	0	0	0	0	0	0	0	0	0	0	0	0
1299003	12990	3	Probability	barisal	barguna	amtali/p	raihanpu	rural	moderate	barisal	amtali/p	716.993	male	17	15-17	0	0	0	0	0	0	0	0	0	0	0	0
1333001	13330	1	Probability	barisal	barguna	amtali/p	raihanpu	rural	moderate	barisal	amtali/p	716.993	male	60	55+	1	1	1	1	1	1	1	1	0	0	1	1
1332902	13329	2	Probability	barisal	barguna	amtali/p	raihanpu	rural	moderate	barisal	amtali/p	716.993	female	25	25-39	0	0	0	0	0	0	0	0	0	0	0	0
1320301	13203	1	Probability	barisal	barguna	amtali/p	raihanpu	rural	high	barisal	amtali/p	716.993	male	45	40-54	1	1	0	0	0	0	0	0	0	0	1	1
1293801	12938	1	Probability	barisal	barguna	amtali/p	raihanpu	rural	high	barisal	amtali/p	716.993	male	65	55+	1	1	0	0	0	0	0	0	0	0	1	1
1333003	13330	3	Probability	barisal	barguna	amtali/p	raihanpu	rural	moderate	barisal	amtali/p	716.993	male	37	25-39	0	0	0	0	0	0	0	0	0	0	0	0
1290901	12909	1	Probability	barisal	barguna	amtali/p	raihanpu	rural	moderate	barisal	amtali/p	716.993	male	45	40-54	1	1	1	1	1	1	0	0	0	0	1	1
1290601	12906	1	Probability	barisal	barguna	amtali/p	raihanpu	rural	moderate	barisal	amtali/p	716.993	male	45	40-54	1	1	0	0	0	0	0	0	0	0	1	1
1293602	12936	2	Probability	barisal	barguna	amtali/p	raihanpu	rural	low	barisal	amtali/p	716.993	female	35	25-39	0	0	0	0	0	0	0	0	0	0	0	0
1298101	12981	1	Probability	barisal	barguna	amtali/p	raihanpu	rural	moderate	barisal	amtali/p	716.993	male	42	40-54	1	1	1	1	1	1	0	0	0	0	1	1
1299802	12998	2	Probability	barisal	barguna	amtali/p	raihanpu	rural	moderate	barisal	amtali/p	716.993	female	48	40-54	1	1	0	0	0	0	0	0	0	0	1	1
1293601	12936	1	Probability	barisal	barguna	amtali/p	raihanpu	rural	low	barisal	amtali/p	716.993	male	40	40-54	1	1	0	0	0	0	0	0	0	0	1	1
1332804	13328	4	Probability	barisal	barguna	amtali/p	raihanpu	rural	low	barisal	amtali/p	716.993	female	24	18-24	0	0	0	0	0	0	0	0	0	0	0	0
1322602	13226	2	Probability	barisal	barguna	amtali/p	raihanpu	rural	high	barisal	amtali/p	716.993	female	32	25-39	0	0	0	0	0	0	0	0	0	0	0	0
1290604	12906	4	Probability	barisal	barguna	amtali/p	raihanpu	rural	moderate	barisal	amtali/p	716.993	male	16	15-17	0	0	0	0	0	0	0	0	0	0	0	0
1322801	13228	1	Probability	barisal	barguna	amtali/p	raihanpu	rural	moderate	barisal	amtali/p	716.993	female	35	25-39	0	0	0	0	0	0	0	0	0	0	0	0
1308904	13089	4	Probability	barisal	barguna	amtali/p	raihanpu	rural	moderate	barisal	amtali/p	716.993	female	25	25-39	0	0	0	0	0	0	0	0	0	0	0	0
1292602	12926	2	Probability	barisal	barguna	amtali/p	raihanpu	rural	high	barisal	amtali/p	716.993	male	45	40-54	0	0	0	0	0	0	0	0	0	0	0	0
1322901	13229	1	Probability	barisal	barguna	amtali/p	raihanpu	rural	high	barisal	amtali/p	716.993	male	30	25-39	0	0	0	0	0	0	0	0	0	0	0	0
1290905	12909	5	Probability	barisal	barguna	amtali/p	raihanpu	rural	moderate	barisal	amtali/p	716.993	female	65	55+	1	1	0	0	0	0	0	0	0	0	1	1
1313101	13131	1	Probability	barisal	barguna	amtali/p	raihanpu	rural	low	barisal	amtali/p	716.993	male	33	25-39	1	1	1	1	1	1	0	0	0	0	1	1
1297401	12974	1	Probability	barisal	barguna	amtali/p	raihanpu	rural	low	barisal	amtali/p	716.993	male	35	25-39	1	1	1	1	1	1	1	1	0	0	0	0
1333602	13336	2	Probability	barisal	barguna	amtali/p	raihanpu	rural	moderate	barisal	amtali/p	716.993	female	26	25-39	1	1	0	0	0	0	0	0	0	0	1	1
1323001	13230	1	Probability	barisal	barguna	amtali/p	raihanpu	rural	moderate	barisal	amtali/p	716.993	male	46	40-54	0	0	0	0	0	0	0	0	0	0	0	0
1313102	13131	2	Probability	barisal	barguna	amtali/p	raihanpu	rural	low	barisal	amtali/p	716.993	female	25	25-39	0	0	0	0	0	0	0	0	0	0	0	0
1333801	13338	1	Probability	barisal	barguna	amtali/p	raihanpu	rural	low	barisal	amtali/p	716.993	male	60	55+	1	1	1	1	1	1	1	1	1	0	1	1
1323102	13231	2	Probability	barisal	barguna	amtali/p	raihanpu	rural	high	barisal	amtali/p	716.993	female	32	25-39	0	0	0	0	0	0	0	0	0	0	0	0
1320001	13200	1	Probability	barisal	barguna	amtali/p	raihanpu	rural	high	barisal	amtali/p	716.993	male	45	40-54	1	1	0	0	0	0	0	0	0	0	1	1
1310202	13102	2	Probability	barisal	barguna	amtali/p	raihanpu	rural	moderate	barisal	amtali/p	716.993	female	40	40-54	0	0	0	0	0	0	0	0	0	0	0	0
1305801	13058	1	Probability	barisal	barguna	amtali/p	raihanpu	rural	high	barisal	amtali/p	716.993	male	52	40-54	0	0	0	0	0	0	0	0	0	0	0	0
1330503	13305	3	Probability	barisal	barguna	amtali/p	raihanpu	rural	low	barisal	amtali/p	716.993	male	24	18-24	1	1	1	1	0	0	1	1	0	0	0	0
1322802	13228	2	Probability	barisal	barguna	amtali/p	raihanpu	rural	moderate	barisal	amtali/p	716.993	female	21	18-24	0	0	0	0	0	0	0	0	0	0	0	0
1290602	12906	2	Probability	barisal	barguna	amtali/p	raihanpu	rural	moderate	barisal	amtali/p	716.993	female	40	40-54	0	0	0	0	0	0	0	0	0	0	0	0
1297901	12979	1	Probability	barisal	barguna	amtali/p	raihanpu	rural	low	barisal	amtali/p	716.993	male	50	40-54	1	1	1	1	1	1	0	0	0	0	0	0
1309403	13094	3	Probability	barisal	barguna	amtali/p	raihanpu	rural	low	barisal	amtali/p	716.993	female	20	18-24	0	0	0	0	0	0	0	0	0	0	0	0
1323403	13234	3	Probability	barisal	barguna	amtali/p	raihanpu	rural	high	barisal	amtali/p	716.993	female	21	18-24	0	0	0	0	0	0	0	0	0	0	0	0
1323301	13233	1	Probability	barisal	barguna	amtali/p	raihanpu	rural	high	barisal	amtali/p	716.993	male	45	40-54	1	1	1	1	1	1	0	0	0	0	0	0
1309701	13097	1	Probability	barisal	barguna	amtali/p	raihanpu	rural	moderate	barisal	amtali/p	716.993	male	45	40-54	1	1	0	0	0	0	0	0	0	0	1	1
1308504	13085	4	Probability	barisal	barguna	amtali/p	raihanpu	rural	moderate	barisal	amtali/p	716.993	female	65	55+	1	1	1	1	0	0	1	1	0	0	1	1
1297902	12979	2	Probability	barisal	barguna	amtali/p	raihanpu	rural	low	barisal	amtali/p	716.993	female	40	40-54	0	0	0	0	0	0	0	0	0	0	0	0
1312902	13129	2	Probability	barisal	barguna	amtali/p	raihanpu	rural	moderate	barisal	amtali/p	716.993	female	30	25-39	1	1	0	0	0	0	0	0	0	0	1	1
1323503	13235	3	Probability	barisal	barguna	amtali/p	raihanpu	rural	high	barisal	amtali/p	716.993	male	80	55+	1	1	1	1	1	1	0	0	0	0	0	0
1312801	13128	1	Probability	barisal	barguna	amtali/p	raihanpu	rural	low	barisal	amtali/p	716.993	male	26	25-39	0	0	0	0	0	0	0	0	0	0	0	0
1312901	13129	1	Probability	barisal	barguna	amtali/p	raihanpu	rural	moderate	barisal	amtali/p	716.993	male	36	25-39	0	0	0	0	0	0	0	0	0	0	0	0
1309601	13096	1	Probability	barisal	barguna	amtali/p	raihanpu	rural	low	barisal	amtali/p	716.993	male	25	25-39	1	1	1	1	1	1	1	1	0	0	1	1
1323702	13237	2	Probability	barisal	barguna	amtali/p	raihanpu	rural	moderate	barisal	amtali/p	716.993	female	25	25-39	0	0	0	0	0	0	0	0	0	0	0	0
1294101	12941	1	Probability	barisal	barguna	amtali/p	raihanpu	rural	high	barisal	amtali/p	716.993	male	58	55+	1	1	0	0	0	0	0	0	0	0	1	1
1327102	13271	2	Probability	barisal	barguna	amtali/p	raihanpu	rural	low	barisal	amtali/p	716.993	female	33	25-39	0	0	0	0	0	0	0	0	0	0	0	0
1309502	13095	2	Probability	barisal	barguna	amtali/p	raihanpu	rural	low	barisal	amtali/p	716.993	female	35	25-39	1	1	1	1	0	0	1	1	0	0	1	1
1309501	13095	1	Probability	barisal	barguna	amtali/p	raihanpu	rural	low	barisal	amtali/p	716.993	female	68	55+	1	1	0	0	0	0	0	0	0	0	1	1
1297801	12978	1	Probability	barisal	barguna	amtali/p	raihanpu	rural	moderate	barisal	amtali/p	716.993	male	85	55+	1	1	0	0	0	0	0	0	0	0	1	1
1309305	13093	5	Probability	barisal	barguna	amtali/p	raihanpu	rural	moderate	barisal	amtali/p	716.993	female	70	55+	1	1	0	0	0	0	0	0	0	0	1	1
1309202	13092	2	Probability	barisal	barguna	amtali/p	raihanpu	rural	moderate	barisal	amtali/p	716.993	female	30	25-39	1	1	0	0	0	0	0	0	0	0	1	1
1317606	13176	6	Probability	barisal	barguna	amtali/p	raihanpu	rural	high	barisal	amtali/p	716.993	female	25	25-39	0	0	0	0	0	0	0	0	0	0	0	0
1314901	13149	1	Probability	barisal	barguna	amtali/p	raihanpu	rural	low	barisal	amtali/p	716.993	male	55	55+	1	1	0	0	0	0	0	0	0	0	1	1
1290501	12905	1	Probability	barisal	barguna	amtali/p	raihanpu	rural	low	barisal	amtali/p	716.993	male	40	40-54	1	1	0	0	0	0	0	0	0	0	1	1
1309401	13094	1	Probability	barisal	barguna	amtali/p	raihanpu	rural	low	barisal	amtali/p	716.993	male	45	40-54	1	1	1	1	1	1	1	1	0	0	1	1
1324202	13242	2	Probability	barisal	barguna	amtali/p	raihanpu	rural	high	barisal	amtali/p	716.993	female	60	55+	1	1	0	0	0	0	0	0	0	0	1	1
1309301	13093	1	Probability	barisal	barguna	amtali/p	raihanpu	rural	moderate	barisal	amtali/p	716.993	male	48	40-54	1	1	1	1	1	1	1	1	0	0	1	1
1323203	13232	3	Probability	barisal	barguna	amtali/p	raihanpu	rural	high	barisal	amtali/p	716.993	male	26	25-39	0	0	0	0	0	0	0	0	0	0	0	0
1309602	13096	2	Probability	barisal	barguna	amtali/p	raihanpu	rural	low	barisal	amtali/p	716.993	female	20	18-24	1	1	0	0	0	0	0	0	0	0	1	1
1310001	13100	1	Probability	barisal	barguna	amtali/p	raihanpu	rural	moderate	barisal	amtali/p	716.993	male	30	25-39	1	1	1	1	1	1	1	1	0	0	1	1
1324302	13243	2	Probability	barisal	barguna	amtali/p	raihanpu	rural	high	barisal	amtali/p	716.993	female	38	25-39	0	0	0	0	0	0	0	0	0	0	0	0
1291602	12916	2	Probability	barisal	barguna	amtali/p	raihanpu	rural	high	barisal	amtali/p	716.993	female	40	40-54	0	0	0	0	0	0	0	0	0	0	0	0
1290202	12902	2	Probability	barisal	barguna	amtali/p	raihanpu	rural	moderate	barisal	amtali/p	716.993	male	16	15-17	0	0	0	0	0	0	0	0	0	0	0	0
1308902	13089	2	Probability	barisal	barguna	amtali/p	raihanpu	rural	moderate	barisal	amtali/p	716.993	female	55	55+	0	0	0	0	0	0	0	0	0	0	0	0
1293804	12938	4	Probability	barisal	barguna	amtali/p	raihanpu	rural	high	barisal	amtali/p	716.993	female	21	18-24	0	0	0	0	0	0	0	0	0	0	0	0
1328102	13281	2	Probability	barisal	barguna	amtali/p	raihanpu	rural	low	barisal	amtali/p	716.993	female	47	40-54	1	1	0	0	0	0	0	0	0	0	1	1
[truncated: 87,629 more rows]
