# Supplementary material for: Prevalence and Patterns of Tobacco Use in Bangladesh from 2009 to 2012: Evidence from International Tobacco Control (ITC) Study
Source: PLoS One. 2015 Nov 11;10(11):e0141135. doi: 10.1371/journal.pone.0141135 (PMC4641679; doi:10.1371/journal.pone.0141135)
Supplement: S1 File — The ITC Bangladesh Enumeration data for national sample for wave 1 2009 is in file itcbangladeshcensusprs1.xlsx. The ITC Bangladesh Enumeration data for national sample for wave 3 2012 is in file itcbangladeshcensusprs3.xlsx. The ITC Bangladesh Enumeration data for tribal, floating and border samples for wave 1 2009 is in file itcbangladeshcensustrsl1.xlsx. The ITC Bangladesh Enumeration data for tribal, floating and border samples for wave 3 2012 is in file itcbangladeshcensustrsl3.xlsx. (ZIP) [file pone.0141135.s001.zip › itcbangladeshcensusdat13/itcbangladeshcensustrsl1.xlsx]

## Sheet: Sheet1
uniqid	sformno	mno	sampletype	division	district	upazila	village	urban	cashporhousingindex	strata	ehwt	sex	age	agegrp	anytobacco	anytobaccoweekly	smokestobacco	smokestobaccoweekly	smokescig	smokescigweekly	smokesbidi	smokesbidiweekly	smokeshukka	smokeshukkaweekly	smokeless	smokelessweekly
1878701	18787	1	Tribal-Chakma	chittago	rangamat	belaichh	tinkania	rural	high	2	88.8741	male	43	40-54	1	1	1	1	1	1	1	1	1	1	0	0
1875202	18752	2	Tribal-Chakma	chittago	rangamat	belaichh	tinkania	rural	high	2	88.8741	female	35	25-39	1	1	1	1	0	0	0	0	1	1	0	0
2829901	28299	1	Tribal-Chakma	chittago	rangamat	belaichh	tinkania	rural	high	2	88.8741	male	45	40-54	1	1	1	1	1	1	0	0	1	1	0	0
2822501	28225	1	Tribal-Chakma	chittago	rangamat	belaichh	tinkania	rural	moderate	2	88.8741	male	25	25-39	1	1	1	1	1	1	0	0	1	1	0	0
2843103	28431	3	Tribal-Chakma	chittago	rangamat	belaichh	tinkania	rural	low	2	88.8741	female	25	25-39	1	1	1	1	1	1	0	0	1	1	0	0
2836902	28369	2	Tribal-Chakma	chittago	rangamat	belaichh	tinkania	rural	moderate	2	88.8741	female	32	25-39	1	1	1	1	1	1	0	0	1	1	0	0
2833404	28334	4	Tribal-Chakma	chittago	rangamat	belaichh	tinkania	rural	high	2	88.8741	female	25	25-39	1	1	1	1	1	1	0	0	1	1	0	0
1874502	18745	2	Tribal-Chakma	chittago	rangamat	belaichh	tinkania	rural	low	2	88.8741	female	25	25-39	1	1	1	1	1	1	0	0	1	1	0	0
2818801	28188	1	Tribal-Chakma	chittago	rangamat	belaichh	tinkania	rural	moderate	2	88.8741	male	42	40-54	0	0	0	0	0	0	0	0	0	0	0	0
2822101	28221	1	Tribal-Chakma	chittago	rangamat	belaichh	tinkania	rural	low	2	88.8741	male	40	40-54	1	1	1	1	1	1	0	0	1	1	0	0
2818901	28189	1	Tribal-Chakma	chittago	rangamat	belaichh	tinkania	rural	low	2	88.8741	male	42	40-54	1	1	1	1	1	1	0	0	1	1	0	0
2831802	28318	2	Tribal-Chakma	chittago	rangamat	belaichh	tinkania	rural	low	2	88.8741	female	40	40-54	1	1	1	1	1	1	0	0	0	0	0	0
2842204	28422	4	Tribal-Chakma	chittago	rangamat	belaichh	tinkania	rural	low	2	88.8741	female	16	15-17	0	0	0	0	0	0	0	0	0	0	0	0
2839301	28393	1	Tribal-Chakma	chittago	rangamat	belaichh	tinkania	rural	moderate	2	88.8741	male	45	40-54	1	1	1	1	1	1	0	0	1	1	0	0
2830101	28301	1	Tribal-Chakma	chittago	rangamat	belaichh	tinkania	rural	low	2	88.8741	male	50	40-54	1	1	1	1	1	1	0	0	1	1	0	0
2835201	28352	1	Tribal-Chakma	chittago	rangamat	belaichh	tinkania	rural	moderate	2	88.8741	male	40	40-54	1	1	1	1	1	1	0	0	1	1	0	0
2838805	28388	5	Tribal-Chakma	chittago	rangamat	belaichh	tinkania	rural	high	2	88.8741	male	19	18-24	0	0	0	0	0	0	0	0	0	0	0	0
1877007	18770	7	Tribal-Chakma	chittago	rangamat	belaichh	tinkania	rural	low	2	88.8741	male	15	15-17	0	0	0	0	0	0	0	0	0	0	0	0
1869702	18697	2	Tribal-Chakma	chittago	rangamat	belaichh	tinkania	rural	low	2	88.8741	female	46	40-54	1	1	1	1	0	0	0	0	1	1	0	0
2815504	28155	4	Tribal-Chakma	chittago	rangamat	belaichh	tinkania	rural	moderate	2	88.8741	male	20	18-24	0	0	0	0	0	0	0	0	0	0	0	0
1882402	18824	2	Tribal-Chakma	chittago	rangamat	belaichh	tinkania	rural	moderate	2	88.8741	female	35	25-39	1	1	1	1	1	1	0	0	1	1	0	0
2822704	28227	4	Tribal-Chakma	chittago	rangamat	belaichh	tinkania	rural	moderate	2	88.8741	female	23	18-24	0	0	0	0	0	0	0	0	0	0	0	0
2822004	28220	4	Tribal-Chakma	chittago	rangamat	belaichh	tinkania	rural	moderate	2	88.8741	female	16	15-17	0	0	0	0	0	0	0	0	0	0	0	0
2824703	28247	3	Tribal-Chakma	chittago	rangamat	belaichh	tinkania	rural	high	2	88.8741	female	55	55+	0	0	0	0	0	0	0	0	0	0	0	0
2824702	28247	2	Tribal-Chakma	chittago	rangamat	belaichh	tinkania	rural	high	2	88.8741	female	29	25-39	0	0	0	0	0	0	0	0	0	0	0	0
2817108	28171	8	Tribal-Chakma	chittago	rangamat	belaichh	tinkania	rural	high	2	88.8741	male	17	15-17	0	0	0	0	0	0	0	0	0	0	0	0
2834302	28343	2	Tribal-Chakma	chittago	rangamat	belaichh	tinkania	rural	high	2	88.8741	female	46	40-54	1	1	1	1	1	1	0	0	1	1	0	0
1871402	18714	2	Tribal-Chakma	chittago	rangamat	belaichh	tinkania	rural	moderate	2	88.8741	female	25	25-39	0	0	0	0	0	0	0	0	0	0	0	0
2832001	28320	1	Tribal-Chakma	chittago	rangamat	belaichh	tinkania	rural	low	2	88.8741	male	25	25-39	1	1	1	1	1	1	0	0	1	1	0	0
2842105	28421	5	Tribal-Chakma	chittago	rangamat	belaichh	tinkania	rural	moderate	2	88.8741	male	25	25-39	0	0	0	0	0	0	0	0	0	0	0	0
2841301	28413	1	Tribal-Chakma	chittago	rangamat	belaichh	tinkania	rural	low	2	88.8741	male	38	25-39	0	0	0	0	0	0	0	0	0	0	0	0
1876803	18768	3	Tribal-Chakma	chittago	rangamat	belaichh	tinkania	rural	low	2	88.8741	male	23	18-24	0	0	0	0	0	0	0	0	0	0	0	0
2838502	28385	2	Tribal-Chakma	chittago	rangamat	belaichh	tinkania	rural	low	2	88.8741	female	28	25-39	1	1	1	1	1	1	0	0	1	1	0	0
1879403	18794	3	Tribal-Chakma	chittago	rangamat	belaichh	tinkania	rural	moderate	2	88.8741	male	18	18-24	0	0	0	0	0	0	0	0	0	0	0	0
2836401	28364	1	Tribal-Chakma	chittago	rangamat	belaichh	tinkania	rural	high	2	88.8741	male	40	40-54	1	1	1	1	1	1	0	0	1	1	0	0
2833702	28337	2	Tribal-Chakma	chittago	rangamat	belaichh	tinkania	rural	moderate	2	88.8741	female	25	25-39	0	0	0	0	0	0	0	0	0	0	0	0
2834402	28344	2	Tribal-Chakma	chittago	rangamat	belaichh	tinkania	rural	high	2	88.8741	female	50	40-54	1	1	1	1	1	1	0	0	1	1	0	0
1872402	18724	2	Tribal-Chakma	chittago	rangamat	belaichh	tinkania	rural	high	2	88.8741	female	30	25-39	0	0	0	0	0	0	0	0	0	0	0	0
2832703	28327	3	Tribal-Chakma	chittago	rangamat	belaichh	tinkania	rural	high	2	88.8741	female	22	18-24	0	0	0	0	0	0	0	0	0	0	0	0
2831506	28315	6	Tribal-Chakma	chittago	rangamat	belaichh	tinkania	rural	moderate	2	88.8741	female	25	25-39	0	0	0	0	0	0	0	0	0	0	0	0
1877903	18779	3	Tribal-Chakma	chittago	rangamat	belaichh	tinkania	rural	high	2	88.8741	male	30	25-39	0	0	0	0	0	0	0	0	0	0	0	0
2825903	28259	3	Tribal-Chakma	chittago	rangamat	belaichh	tinkania	rural	high	2	88.8741	female	30	25-39	0	0	0	0	0	0	0	0	0	0	0	0
1879603	18796	3	Tribal-Chakma	chittago	rangamat	belaichh	tinkania	rural	high	2	88.8741	female	16	15-17	0	0	0	0	0	0	0	0	0	0	0	0
1880406	18804	6	Tribal-Chakma	chittago	rangamat	belaichh	tinkania	rural	high	2	88.8741	male	16	15-17	0	0	0	0	0	0	0	0	0	0	0	0
2817103	28171	3	Tribal-Chakma	chittago	rangamat	belaichh	tinkania	rural	high	2	88.8741	male	50	40-54	1	1	1	1	1	1	0	0	1	1	0	0
1874704	18747	4	Tribal-Chakma	chittago	rangamat	belaichh	tinkania	rural	moderate	2	88.8741	male	17	15-17	1	1	1	1	1	1	0	0	1	1	0	0
2820702	28207	2	Tribal-Chakma	chittago	rangamat	belaichh	tinkania	rural	moderate	2	88.8741	female	52	40-54	0	0	0	0	0	0	0	0	0	0	0	0
1884502	18845	2	Tribal-Chakma	chittago	rangamat	belaichh	tinkania	rural	low	2	88.8741	female	37	25-39	1	1	1	1	1	1	0	0	1	1	0	0
2824403	28244	3	Tribal-Chakma	chittago	rangamat	belaichh	tinkania	rural	low	2	88.8741	male	30	25-39	0	0	0	0	0	0	0	0	0	0	0	0
2827104	28271	4	Tribal-Chakma	chittago	rangamat	belaichh	tinkania	rural	high	2	88.8741	female	30	25-39	0	0	0	0	0	0	0	0	0	0	0	0
2828202	28282	2	Tribal-Chakma	chittago	rangamat	belaichh	tinkania	rural	low	2	88.8741	female	37	25-39	1	1	1	1	1	1	0	0	0	0	0	0
2825602	28256	2	Tribal-Chakma	chittago	rangamat	belaichh	tinkania	rural	low	2	88.8741	female	40	40-54	0	0	0	0	0	0	0	0	0	0	0	0
2819803	28198	3	Tribal-Chakma	chittago	rangamat	belaichh	tinkania	rural	moderate	2	88.8741	male	27	25-39	1	1	1	1	1	1	0	0	1	1	0	0
2833101	28331	1	Tribal-Chakma	chittago	rangamat	belaichh	tinkania	rural	low	2	88.8741	male	55	55+	1	1	1	1	1	1	0	0	1	1	0	0
2817904	28179	4	Tribal-Chakma	chittago	rangamat	belaichh	tinkania	rural	moderate	2	88.8741	female	17	15-17	0	0	0	0	0	0	0	0	0	0	0	0
2817104	28171	4	Tribal-Chakma	chittago	rangamat	belaichh	tinkania	rural	high	2	88.8741	male	27	25-39	0	0	0	0	0	0	0	0	0	0	0	0
1881002	18810	2	Tribal-Chakma	chittago	rangamat	belaichh	tinkania	rural	low	2	88.8741	female	66	55+	0	0	0	0	0	0	0	0	0	0	0	0
2843202	28432	2	Tribal-Chakma	chittago	rangamat	belaichh	tinkania	rural	high	2	88.8741	female	36	25-39	1	0	1	0	1	0	0	0	1	0	0	0
2831504	28315	4	Tribal-Chakma	chittago	rangamat	belaichh	tinkania	rural	moderate	2	88.8741	female	21	18-24	0	0	0	0	0	0	0	0	0	0	0	0
1870903	18709	3	Tribal-Chakma	chittago	rangamat	belaichh	tinkania	rural	moderate	2	88.8741	male	22	18-24	0	0	0	0	0	0	0	0	0	0	0	0
1878901	18789	1	Tribal-Chakma	chittago	rangamat	belaichh	tinkania	rural	high	2	88.8741	male	32	25-39	1	1	1	1	1	1	0	0	1	1	0	0
2831903	28319	3	Tribal-Chakma	chittago	rangamat	belaichh	tinkania	rural	high	2	88.8741	male	18	18-24	0	0	0	0	0	0	0	0	0	0	0	0
1873002	18730	2	Tribal-Chakma	chittago	rangamat	belaichh	tinkania	rural	moderate	2	88.8741	female	30	25-39	1	1	1	1	1	1	0	0	1	1	0	0
1875701	18757	1	Tribal-Chakma	chittago	rangamat	belaichh	tinkania	rural	low	2	88.8741	male	70	55+	1	1	1	1	1	1	1	1	0	0	0	0
2822305	28223	5	Tribal-Chakma	chittago	rangamat	belaichh	tinkania	rural	high	2	88.8741	female	20	18-24	0	0	0	0	0	0	0	0	0	0	0	0
2842102	28421	2	Tribal-Chakma	chittago	rangamat	belaichh	tinkania	rural	moderate	2	88.8741	female	45	40-54	0	0	0	0	0	0	0	0	0	0	0	0
2840902	28409	2	Tribal-Chakma	chittago	rangamat	belaichh	tinkania	rural	high	2	88.8741	female	34	25-39	1	1	1	1	0	0	0	0	1	1	0	0
2840201	28402	1	Tribal-Chakma	chittago	rangamat	belaichh	tinkania	rural	low	2	88.8741	male	36	25-39	1	1	1	1	1	1	0	0	1	1	0	0
1876402	18764	2	Tribal-Chakma	chittago	rangamat	belaichh	tinkania	rural	moderate	2	88.8741	female	26	25-39	0	0	0	0	0	0	0	0	0	0	0	0
2838902	28389	2	Tribal-Chakma	chittago	rangamat	belaichh	tinkania	rural	high	2	88.8741	female	42	40-54	0	0	0	0	0	0	0	0	0	0	0	0
2836302	28363	2	Tribal-Chakma	chittago	rangamat	belaichh	tinkania	rural	low	2	88.8741	female	40	40-54	0	0	0	0	0	0	0	0	0	0	0	0
2838101	28381	1	Tribal-Chakma	chittago	rangamat	belaichh	tinkania	rural	high	2	88.8741	male	34	25-39	1	1	1	1	1	1	0	0	1	1	0	0
1873404	18734	4	Tribal-Chakma	chittago	rangamat	belaichh	tinkania	rural	high	2	88.8741	female	26	25-39	0	0	0	0	0	0	0	0	0	0	0	0
2836901	28369	1	Tribal-Chakma	chittago	rangamat	belaichh	tinkania	rural	moderate	2	88.8741	male	35	25-39	1	1	1	1	1	1	0	0	1	1	0	0
2836203	28362	3	Tribal-Chakma	chittago	rangamat	belaichh	tinkania	rural	low	2	88.8741	female	25	25-39	0	0	0	0	0	0	0	0	0	0	0	0
2835905	28359	5	Tribal-Chakma	chittago	rangamat	belaichh	tinkania	rural	high	2	88.8741	male	19	18-24	0	0	0	0	0	0	0	0	0	0	0	0
2838803	28388	3	Tribal-Chakma	chittago	rangamat	belaichh	tinkania	rural	high	2	88.8741	male	30	25-39	1	1	1	1	1	1	0	0	1	1	0	0
2835001	28350	1	Tribal-Chakma	chittago	rangamat	belaichh	tinkania	rural	high	2	88.8741	male	50	40-54	1	1	1	1	1	1	0	0	1	1	0	0
2834305	28343	5	Tribal-Chakma	chittago	rangamat	belaichh	tinkania	rural	high	2	88.8741	female	18	18-24	0	0	0	0	0	0	0	0	0	0	0	0
2834006	28340	6	Tribal-Chakma	chittago	rangamat	belaichh	tinkania	rural	moderate	2	88.8741	female	21	18-24	0	0	0	0	0	0	0	0	0	0	0	0
2838301	28383	1	Tribal-Chakma	chittago	rangamat	belaichh	tinkania	rural	high	2	88.8741	male	50	40-54	1	1	1	1	1	1	0	0	1	1	0	0
2833203	28332	3	Tribal-Chakma	chittago	rangamat	belaichh	tinkania	rural	moderate	2	88.8741	male	22	18-24	1	1	1	1	1	1	0	0	0	0	0	0
2837702	28377	2	Tribal-Chakma	chittago	rangamat	belaichh	tinkania	rural	high	2	88.8741	female	40	40-54	1	1	1	1	1	1	0	0	1	1	0	0
2832301	28323	1	Tribal-Chakma	chittago	rangamat	belaichh	tinkania	rural	high	2	88.8741	male	55	55+	1	1	1	1	1	1	0	0	1	1	0	0
2814608	28146	8	Tribal-Chakma	chittago	rangamat	belaichh	tinkania	rural	moderate	2	88.8741	female	20	18-24	0	0	0	0	0	0	0	0	0	0	0	0
1877502	18775	2	Tribal-Chakma	chittago	rangamat	belaichh	tinkania	rural	high	2	88.8741	female	45	40-54	1	1	1	1	1	1	0	0	1	1	0	0
2831003	28310	3	Tribal-Chakma	chittago	rangamat	belaichh	tinkania	rural	high	2	88.8741	male	23	18-24	0	0	0	0	0	0	0	0	0	0	0	0
1878203	18782	3	Tribal-Chakma	chittago	rangamat	belaichh	tinkania	rural	moderate	2	88.8741	male	28	25-39	0	0	0	0	0	0	0	0	0	0	0	0
2822001	28220	1	Tribal-Chakma	chittago	rangamat	belaichh	tinkania	rural	moderate	2	88.8741	male	48	40-54	1	1	1	1	1	1	0	0	1	1	0	0
1879201	18792	1	Tribal-Chakma	chittago	rangamat	belaichh	tinkania	rural	low	2	88.8741	male	32	25-39	1	1	1	1	1	1	0	0	1	1	0	0
2829107	28291	7	Tribal-Chakma	chittago	rangamat	belaichh	tinkania	rural	high	2	88.8741	male	18	18-24	0	0	0	0	0	0	0	0	0	0	0	0
2814603	28146	3	Tribal-Chakma	chittago	rangamat	belaichh	tinkania	rural	moderate	2	88.8741	male	34	25-39	0	0	0	0	0	0	0	0	0	0	0	0
2828402	28284	2	Tribal-Chakma	chittago	rangamat	belaichh	tinkania	rural	low	2	88.8741	female	39	25-39	0	0	0	0	0	0	0	0	0	0	0	0
2816502	28165	2	Tribal-Chakma	chittago	rangamat	belaichh	tinkania	rural	moderate	2	88.8741	female	62	55+	1	1	1	1	1	1	0	0	1	1	0	0
1881501	18815	1	Tribal-Chakma	chittago	rangamat	belaichh	tinkania	rural	high	2	88.8741	male	35	25-39	1	1	1	1	1	1	0	0	0	0	0	0
2817801	28178	1	Tribal-Chakma	chittago	rangamat	belaichh	tinkania	rural	high	2	88.8741	male	55	55+	0	0	0	0	0	0	0	0	0	0	0	0
2826202	28262	2	Tribal-Chakma	chittago	rangamat	belaichh	tinkania	rural	low	2	88.8741	female	40	40-54	0	0	0	0	0	0	0	0	0	0	0	0
2819605	28196	5	Tribal-Chakma	chittago	rangamat	belaichh	tinkania	rural	low	2	88.8741	female	19	18-24	0	0	0	0	0	0	0	0	0	0	0	0
1883401	18834	1	Tribal-Chakma	chittago	rangamat	belaichh	tinkania	rural	high	2	88.8741	male	60	55+	1	1	1	1	1	1	0	0	0	0	0	0
2821902	28219	2	Tribal-Chakma	chittago	rangamat	belaichh	tinkania	rural	low	2	88.8741	female	48	40-54	1	1	1	1	1	1	0	0	1	1	0	0
2824701	28247	1	Tribal-Chakma	chittago	rangamat	belaichh	tinkania	rural	high	2	88.8741	male	35	25-39	1	1	1	1	1	1	0	0	1	1	0	0
2823604	28236	4	Tribal-Chakma	chittago	rangamat	belaichh	tinkania	rural	moderate	2	88.8741	male	22	18-24	1	1	1	1	1	1	0	0	1	1	0	0
2823605	28236	5	Tribal-Chakma	chittago	rangamat	belaichh	tinkania	rural	moderate	2	88.8741	female	28	25-39	0	0	0	0	0	0	0	0	0	0	0	0
2825403	28254	3	Tribal-Chakma	chittago	rangamat	belaichh	tinkania	rural	high	2	88.8741	female	30	25-39	0	0	0	0	0	0	0	0	0	0	0	0
2817101	28171	1	Tribal-Chakma	chittago	rangamat	belaichh	tinkania	rural	high	2	88.8741	male	78	55+	1	1	1	1	1	1	0	0	1	1	0	0
2827202	28272	2	Tribal-Chakma	chittago	rangamat	belaichh	tinkania	rural	high	2	88.8741	female	28	25-39	0	0	0	0	0	0	0	0	0	0	0	0
2824704	28247	4	Tribal-Chakma	chittago	rangamat	belaichh	tinkania	rural	high	2	88.8741	female	40	40-54	1	1	1	1	1	1	0	0	1	1	0	0
2821503	28215	3	Tribal-Chakma	chittago	rangamat	belaichh	tinkania	rural	high	2	88.8741	male	40	40-54	1	1	1	1	1	1	0	0	1	1	0	0
2815605	28156	5	Tribal-Chakma	chittago	rangamat	belaichh	tinkania	rural	high	2	88.8741	female	22	18-24	0	0	0	0	0	0	0	0	0	0	0	0
2830802	28308	2	Tribal-Chakma	chittago	rangamat	belaichh	tinkania	rural	low	2	88.8741	female	23	18-24	0	0	0	0	0	0	0	0	0	0	0	0
2819402	28194	2	Tribal-Chakma	chittago	rangamat	belaichh	tinkania	rural	moderate	2	88.8741	female	20	18-24	0	0	0	0	0	0	0	0	0	0	0	0
1882802	18828	2	Tribal-Chakma	chittago	rangamat	belaichh	tinkania	rural	low	2	88.8741	female	24	18-24	1	1	1	1	0	0	0	0	1	1	0	0
2821904	28219	4	Tribal-Chakma	chittago	rangamat	belaichh	tinkania	rural	low	2	88.8741	female	25	25-39	1	1	1	1	1	1	0	0	1	1	0	0
2818303	28183	3	Tribal-Chakma	chittago	rangamat	belaichh	tinkania	rural	low	2	88.8741	male	23	18-24	0	0	0	0	0	0	0	0	0	0	0	0
2817601	28176	1	Tribal-Chakma	chittago	rangamat	belaichh	tinkania	rural	high	2	88.8741	male	48	40-54	1	1	1	1	1	1	0	0	1	1	0	0
1881901	18819	1	Tribal-Chakma	chittago	rangamat	belaichh	tinkania	rural	high	2	88.8741	male	45	40-54	1	1	1	1	1	1	0	0	1	1	0	0
1870001	18700	1	Tribal-Chakma	chittago	rangamat	belaichh	tinkania	rural	low	2	88.8741	male	32	25-39	1	1	1	1	1	1	0	0	0	0	0	0
1881301	18813	1	Tribal-Chakma	chittago	rangamat	belaichh	tinkania	rural	high	2	88.8741	male	50	40-54	1	1	1	1	1	1	0	0	1	1	0	0
1872701	18727	1	Tribal-Chakma	chittago	rangamat	belaichh	tinkania	rural	high	2	88.8741	male	42	40-54	0	0	0	0	0	0	0	0	0	0	0	0
2816102	28161	2	Tribal-Chakma	chittago	rangamat	belaichh	tinkania	rural	moderate	2	88.8741	female	30	25-39	0	0	0	0	0	0	0	0	0	0	0	0
2842103	28421	3	Tribal-Chakma	chittago	rangamat	belaichh	tinkania	rural	moderate	2	88.8741	male	27	25-39	0	0	0	0	0	0	0	0	0	0	0	0
1870503	18705	3	Tribal-Chakma	chittago	rangamat	belaichh	tinkania	rural	moderate	2	88.8741	female	19	18-24	0	0	0	0	0	0	0	0	0	0	0	0
2834001	28340	1	Tribal-Chakma	chittago	rangamat	belaichh	tinkania	rural	moderate	2	88.8741	male	65	55+	1	1	1	1	1	1	0	0	1	1	0	0
2831701	28317	1	Tribal-Chakma	chittago	rangamat	belaichh	tinkania	rural	low	2	88.8741	male	45	40-54	1	1	1	1	1	1	0	0	0	0	0	0
1868905	18689	5	Tribal-Chakma	chittago	rangamat	belaichh	tinkania	rural	low	2	88.8741	female	22	18-24	0	0	0	0	0	0	0	0	0	0	0	0
1877802	18778	2	Tribal-Chakma	chittago	rangamat	belaichh	tinkania	rural	low	2	88.8741	male	22	18-24	0	0	0	0	0	0	0	0	0	0	0	0
1875902	18759	2	Tribal-Chakma	chittago	rangamat	belaichh	tinkania	rural	moderate	2	88.8741	female	30	25-39	1	1	1	1	1	1	0	0	1	1	0	0
2839602	28396	2	Tribal-Chakma	chittago	rangamat	belaichh	tinkania	rural	moderate	2	88.8741	female	28	25-39	0	0	0	0	0	0	0	0	0	0	0	0
2830303	28303	3	Tribal-Chakma	chittago	rangamat	belaichh	tinkania	rural	high	2	88.8741	female	40	40-54	0	0	0	0	0	0	0	0	0	0	0	0
2829701	28297	1	Tribal-Chakma	chittago	rangamat	belaichh	tinkania	rural	high	2	88.8741	male	45	40-54	0	0	0	0	0	0	0	0	0	0	0	0
1876204	18762	4	Tribal-Chakma	chittago	rangamat	belaichh	tinkania	rural	low	2	88.8741	female	18	18-24	0	0	0	0	0	0	0	0	0	0	0	0
2831604	28316	4	Tribal-Chakma	chittago	rangamat	belaichh	tinkania	rural	moderate	2	88.8741	male	26	25-39	0	0	0	0	0	0	0	0	0	0	0	0
1875702	18757	2	Tribal-Chakma	chittago	rangamat	belaichh	tinkania	rural	low	2	88.8741	female	60	55+	1	1	1	1	1	1	1	1	0	0	0	0
2832303	28323	3	Tribal-Chakma	chittago	rangamat	belaichh	tinkania	rural	high	2	88.8741	female	27	25-39	1	1	1	1	1	1	0	0	1	1	0	0
2843801	28438	1	Tribal-Chakma	chittago	rangamat	belaichh	tinkania	rural	high	2	88.8741	male	65	55+	1	1	1	1	1	1	0	0	0	0	0	0
2820602	28206	2	Tribal-Chakma	chittago	rangamat	belaichh	tinkania	rural	low	2	88.8741	female	24	18-24	1	1	1	1	1	1	0	0	1	1	0	0
2842602	28426	2	Tribal-Chakma	chittago	rangamat	belaichh	tinkania	rural	low	2	88.8741	female	35	25-39	1	1	1	1	1	1	0	0	1	1	0	0
2842601	28426	1	Tribal-Chakma	chittago	rangamat	belaichh	tinkania	rural	low	2	88.8741	male	40	40-54	1	1	1	1	1	1	0	0	1	1	0	0
1875601	18756	1	Tribal-Chakma	chittago	rangamat	belaichh	tinkania	rural	moderate	2	88.8741	male	30	25-39	1	1	1	1	1	1	0	0	1	1	0	0
1875502	18755	2	Tribal-Chakma	chittago	rangamat	belaichh	tinkania	rural	moderate	2	88.8741	female	24	18-24	1	1	1	1	1	1	0	0	1	1	0	0
1875401	18754	1	Tribal-Chakma	chittago	rangamat	belaichh	tinkania	rural	moderate	2	88.8741	male	70	55+	1	1	1	1	1	1	0	0	1	1	0	0
1876708	18767	8	Tribal-Chakma	chittago	rangamat	belaichh	tinkania	rural	high	2	88.8741	male	20	18-24	1	1	1	1	1	1	0	0	1	1	0	0
2839704	28397	4	Tribal-Chakma	chittago	rangamat	belaichh	tinkania	rural	high	2	88.8741	female	28	25-39	0	0	0	0	0	0	0	0	0	0	0	0
2829103	28291	3	Tribal-Chakma	chittago	rangamat	belaichh	tinkania	rural	high	2	88.8741	male	26	25-39	1	1	1	1	1	1	0	0	1	1	0	0
2839003	28390	3	Tribal-Chakma	chittago	rangamat	belaichh	tinkania	rural	high	2	88.8741	female	75	55+	0	0	0	0	0	0	0	0	0	0	0	0
2828401	28284	1	Tribal-Chakma	chittago	rangamat	belaichh	tinkania	rural	low	2	88.8741	male	45	40-54	1	1	1	1	1	1	0	0	1	1	0	0
2838801	28388	1	Tribal-Chakma	chittago	rangamat	belaichh	tinkania	rural	high	2	88.8741	male	75	55+	1	1	1	1	1	1	0	0	1	1	0	0
1873702	18737	2	Tribal-Chakma	chittago	rangamat	belaichh	tinkania	rural	low	2	88.8741	female	32	25-39	1	1	1	1	1	1	0	0	1	1	0	0
2838203	28382	3	Tribal-Chakma	chittago	rangamat	belaichh	tinkania	rural	moderate	2	88.8741	male	26	25-39	0	0	0	0	0	0	0	0	0	0	0	0
1880304	18803	4	Tribal-Chakma	chittago	rangamat	belaichh	tinkania	rural	high	2	88.8741	female	20	18-24	0	0	0	0	0	0	0	0	0	0	0	0
2837901	28379	1	Tribal-Chakma	chittago	rangamat	belaichh	tinkania	rural	moderate	2	88.8741	male	40	40-54	1	1	1	1	1	1	0	0	1	1	0	0
1868801	18688	1	Tribal-Chakma	chittago	rangamat	belaichh	tinkania	rural	high	2	88.8741	male	32	25-39	1	1	1	1	1	1	0	0	1	1	0	0
2837103	28371	3	Tribal-Chakma	chittago	rangamat	belaichh	tinkania	rural	high	2	88.8741	male	20	18-24	0	0	0	0	0	0	0	0	0	0	0	0
2836701	28367	1	Tribal-Chakma	chittago	rangamat	belaichh	tinkania	rural	low	2	88.8741	male	55	55+	1	1	1	1	1	1	0	0	1	1	0	0
2836602	28366	2	Tribal-Chakma	chittago	rangamat	belaichh	tinkania	rural	low	2	88.8741	female	30	25-39	1	1	1	1	1	1	0	0	1	1	0	0
2835402	28354	2	Tribal-Chakma	chittago	rangamat	belaichh	tinkania	rural	high	2	88.8741	female	42	40-54	1	1	1	1	1	1	0	0	1	1	0	0
2836202	28362	2	Tribal-Chakma	chittago	rangamat	belaichh	tinkania	rural	low	2	88.8741	female	28	25-39	1	1	1	1	1	1	0	0	1	1	0	0
2835903	28359	3	Tribal-Chakma	chittago	rangamat	belaichh	tinkania	rural	high	2	88.8741	male	23	18-24	0	0	0	0	0	0	0	0	0	0	0	0
2835801	28358	1	Tribal-Chakma	chittago	rangamat	belaichh	tinkania	rural	low	2	88.8741	male	38	25-39	1	1	1	1	1	1	0	0	1	1	0	0
2818903	28189	3	Tribal-Chakma	chittago	rangamat	belaichh	tinkania	rural	low	2	88.8741	male	17	15-17	0	0	0	0	0	0	0	0	0	0	0	0
2835103	28351	3	Tribal-Chakma	chittago	rangamat	belaichh	tinkania	rural	moderate	2	88.8741	female	17	15-17	0	0	0	0	0	0	0	0	0	0	0	0
2834404	28344	4	Tribal-Chakma	chittago	rangamat	belaichh	tinkania	rural	high	2	88.8741	female	22	18-24	0	0	0	0	0	0	0	0	0	0	0	0
2834701	28347	1	Tribal-Chakma	chittago	rangamat	belaichh	tinkania	rural	high	2	88.8741	male	50	40-54	1	1	1	1	1	1	0	0	1	1	0	0
1873401	18734	1	Tribal-Chakma	chittago	rangamat	belaichh	tinkania	rural	high	2	88.8741	male	75	55+	0	0	0	0	0	0	0	0	0	0	0	0
2834206	28342	6	Tribal-Chakma	chittago	rangamat	belaichh	tinkania	rural	high	2	88.8741	female	22	18-24	0	0	0	0	0	0	0	0	0	0	0	0
2831605	28316	5	Tribal-Chakma	chittago	rangamat	belaichh	tinkania	rural	moderate	2	88.8741	male	24	18-24	0	0	0	0	0	0	0	0	0	0	0	0
1875102	18751	2	Tribal-Chakma	chittago	rangamat	belaichh	tinkania	rural	moderate	2	88.8741	female	40	40-54	0	0	0	0	0	0	0	0	0	0	0	0
1870102	18701	2	Tribal-Chakma	chittago	rangamat	belaichh	tinkania	rural	low	2	88.8741	female	20	18-24	0	0	0	0	0	0	0	0	0	0	0	0
2833403	28334	3	Tribal-Chakma	chittago	rangamat	belaichh	tinkania	rural	high	2	88.8741	male	36	25-39	1	1	1	1	1	1	0	0	1	1	0	0
2841803	28418	3	Tribal-Chakma	chittago	rangamat	belaichh	tinkania	rural	moderate	2	88.8741	male	18	18-24	0	0	0	0	0	0	0	0	0	0	0	0
2833001	28330	1	Tribal-Chakma	chittago	rangamat	belaichh	tinkania	rural	moderate	2	88.8741	male	40	40-54	1	1	1	1	0	0	0	0	1	1	0	0
2840102	28401	2	Tribal-Chakma	chittago	rangamat	belaichh	tinkania	rural	high	2	88.8741	female	40	40-54	1	1	1	1	1	1	0	0	1	1	0	0
2832502	28325	2	Tribal-Chakma	chittago	rangamat	belaichh	tinkania	rural	low	2	88.8741	female	25	25-39	1	1	1	1	1	1	0	0	1	1	0	0
2832202	28322	2	Tribal-Chakma	chittago	rangamat	belaichh	tinkania	rural	low	2	88.8741	male	40	40-54	1	1	1	1	1	1	0	0	1	1	0	0
1876903	18769	3	Tribal-Chakma	chittago	rangamat	belaichh	tinkania	rural	moderate	2	88.8741	female	18	18-24	0	0	0	0	0	0	0	0	0	0	0	0
2825507	28255	7	Tribal-Chakma	chittago	rangamat	belaichh	tinkania	rural	high	2	88.8741	female	27	25-39	0	0	0	0	0	0	0	0	0	0	0	0
1877302	18773	2	Tribal-Chakma	chittago	rangamat	belaichh	tinkania	rural	moderate	2	88.8741	female	30	25-39	1	1	1	1	1	1	0	0	1	1	0	0
2827601	28276	1	Tribal-Chakma	chittago	rangamat	belaichh	tinkania	rural	low	2	88.8741	male	32	25-39	1	1	1	1	1	1	0	0	1	1	0	0
1877704	18777	4	Tribal-Chakma	chittago	rangamat	belaichh	tinkania	rural	high	2	88.8741	female	17	15-17	1	1	1	1	1	1	0	0	1	1	0	0
2837603	28376	3	Tribal-Chakma	chittago	rangamat	belaichh	tinkania	rural	high	2	88.8741	male	20	18-24	1	1	1	1	1	1	0	0	1	1	0	0
1878101	18781	1	Tribal-Chakma	chittago	rangamat	belaichh	tinkania	rural	low	2	88.8741	male	48	40-54	1	1	1	1	1	1	1	1	1	1	0	0
2817308	28173	8	Tribal-Chakma	chittago	rangamat	belaichh	tinkania	rural	high	2	88.8741	male	39	25-39	0	0	0	0	0	0	0	0	0	0	0	0
1878401	18784	1	Tribal-Chakma	chittago	rangamat	belaichh	tinkania	rural	low	2	88.8741	male	25	25-39	0	0	0	0	0	0	0	0	0	0	0	0
1884105	18841	5	Tribal-Chakma	chittago	rangamat	belaichh	tinkania	rural	high	2	88.8741	female	15	15-17	0	0	0	0	0	0	0	0	0	0	0	0
1878902	18789	2	Tribal-Chakma	chittago	rangamat	belaichh	tinkania	rural	high	2	88.8741	female	27	25-39	1	1	1	1	1	1	0	0	1	1	0	0
2829502	28295	2	Tribal-Chakma	chittago	rangamat	belaichh	tinkania	rural	high	2	88.8741	female	22	18-24	0	0	0	0	0	0	0	0	0	0	0	0
1879501	18795	1	Tribal-Chakma	chittago	rangamat	belaichh	tinkania	rural	high	2	88.8741	male	50	40-54	1	1	1	1	1	1	0	0	1	1	0	0
2832901	28329	1	Tribal-Chakma	chittago	rangamat	belaichh	tinkania	rural	high	2	88.8741	male	40	40-54	1	1	1	1	1	1	0	0	1	1	0	0
2814302	28143	2	Tribal-Chakma	chittago	rangamat	belaichh	tinkania	rural	high	2	88.8741	female	48	40-54	0	0	0	0	0	0	0	0	0	0	0	0
1880103	18801	3	Tribal-Chakma	chittago	rangamat	belaichh	tinkania	rural	high	2	88.8741	male	22	18-24	0	0	0	0	0	0	0	0	0	0	0	0
2815001	28150	1	Tribal-Chakma	chittago	rangamat	belaichh	tinkania	rural	low	2	88.8741	male	40	40-54	1	1	1	1	1	1	0	0	1	1	0	0
2828302	28283	2	Tribal-Chakma	chittago	rangamat	belaichh	tinkania	rural	high	2	88.8741	female	25	25-39	0	0	0	0	0	0	0	0	0	0	0	0
2815902	28159	2	Tribal-Chakma	chittago	rangamat	belaichh	tinkania	rural	low	2	88.8741	female	42	40-54	1	1	1	1	1	1	0	0	1	1	0	0
1880901	18809	1	Tribal-Chakma	chittago	rangamat	belaichh	tinkania	rural	high	2	88.8741	male	40	40-54	0	0	0	0	0	0	0	0	0	0	0	0
2816805	28168	5	Tribal-Chakma	chittago	rangamat	belaichh	tinkania	rural	low	2	88.8741	male	20	18-24	1	1	1	1	1	1	0	0	1	1	0	0
2827501	28275	1	Tribal-Chakma	chittago	rangamat	belaichh	tinkania	rural	low	2	88.8741	male	65	55+	1	1	1	1	1	1	0	0	1	1	0	0
2817307	28173	7	Tribal-Chakma	chittago	rangamat	belaichh	tinkania	rural	high	2	88.8741	female	20	18-24	0	0	0	0	0	0	0	0	0	0	0	0
1882101	18821	1	Tribal-Chakma	chittago	rangamat	belaichh	tinkania	rural	high	2	88.8741	male	50	40-54	1	1	1	1	1	1	0	0	1	1	0	0
2818202	28182	2	Tribal-Chakma	chittago	rangamat	belaichh	tinkania	rural	low	2	88.8741	female	47	40-54	1	1	1	1	1	1	0	0	1	1	0	0
2826001	28260	1	Tribal-Chakma	chittago	rangamat	belaichh	tinkania	rural	moderate	2	88.8741	male	45	40-54	1	1	1	1	1	1	0	0	1	1	0	0
2819105	28191	5	Tribal-Chakma	chittago	rangamat	belaichh	tinkania	rural	low	2	88.8741	female	16	15-17	0	0	0	0	0	0	0	0	0	0	0	0
1882905	18829	5	Tribal-Chakma	chittago	rangamat	belaichh	tinkania	rural	moderate	2	88.8741	female	24	18-24	0	0	0	0	0	0	0	0	0	0	0	0
2820201	28202	1	Tribal-Chakma	chittago	rangamat	belaichh	tinkania	rural	moderate	2	88.8741	male	27	25-39	0	0	0	0	0	0	0	0	0	0	0	0
2825505	28255	5	Tribal-Chakma	chittago	rangamat	belaichh	tinkania	rural	high	2	88.8741	female	32	25-39	0	0	0	0	0	0	0	0	0	0	0	0
2821303	28213	3	Tribal-Chakma	chittago	rangamat	belaichh	tinkania	rural	low	2	88.8741	male	25	25-39	1	1	1	1	1	1	0	0	1	1	0	0
1884001	18840	1	Tribal-Chakma	chittago	rangamat	belaichh	tinkania	rural	low	2	88.8741	male	30	25-39	1	1	1	1	1	1	0	0	1	1	0	0
2822304	28223	4	Tribal-Chakma	chittago	rangamat	belaichh	tinkania	rural	high	2	88.8741	female	25	25-39	0	0	0	0	0	0	0	0	0	0	0	0
1872703	18727	3	Tribal-Chakma	chittago	rangamat	belaichh	tinkania	rural	high	2	88.8741	male	15	15-17	0	0	0	0	0	0	0	0	0	0	0	0
2823302	28233	2	Tribal-Chakma	chittago	rangamat	belaichh	tinkania	rural	moderate	2	88.8741	female	42	40-54	1	1	1	1	1	1	0	0	1	1	0	0
2824302	28243	2	Tribal-Chakma	chittago	rangamat	belaichh	tinkania	rural	low	2	88.8741	male	40	40-54	0	0	0	0	0	0	0	0	0	0	0	0
2824102	28241	2	Tribal-Chakma	chittago	rangamat	belaichh	tinkania	rural	low	2	88.8741	female	62	55+	0	0	0	0	0	0	0	0	0	0	0	0
2819202	28192	2	Tribal-Chakma	chittago	rangamat	belaichh	tinkania	rural	high	2	88.8741	female	35	25-39	0	0	0	0	0	0	0	0	0	0	0	0
2825002	28250	2	Tribal-Chakma	chittago	rangamat	belaichh	tinkania	rural	moderate	2	88.8741	female	32	25-39	0	0	0	0	0	0	0	0	0	0	0	0
2818803	28188	3	Tribal-Chakma	chittago	rangamat	belaichh	tinkania	rural	moderate	2	88.8741	female	19	18-24	0	0	0	0	0	0	0	0	0	0	0	0
2825801	28258	1	Tribal-Chakma	chittago	rangamat	belaichh	tinkania	rural	high	2	88.8741	male	65	55+	1	1	1	1	1	1	0	0	1	1	0	0
2815704	28157	4	Tribal-Chakma	chittago	rangamat	belaichh	tinkania	rural	high	2	88.8741	male	25	25-39	0	0	0	0	0	0	0	0	0	0	0	0
2826702	28267	2	Tribal-Chakma	chittago	rangamat	belaichh	tinkania	rural	low	2	88.8741	female	55	55+	1	1	1	1	1	1	0	0	1	1	0	0
2817501	28175	1	Tribal-Chakma	chittago	rangamat	belaichh	tinkania	rural	moderate	2	88.8741	male	65	55+	0	0	0	0	0	0	0	0	0	0	0	0
2827705	28277	5	Tribal-Chakma	chittago	rangamat	belaichh	tinkania	rural	high	2	88.8741	male	22	18-24	0	0	0	0	0	0	0	0	0	0	0	0
2817001	28170	1	Tribal-Chakma	chittago	rangamat	belaichh	tinkania	rural	high	2	88.8741	male	45	40-54	0	0	0	0	0	0	0	0	0	0	0	0
2828705	28287	5	Tribal-Chakma	chittago	rangamat	belaichh	tinkania	rural	low	2	88.8741	male	16	15-17	0	0	0	0	0	0	0	0	0	0	0	0
1881001	18810	1	Tribal-Chakma	chittago	rangamat	belaichh	tinkania	rural	low	2	88.8741	male	75	55+	0	0	0	0	0	0	0	0	0	0	0	0
2829405	28294	5	Tribal-Chakma	chittago	rangamat	belaichh	tinkania	rural	high	2	88.8741	male	18	18-24	0	0	0	0	0	0	0	0	0	0	0	0
2828701	28287	1	Tribal-Chakma	chittago	rangamat	belaichh	tinkania	rural	low	2	88.8741	male	45	40-54	0	0	0	0	0	0	0	0	0	0	0	0
2820701	28207	1	Tribal-Chakma	chittago	rangamat	belaichh	tinkania	rural	moderate	2	88.8741	male	60	55+	1	1	1	1	1	1	0	0	1	1	0	0
2815203	28152	3	Tribal-Chakma	chittago	rangamat	belaichh	tinkania	rural	low	2	88.8741	female	20	18-24	0	0	0	0	0	0	0	0	0	0	0	0
2831201	28312	1	Tribal-Chakma	chittago	rangamat	belaichh	tinkania	rural	high	2	88.8741	male	76	55+	1	1	1	1	1	1	0	0	0	0	0	0
2821903	28219	3	Tribal-Chakma	chittago	rangamat	belaichh	tinkania	rural	low	2	88.8741	male	30	25-39	1	1	1	1	1	1	0	0	1	1	0	0
2832101	28321	1	Tribal-Chakma	chittago	rangamat	belaichh	tinkania	rural	moderate	2	88.8741	male	65	55+	0	0	0	0	0	0	0	0	0	0	0	0
1882504	18825	4	Tribal-Chakma	chittago	rangamat	belaichh	tinkania	rural	moderate	2	88.8741	female	18	18-24	0	0	0	0	0	0	0	0	0	0	0	0
2833002	28330	2	Tribal-Chakma	chittago	rangamat	belaichh	tinkania	rural	moderate	2	88.8741	female	37	25-39	0	0	0	0	0	0	0	0	0	0	0	0
2821402	28214	2	Tribal-Chakma	chittago	rangamat	belaichh	tinkania	rural	low	2	88.8741	female	22	18-24	1	1	1	1	1	1	0	0	1	1	0	0
2833905	28339	5	Tribal-Chakma	chittago	rangamat	belaichh	tinkania	rural	high	2	88.8741	male	25	25-39	0	0	0	0	0	0	0	0	0	0	0	0
2825703	28257	3	Tribal-Chakma	chittago	rangamat	belaichh	tinkania	rural	high	2	88.8741	female	18	18-24	0	0	0	0	0	0	0	0	0	0	0	0
2834702	28347	2	Tribal-Chakma	chittago	rangamat	belaichh	tinkania	rural	high	2	88.8741	female	40	40-54	1	1	1	1	1	1	0	0	1	1	0	0
1869902	18699	2	Tribal-Chakma	chittago	rangamat	belaichh	tinkania	rural	low	2	88.8741	female	36	25-39	1	1	1	1	1	1	0	0	1	1	0	0
2835802	28358	2	Tribal-Chakma	chittago	rangamat	belaichh	tinkania	rural	low	2	88.8741	male	18	18-24	0	0	0	0	0	0	0	0	0	0	0	0
1881603	18816	3	Tribal-Chakma	chittago	rangamat	belaichh	tinkania	rural	high	2	88.8741	male	24	18-24	0	0	0	0	0	0	0	0	0	0	0	0
2836702	28367	2	Tribal-Chakma	chittago	rangamat	belaichh	tinkania	rural	low	2	88.8741	female	50	40-54	1	1	1	1	1	1	0	0	1	1	0	0
1883701	18837	1	Tribal-Chakma	chittago	rangamat	belaichh	tinkania	rural	low	2	88.8741	male	30	25-39	1	1	1	1	1	1	0	0	1	1	0	0
1881402	18814	2	Tribal-Chakma	chittago	rangamat	belaichh	tinkania	rural	high	2	88.8741	female	25	25-39	1	1	1	1	1	1	0	0	1	1	0	0
1881004	18810	4	Tribal-Chakma	chittago	rangamat	belaichh	tinkania	rural	low	2	88.8741	female	30	25-39	1	1	1	1	1	1	0	0	0	0	0	0
2838802	28388	2	Tribal-Chakma	chittago	rangamat	belaichh	tinkania	rural	high	2	88.8741	female	70	55+	1	1	1	1	1	1	0	0	1	1	0	0
2833502	28335	2	Tribal-Chakma	chittago	rangamat	belaichh	tinkania	rural	moderate	2	88.8741	female	30	25-39	0	0	0	0	0	0	0	0	0	0	0	0
2839601	28396	1	Tribal-Chakma	chittago	rangamat	belaichh	tinkania	rural	moderate	2	88.8741	male	30	25-39	1	1	1	1	1	1	0	0	1	1	0	0
2815705	28157	5	Tribal-Chakma	chittago	rangamat	belaichh	tinkania	rural	high	2	88.8741	male	21	18-24	0	0	0	0	0	0	0	0	0	0	0	0
2840603	28406	3	Tribal-Chakma	chittago	rangamat	belaichh	tinkania	rural	moderate	2	88.8741	male	26	25-39	1	1	1	1	1	1	0	0	1	1	0	0
2841601	28416	1	Tribal-Chakma	chittago	rangamat	belaichh	tinkania	rural	low	2	88.8741	male	28	25-39	1	1	1	1	1	1	0	0	1	1	0	0
2833803	28338	3	Tribal-Chakma	chittago	rangamat	belaichh	tinkania	rural	high	2	88.8741	male	25	25-39	0	0	0	0	0	0	0	0	0	0	0	0
2842701	28427	1	Tribal-Chakma	chittago	rangamat	belaichh	tinkania	rural	low	2	88.8741	male	52	40-54	1	1	1	1	1	1	0	0	1	1	0	0
2838501	28385	1	Tribal-Chakma	chittago	rangamat	belaichh	tinkania	rural	low	2	88.8741	male	32	25-39	1	1	1	1	1	1	0	0	1	1	0	0
2843605	28436	5	Tribal-Chakma	chittago	rangamat	belaichh	tinkania	rural	high	2	88.8741	male	30	25-39	1	1	1	1	1	1	0	0	1	1	0	0
1870305	18703	5	Tribal-Chakma	chittago	rangamat	belaichh	tinkania	rural	low	2	88.8741	female	16	15-17	0	0	0	0	0	0	0	0	0	0	0	0
1872303	18723	3	Tribal-Chakma	chittago	rangamat	belaichh	tinkania	rural	high	2	88.8741	male	18	18-24	0	0	0	0	0	0	0	0	0	0	0	0
1877703	18777	3	Tribal-Chakma	chittago	rangamat	belaichh	tinkania	rural	high	2	88.8741	male	26	25-39	1	1	1	1	1	1	0	0	1	1	0	0
1869002	18690	2	Tribal-Chakma	chittago	rangamat	belaichh	tinkania	rural	high	2	88.8741	female	25	25-39	0	0	0	0	0	0	0	0	0	0	0	0
1870702	18707	2	Tribal-Chakma	chittago	rangamat	belaichh	tinkania	rural	moderate	2	88.8741	female	27	25-39	0	0	0	0	0	0	0	0	0	0	0	0
1868901	18689	1	Tribal-Chakma	chittago	rangamat	belaichh	tinkania	rural	low	2	88.8741	male	60	55+	1	1	1	1	1	1	0	0	1	1	0	0
1872001	18720	1	Tribal-Chakma	chittago	rangamat	belaichh	tinkania	rural	moderate	2	88.8741	male	46	40-54	1	1	1	1	1	1	0	0	1	1	0	0
1873403	18734	3	Tribal-Chakma	chittago	rangamat	belaichh	tinkania	rural	high	2	88.8741	male	34	25-39	1	1	1	1	1	1	0	0	0	0	0	0
1871804	18718	4	Tribal-Chakma	chittago	rangamat	belaichh	tinkania	rural	moderate	2	88.8741	female	20	18-24	0	0	0	0	0	0	0	0	0	0	0	0
2835901	28359	1	Tribal-Chakma	chittago	rangamat	belaichh	tinkania	rural	high	2	88.8741	male	50	40-54	1	1	1	1	1	1	0	0	1	1	0	0
2839803	28398	3	Tribal-Chakma	chittago	rangamat	belaichh	tinkania	rural	high	2	88.8741	male	20	18-24	1	1	1	1	1	1	0	0	1	1	0	0
1875901	18759	1	Tribal-Chakma	chittago	rangamat	belaichh	tinkania	rural	moderate	2	88.8741	male	37	25-39	1	1	1	1	1	1	0	0	1	1	0	0
1873503	18735	3	Tribal-Chakma	chittago	rangamat	belaichh	tinkania	rural	low	2	88.8741	male	17	15-17	0	0	0	0	0	0	0	0	0	0	0	0
1875802	18758	2	Tribal-Chakma	chittago	rangamat	belaichh	tinkania	rural	moderate	2	88.8741	female	35	25-39	1	1	1	1	1	1	0	0	1	1	0	0
2829406	28294	6	Tribal-Chakma	chittago	rangamat	belaichh	tinkania	rural	high	2	88.8741	male	15	15-17	0	0	0	0	0	0	0	0	0	0	0	0
2829204	28292	4	Tribal-Chakma	chittago	rangamat	belaichh	tinkania	rural	moderate	2	88.8741	male	22	18-24	0	0	0	0	0	0	0	0	0	0	0	0
1869203	18692	3	Tribal-Chakma	chittago	rangamat	belaichh	tinkania	rural	moderate	2	88.8741	male	17	15-17	1	1	1	1	1	1	0	0	1	1	0	0
2829403	28294	3	Tribal-Chakma	chittago	rangamat	belaichh	tinkania	rural	high	2	88.8741	female	46	40-54	0	0	0	0	0	0	0	0	0	0	0	0
2840801	28408	1	Tribal-Chakma	chittago	rangamat	belaichh	tinkania	rural	low	2	88.8741	male	50	40-54	1	1	1	1	1	1	0	0	1	1	0	0
2832103	28321	3	Tribal-Chakma	chittago	rangamat	belaichh	tinkania	rural	moderate	2	88.8741	male	28	25-39	0	0	0	0	0	0	0	0	0	0	0	0
2832102	28321	2	Tribal-Chakma	chittago	rangamat	belaichh	tinkania	rural	moderate	2	88.8741	female	60	55+	0	0	0	0	0	0	0	0	0	0	0	0
1873501	18735	1	Tribal-Chakma	chittago	rangamat	belaichh	tinkania	rural	low	2	88.8741	male	45	40-54	1	1	1	1	1	1	0	0	1	1	0	0
2815401	28154	1	Tribal-Chakma	chittago	rangamat	belaichh	tinkania	rural	low	2	88.8741	male	40	40-54	1	1	1	1	1	1	0	0	1	1	0	0
2843901	28439	1	Tribal-Chakma	chittago	rangamat	belaichh	tinkania	rural	high	2	88.8741	male	30	25-39	1	1	1	1	1	1	0	0	1	1	0	0
2843501	28435	1	Tribal-Chakma	chittago	rangamat	belaichh	tinkania	rural	high	2	88.8741	male	70	55+	1	1	1	1	1	1	0	0	1	1	0	0
2843603	28436	3	Tribal-Chakma	chittago	rangamat	belaichh	tinkania	rural	high	2	88.8741	female	50	40-54	1	1	1	1	1	1	0	0	1	1	0	0
2825702	28257	2	Tribal-Chakma	chittago	rangamat	belaichh	tinkania	rural	high	2	88.8741	male	42	40-54	0	0	0	0	0	0	0	0	0	0	0	0
2843004	28430	4	Tribal-Chakma	chittago	rangamat	belaichh	tinkania	rural	high	2	88.8741	female	35	25-39	1	1	1	1	0	0	0	0	1	1	0	0
2842203	28422	3	Tribal-Chakma	chittago	rangamat	belaichh	tinkania	rural	low	2	88.8741	male	72	55+	1	1	1	1	1	1	0	0	1	1	0	0
1875501	18755	1	Tribal-Chakma	chittago	rangamat	belaichh	tinkania	rural	moderate	2	88.8741	male	28	25-39	1	1	1	1	1	1	0	0	1	1	0	0
2828603	28286	3	Tribal-Chakma	chittago	rangamat	belaichh	tinkania	rural	low	2	88.8741	female	65	55+	0	0	0	0	0	0	0	0	0	0	0	0
2842301	28423	1	Tribal-Chakma	chittago	rangamat	belaichh	tinkania	rural	low	2	88.8741	male	39	25-39	1	1	1	1	1	1	0	0	1	1	0	0
2814502	28145	2	Tribal-Chakma	chittago	rangamat	belaichh	tinkania	rural	moderate	2	88.8741	male	48	40-54	1	1	1	1	1	1	0	0	1	1	0	0
2841508	28415	8	Tribal-Chakma	chittago	rangamat	belaichh	tinkania	rural	high	2	88.8741	male	22	18-24	0	0	0	0	0	0	0	0	0	0	0	0
2832704	28327	4	Tribal-Chakma	chittago	rangamat	belaichh	tinkania	rural	high	2	88.8741	male	18	18-24	1	1	1	1	1	1	0	0	1	1	0	0
2841101	28411	1	Tribal-Chakma	chittago	rangamat	belaichh	tinkania	rural	low	2	88.8741	male	38	25-39	1	1	1	1	1	1	0	0	1	1	0	0
2840401	28404	1	Tribal-Chakma	chittago	rangamat	belaichh	tinkania	rural	low	2	88.8741	male	32	25-39	1	1	1	1	1	1	0	0	1	1	0	0
2840504	28405	4	Tribal-Chakma	chittago	rangamat	belaichh	tinkania	rural	high	2	88.8741	female	38	25-39	1	1	1	1	1	1	0	0	1	1	0	0
1876601	18766	1	Tribal-Chakma	chittago	rangamat	belaichh	tinkania	rural	low	2	88.8741	male	30	25-39	1	1	1	1	1	1	0	0	1	1	0	0
2840002	28400	2	Tribal-Chakma	chittago	rangamat	belaichh	tinkania	rural	low	2	88.8741	female	45	40-54	1	1	1	1	1	1	0	0	1	1	0	0
2843303	28433	3	Tribal-Chakma	chittago	rangamat	belaichh	tinkania	rural	low	2	88.8741	male	15	15-17	0	0	0	0	0	0	0	0	0	0	0	0
1875303	18753	3	Tribal-Chakma	chittago	rangamat	belaichh	tinkania	rural	moderate	2	88.8741	male	18	18-24	0	0	0	0	0	0	0	0	0	0	0	0
2815501	28155	1	Tribal-Chakma	chittago	rangamat	belaichh	tinkania	rural	moderate	2	88.8741	male	52	40-54	1	1	1	1	1	1	0	0	1	1	0	0
2840903	28409	3	Tribal-Chakma	chittago	rangamat	belaichh	tinkania	rural	high	2	88.8741	female	55	55+	1	1	1	1	1	1	0	0	1	1	0	0
1869201	18692	1	Tribal-Chakma	chittago	rangamat	belaichh	tinkania	rural	moderate	2	88.8741	male	45	40-54	1	1	1	1	1	1	0	0	1	1	0	0
2832304	28323	4	Tribal-Chakma	chittago	rangamat	belaichh	tinkania	rural	high	2	88.8741	male	22	18-24	1	1	1	1	1	1	0	0	1	1	0	0
1880407	18804	7	Tribal-Chakma	chittago	rangamat	belaichh	tinkania	rural	high	2	88.8741	female	15	15-17	0	0	0	0	0	0	0	0	0	0	0	0
2829205	28292	5	Tribal-Chakma	chittago	rangamat	belaichh	tinkania	rural	moderate	2	88.8741	male	20	18-24	1	1	1	1	1	1	0	0	1	1	0	0
2829602	28296	2	Tribal-Chakma	chittago	rangamat	belaichh	tinkania	rural	high	2	88.8741	female	32	25-39	0	0	0	0	0	0	0	0	0	0	0	0
1876202	18762	2	Tribal-Chakma	chittago	rangamat	belaichh	tinkania	rural	low	2	88.8741	male	28	25-39	1	1	1	1	1	1	0	0	1	1	0	0
1871501	18715	1	Tribal-Chakma	chittago	rangamat	belaichh	tinkania	rural	low	2	88.8741	male	67	55+	1	1	1	1	1	1	0	0	1	1	0	0
2839902	28399	2	Tribal-Chakma	chittago	rangamat	belaichh	tinkania	rural	low	2	88.8741	female	22	18-24	0	0	0	0	0	0	0	0	0	0	0	0
1871702	18717	2	Tribal-Chakma	chittago	rangamat	belaichh	tinkania	rural	moderate	2	88.8741	female	26	25-39	0	0	0	0	0	0	0	0	0	0	0	0
2838202	28382	2	Tribal-Chakma	chittago	rangamat	belaichh	tinkania	rural	moderate	2	88.8741	female	48	40-54	1	1	1	1	1	1	0	0	1	1	0	0
1876002	18760	2	Tribal-Chakma	chittago	rangamat	belaichh	tinkania	rural	low	2	88.8741	female	23	18-24	0	0	0	0	0	0	0	0	0	0	0	0
2838002	28380	2	Tribal-Chakma	chittago	rangamat	belaichh	tinkania	rural	high	2	88.8741	female	36	25-39	1	1	1	1	1	1	0	0	1	1	0	0
1878003	18780	3	Tribal-Chakma	chittago	rangamat	belaichh	tinkania	rural	high	2	88.8741	male	25	25-39	0	0	0	0	0	0	0	0	0	0	0	0
2837703	28377	3	Tribal-Chakma	chittago	rangamat	belaichh	tinkania	rural	high	2	88.8741	male	18	18-24	1	1	1	1	1	1	0	0	1	1	0	0
2824401	28244	1	Tribal-Chakma	chittago	rangamat	belaichh	tinkania	rural	low	2	88.8741	male	55	55+	1	1	1	1	1	1	0	0	1	1	0	0
2837302	28373	2	Tribal-Chakma	chittago	rangamat	belaichh	tinkania	rural	low	2	88.8741	female	60	55+	1	1	1	1	1	1	0	0	1	1	0	0
2837001	28370	1	Tribal-Chakma	chittago	rangamat	belaichh	tinkania	rural	high	2	88.8741	male	32	25-39	1	1	1	1	1	1	0	0	1	1	0	0
2837004	28370	4	Tribal-Chakma	chittago	rangamat	belaichh	tinkania	rural	high	2	88.8741	female	60	55+	1	1	1	1	1	1	0	0	1	1	0	0
1874703	18747	3	Tribal-Chakma	chittago	rangamat	belaichh	tinkania	rural	moderate	2	88.8741	male	20	18-24	1	1	1	1	1	1	0	0	1	1	0	0
2836704	28367	4	Tribal-Chakma	chittago	rangamat	belaichh	tinkania	rural	low	2	88.8741	female	24	18-24	1	1	1	1	1	1	0	0	1	1	0	0
2836404	28364	4	Tribal-Chakma	chittago	rangamat	belaichh	tinkania	rural	high	2	88.8741	male	20	18-24	0	0	0	0	0	0	0	0	0	0	0	0
2836501	28365	1	Tribal-Chakma	chittago	rangamat	belaichh	tinkania	rural	moderate	2	88.8741	male	35	25-39	0	0	0	0	0	0	0	0	0	0	0	0
1878304	18783	4	Tribal-Chakma	chittago	rangamat	belaichh	tinkania	rural	high	2	88.8741	male	22	18-24	0	0	0	0	0	0	0	0	0	0	0	0
1875201	18752	1	Tribal-Chakma	chittago	rangamat	belaichh	tinkania	rural	high	2	88.8741	male	38	25-39	1	1	1	1	1	1	0	0	1	1	0	0
2836104	28361	4	Tribal-Chakma	chittago	rangamat	belaichh	tinkania	rural	high	2	88.8741	female	17	15-17	0	0	0	0	0	0	0	0	0	0	0	0
2836103	28361	3	Tribal-Chakma	chittago	rangamat	belaichh	tinkania	rural	high	2	88.8741	female	20	18-24	0	0	0	0	0	0	0	0	0	0	0	0
2830703	28307	3	Tribal-Chakma	chittago	rangamat	belaichh	tinkania	rural	high	2	88.8741	male	35	25-39	1	0	1	0	1	0	0	0	0	0	0	0
2835902	28359	2	Tribal-Chakma	chittago	rangamat	belaichh	tinkania	rural	high	2	88.8741	female	45	40-54	0	0	0	0	0	0	0	0	0	0	0	0
2835701	28357	1	Tribal-Chakma	chittago	rangamat	belaichh	tinkania	rural	high	2	88.8741	male	40	40-54	1	1	1	1	1	1	0	0	1	1	0	0
2835602	28356	2	Tribal-Chakma	chittago	rangamat	belaichh	tinkania	rural	low	2	88.8741	female	27	25-39	0	0	0	0	0	0	0	0	0	0	0	0
1884802	18848	2	Tribal-Chakma	chittago	rangamat	belaichh	tinkania	rural	low	2	88.8741	female	25	25-39	1	1	1	1	1	1	0	0	1	1	0	0
1875106	18751	6	Tribal-Chakma	chittago	rangamat	belaichh	tinkania	rural	moderate	2	88.8741	female	15	15-17	0	0	0	0	0	0	0	0	0	0	0	0
2835003	28350	3	Tribal-Chakma	chittago	rangamat	belaichh	tinkania	rural	high	2	88.8741	male	26	25-39	1	1	1	1	1	1	0	0	1	1	0	0
2835006	28350	6	Tribal-Chakma	chittago	rangamat	belaichh	tinkania	rural	high	2	88.8741	male	16	15-17	0	0	0	0	0	0	0	0	0	0	0	0
2824304	28243	4	Tribal-Chakma	chittago	rangamat	belaichh	tinkania	rural	low	2	88.8741	male	30	25-39	0	0	0	0	0	0	0	0	0	0	0	0
2834802	28348	2	Tribal-Chakma	chittago	rangamat	belaichh	tinkania	rural	moderate	2	88.8741	female	22	18-24	0	0	0	0	0	0	0	0	0	0	0	0
2834603	28346	3	Tribal-Chakma	chittago	rangamat	belaichh	tinkania	rural	low	2	88.8741	female	30	25-39	0	0	0	0	0	0	0	0	0	0	0	0
2834602	28346	2	Tribal-Chakma	chittago	rangamat	belaichh	tinkania	rural	low	2	88.8741	female	56	55+	1	1	1	1	1	1	0	0	1	1	0	0
2831304	28313	4	Tribal-Chakma	chittago	rangamat	belaichh	tinkania	rural	high	2	88.8741	female	26	25-39	0	0	0	0	0	0	0	0	0	0	0	0
2834304	28343	4	Tribal-Chakma	chittago	rangamat	belaichh	tinkania	rural	high	2	88.8741	female	20	18-24	0	0	0	0	0	0	0	0	0	0	0	0
2831303	28313	3	Tribal-Chakma	chittago	rangamat	belaichh	tinkania	rural	high	2	88.8741	male	36	25-39	1	1	1	1	1	1	0	0	0	0	0	0
2834203	28342	3	Tribal-Chakma	chittago	rangamat	belaichh	tinkania	rural	high	2	88.8741	male	35	25-39	1	1	1	1	0	0	0	0	1	1	0	0
1870504	18705	4	Tribal-Chakma	chittago	rangamat	belaichh	tinkania	rural	moderate	2	88.8741	female	18	18-24	0	0	0	0	0	0	0	0	0	0	0	0
2834003	28340	3	Tribal-Chakma	chittago	rangamat	belaichh	tinkania	rural	moderate	2	88.8741	male	30	25-39	0	0	0	0	0	0	0	0	0	0	0	0
2838907	28389	7	Tribal-Chakma	chittago	rangamat	belaichh	tinkania	rural	high	2	88.8741	female	16	15-17	0	0	0	0	0	0	0	0	0	0	0	0
2833902	28339	2	Tribal-Chakma	chittago	rangamat	belaichh	tinkania	rural	high	2	88.8741	female	60	55+	1	1	1	1	1	1	0	0	1	1	0	0
2823601	28236	1	Tribal-Chakma	chittago	rangamat	belaichh	tinkania	rural	moderate	2	88.8741	male	55	55+	1	1	1	1	1	1	0	0	1	1	0	0
1875104	18751	4	Tribal-Chakma	chittago	rangamat	belaichh	tinkania	rural	moderate	2	88.8741	female	18	18-24	0	0	0	0	0	0	0	0	0	0	0	0
2837601	28376	1	Tribal-Chakma	chittago	rangamat	belaichh	tinkania	rural	high	2	88.8741	male	40	40-54	1	1	1	1	1	1	0	0	1	1	0	0
2833304	28333	4	Tribal-Chakma	chittago	rangamat	belaichh	tinkania	rural	moderate	2	88.8741	female	18	18-24	0	0	0	0	0	0	0	0	0	0	0	0
2832302	28323	2	Tribal-Chakma	chittago	rangamat	belaichh	tinkania	rural	high	2	88.8741	female	50	40-54	1	1	1	1	1	1	0	0	1	1	0	0
2833102	28331	2	Tribal-Chakma	chittago	rangamat	belaichh	tinkania	rural	low	2	88.8741	female	50	40-54	0	0	0	0	0	0	0	0	0	0	0	0
2828801	28288	1	Tribal-Chakma	chittago	rangamat	belaichh	tinkania	rural	moderate	2	88.8741	male	65	55+	1	1	1	1	1	1	0	0	1	1	0	0
2832903	28329	3	Tribal-Chakma	chittago	rangamat	belaichh	tinkania	rural	high	2	88.8741	female	70	55+	1	1	1	1	1	1	0	0	1	1	0	0
2828502	28285	2	Tribal-Chakma	chittago	rangamat	belaichh	tinkania	rural	low	2	88.8741	female	25	25-39	1	1	1	1	1	1	0	0	1	1	0	0
2832702	28327	2	Tribal-Chakma	chittago	rangamat	belaichh	tinkania	rural	high	2	88.8741	female	45	40-54	1	1	1	1	1	1	0	0	1	1	0	0
2829101	28291	1	Tribal-Chakma	chittago	rangamat	belaichh	tinkania	rural	high	2	88.8741	male	50	40-54	1	1	1	1	1	1	0	0	1	1	0	0
2832402	28324	2	Tribal-Chakma	chittago	rangamat	belaichh	tinkania	rural	low	2	88.8741	female	50	40-54	1	1	1	1	1	1	0	0	1	1	0	0
2823603	28236	3	Tribal-Chakma	chittago	rangamat	belaichh	tinkania	rural	moderate	2	88.8741	male	25	25-39	0	0	0	0	0	0	0	0	0	0	0	0
1876804	18768	4	Tribal-Chakma	chittago	rangamat	belaichh	tinkania	rural	low	2	88.8741	male	18	18-24	0	0	0	0	0	0	0	0	0	0	0	0
2837701	28377	1	Tribal-Chakma	chittago	rangamat	belaichh	tinkania	rural	high	2	88.8741	male	45	40-54	1	1	1	1	1	1	0	0	1	1	0	0
1877003	18770	3	Tribal-Chakma	chittago	rangamat	belaichh	tinkania	rural	low	2	88.8741	male	25	25-39	1	1	1	1	1	1	0	0	1	1	0	0
2824104	28241	4	Tribal-Chakma	chittago	rangamat	belaichh	tinkania	rural	low	2	88.8741	male	35	25-39	0	0	0	0	0	0	0	0	0	0	0	0
1877104	18771	4	Tribal-Chakma	chittago	rangamat	belaichh	tinkania	rural	high	2	88.8741	male	16	15-17	0	0	0	0	0	0	0	0	0	0	0	0
2833602	28336	2	Tribal-Chakma	chittago	rangamat	belaichh	tinkania	rural	low	2	88.8741	female	22	18-24	1	1	1	1	1	1	0	0	0	0	0	0
1877401	18774	1	Tribal-Chakma	chittago	rangamat	belaichh	tinkania	rural	high	2	88.8741	male	38	25-39	1	1	1	1	1	1	0	0	1	1	0	0
2823803	28238	3	Tribal-Chakma	chittago	rangamat	belaichh	tinkania	rural	high	2	88.8741	male	38	25-39	1	1	1	1	1	1	1	1	1	1	0	0
1877602	18776	2	Tribal-Chakma	chittago	rangamat	belaichh	tinkania	rural	high	2	88.8741	female	25	25-39	1	1	1	1	1	1	0	0	0	0	0	0
1874801	18748	1	Tribal-Chakma	chittago	rangamat	belaichh	tinkania	rural	low	2	88.8741	male	55	55+	1	1	1	1	1	1	0	0	1	1	0	0
1877803	18778	3	Tribal-Chakma	chittago	rangamat	belaichh	tinkania	rural	low	2	88.8741	female	18	18-24	0	0	0	0	0	0	0	0	0	0	0	0
1884901	18849	1	Tribal-Chakma	chittago	rangamat	belaichh	tinkania	rural	moderate	2	88.8741	male	28	25-39	1	1	1	1	1	1	0	0	1	1	0	0
1878001	18780	1	Tribal-Chakma	chittago	rangamat	belaichh	tinkania	rural	high	2	88.8741	female	50	40-54	1	1	1	1	1	1	0	0	0	0	0	0
2817004	28170	4	Tribal-Chakma	chittago	rangamat	belaichh	tinkania	rural	high	2	88.8741	female	40	40-54	0	0	0	0	0	0	0	0	0	0	0	0
1878105	18781	5	Tribal-Chakma	chittago	rangamat	belaichh	tinkania	rural	low	2	88.8741	female	16	15-17	0	0	0	0	0	0	0	0	0	0	0	0
2817701	28177	1	Tribal-Chakma	chittago	rangamat	belaichh	tinkania	rural	high	2	88.8741	male	46	40-54	1	1	1	1	1	1	0	0	1	1	0	0
1878302	18783	2	Tribal-Chakma	chittago	rangamat	belaichh	tinkania	rural	high	2	88.8741	female	45	40-54	1	1	1	1	1	1	0	0	1	1	0	0
1881801	18818	1	Tribal-Chakma	chittago	rangamat	belaichh	tinkania	rural	moderate	2	88.8741	male	33	25-39	1	1	1	1	1	1	0	0	1	1	0	0
1878503	18785	3	Tribal-Chakma	chittago	rangamat	belaichh	tinkania	rural	low	2	88.8741	female	22	18-24	0	0	0	0	0	0	0	0	0	0	0	0
2822202	28222	2	Tribal-Chakma	chittago	rangamat	belaichh	tinkania	rural	high	2	88.8741	male	65	55+	1	1	1	1	1	1	0	0	1	1	0	0
1878705	18787	5	Tribal-Chakma	chittago	rangamat	belaichh	tinkania	rural	high	2	88.8741	female	16	15-17	0	0	0	0	0	0	0	0	0	0	0	0
2817802	28178	2	Tribal-Chakma	chittago	rangamat	belaichh	tinkania	rural	high	2	88.8741	female	40	40-54	0	0	0	0	0	0	0	0	0	0	0	0
1879004	18790	4	Tribal-Chakma	chittago	rangamat	belaichh	tinkania	rural	moderate	2	88.8741	male	16	15-17	0	0	0	0	0	0	0	0	0	0	0	0
2818203	28182	3	Tribal-Chakma	chittago	rangamat	belaichh	tinkania	rural	low	2	88.8741	male	25	25-39	0	0	0	0	0	0	0	0	0	0	0	0
1879303	18793	3	Tribal-Chakma	chittago	rangamat	belaichh	tinkania	rural	moderate	2	88.8741	male	19	18-24	0	0	0	0	0	0	0	0	0	0	0	0
2832802	28328	2	Tribal-Chakma	chittago	rangamat	belaichh	tinkania	rural	low	2	88.8741	female	65	55+	1	1	1	1	1	1	0	0	1	1	0	0
1879505	18795	5	Tribal-Chakma	chittago	rangamat	belaichh	tinkania	rural	high	2	88.8741	female	17	15-17	0	0	0	0	0	0	0	0	0	0	0	0
2826003	28260	3	Tribal-Chakma	chittago	rangamat	belaichh	tinkania	rural	moderate	2	88.8741	female	40	40-54	0	0	0	0	0	0	0	0	0	0	0	0
1879802	18798	2	Tribal-Chakma	chittago	rangamat	belaichh	tinkania	rural	high	2	88.8741	female	28	25-39	1	1	1	1	0	0	0	0	1	1	0	0
1879903	18799	3	Tribal-Chakma	chittago	rangamat	belaichh	tinkania	rural	high	2	88.8741	female	20	18-24	0	0	0	0	0	0	0	0	0	0	0	0
2814501	28145	1	Tribal-Chakma	chittago	rangamat	belaichh	tinkania	rural	moderate	2	88.8741	male	67	55+	1	1	1	1	1	1	0	0	1	1	0	0
2828901	28289	1	Tribal-Chakma	chittago	rangamat	belaichh	tinkania	rural	high	2	88.8741	male	60	55+	0	0	0	0	0	0	0	0	0	0	0	0
2814703	28147	3	Tribal-Chakma	chittago	rangamat	belaichh	tinkania	rural	moderate	2	88.8741	male	28	25-39	1	1	1	1	1	1	0	0	1	1	0	0
1880303	18803	3	Tribal-Chakma	chittago	rangamat	belaichh	tinkania	rural	high	2	88.8741	male	26	25-39	1	1	1	1	1	1	0	0	1	1	0	0
2815302	28153	2	Tribal-Chakma	chittago	rangamat	belaichh	tinkania	rural	low	2	88.8741	female	42	40-54	0	0	0	0	0	0	0	0	0	0	0	0
2828201	28282	1	Tribal-Chakma	chittago	rangamat	belaichh	tinkania	rural	low	2	88.8741	male	48	40-54	1	1	1	1	1	1	0	0	1	1	0	0
2815702	28157	2	Tribal-Chakma	chittago	rangamat	belaichh	tinkania	rural	high	2	88.8741	male	52	40-54	1	1	1	1	1	1	0	0	0	0	0	0
1880605	18806	5	Tribal-Chakma	chittago	rangamat	belaichh	tinkania	rural	moderate	2	88.8741	male	24	18-24	1	1	1	1	1	1	1	1	1	1	0	0
2816201	28162	1	Tribal-Chakma	chittago	rangamat	belaichh	tinkania	rural	low	2	88.8741	male	30	25-39	1	1	1	1	1	1	0	0	1	1	0	0
2827901	28279	1	Tribal-Chakma	chittago	rangamat	belaichh	tinkania	rural	low	2	88.8741	male	70	55+	1	1	1	1	1	1	0	0	1	1	0	0
2816702	28167	2	Tribal-Chakma	chittago	rangamat	belaichh	tinkania	rural	low	2	88.8741	female	50	40-54	0	0	0	0	0	0	0	0	0	0	0	0
1881201	18812	1	Tribal-Chakma	chittago	rangamat	belaichh	tinkania	rural	moderate	2	88.8741	male	47	40-54	0	0	0	0	0	0	0	0	0	0	0	0
2817003	28170	3	Tribal-Chakma	chittago	rangamat	belaichh	tinkania	rural	high	2	88.8741	female	65	55+	0	0	0	0	0	0	0	0	0	0	0	0
2827402	28274	2	Tribal-Chakma	chittago	rangamat	belaichh	tinkania	rural	low	2	88.8741	female	60	55+	1	1	1	1	1	1	0	0	1	1	0	0
2817203	28172	3	Tribal-Chakma	chittago	rangamat	belaichh	tinkania	rural	low	2	88.8741	male	25	25-39	0	0	0	0	0	0	0	0	0	0	0	0
1881702	18817	2	Tribal-Chakma	chittago	rangamat	belaichh	tinkania	rural	moderate	2	88.8741	female	24	18-24	1	1	1	1	1	1	0	0	1	1	0	0
2817503	28175	3	Tribal-Chakma	chittago	rangamat	belaichh	tinkania	rural	moderate	2	88.8741	female	39	25-39	0	0	0	0	0	0	0	0	0	0	0	0
2827001	28270	1	Tribal-Chakma	chittago	rangamat	belaichh	tinkania	rural	moderate	2	88.8741	male	36	25-39	1	1	1	1	1	1	0	0	1	1	0	0
2818003	28180	3	Tribal-Chakma	chittago	rangamat	belaichh	tinkania	rural	high	2	88.8741	male	35	25-39	0	0	0	0	0	0	0	0	0	0	0	0
1882201	18822	1	Tribal-Chakma	chittago	rangamat	belaichh	tinkania	rural	high	2	88.8741	male	36	25-39	1	1	1	1	1	1	0	0	1	1	0	0
2818402	28184	2	Tribal-Chakma	chittago	rangamat	belaichh	tinkania	rural	low	2	88.8741	female	55	55+	1	1	1	1	1	1	0	0	1	1	0	0
2825506	28255	6	Tribal-Chakma	chittago	rangamat	belaichh	tinkania	rural	high	2	88.8741	male	30	25-39	1	1	1	1	1	1	0	0	1	1	0	0
2819001	28190	1	Tribal-Chakma	chittago	rangamat	belaichh	tinkania	rural	low	2	88.8741	male	57	55+	1	1	1	1	1	1	0	0	0	0	0	0
1882701	18827	1	Tribal-Chakma	chittago	rangamat	belaichh	tinkania	rural	moderate	2	88.8741	male	38	25-39	1	1	1	1	1	1	0	0	1	1	0	0
2819401	28194	1	Tribal-Chakma	chittago	rangamat	belaichh	tinkania	rural	moderate	2	88.8741	male	25	25-39	1	1	1	1	1	1	0	0	1	1	0	0
2825904	28259	4	Tribal-Chakma	chittago	rangamat	belaichh	tinkania	rural	high	2	88.8741	female	25	25-39	0	0	0	0	0	0	0	0	0	0	0	0
2819902	28199	2	Tribal-Chakma	chittago	rangamat	belaichh	tinkania	rural	high	2	88.8741	male	45	40-54	1	1	1	1	1	1	0	0	1	1	0	0
1883005	18830	5	Tribal-Chakma	chittago	rangamat	belaichh	tinkania	rural	low	2	88.8741	female	16	15-17	0	0	0	0	0	0	0	0	0	0	0	0
2820405	28204	5	Tribal-Chakma	chittago	rangamat	belaichh	tinkania	rural	moderate	2	88.8741	male	16	15-17	0	0	0	0	0	0	0	0	0	0	0	0
2825503	28255	3	Tribal-Chakma	chittago	rangamat	belaichh	tinkania	rural	high	2	88.8741	male	35	25-39	1	1	1	1	1	1	0	0	1	1	0	0
2821001	28210	1	Tribal-Chakma	chittago	rangamat	belaichh	tinkania	rural	low	2	88.8741	male	32	25-39	1	1	1	1	1	1	0	0	1	1	0	0
1883601	18836	1	Tribal-Chakma	chittago	rangamat	belaichh	tinkania	rural	low	2	88.8741	male	32	25-39	0	0	0	0	0	0	0	0	0	0	0	0
2821601	28216	1	Tribal-Chakma	chittago	rangamat	belaichh	tinkania	rural	low	2	88.8741	male	45	40-54	1	1	1	1	1	1	0	0	1	1	0	0
2825204	28252	4	Tribal-Chakma	chittago	rangamat	belaichh	tinkania	rural	low	2	88.8741	male	16	15-17	0	0	0	0	0	0	0	0	0	0	0	0
2822102	28221	2	Tribal-Chakma	chittago	rangamat	belaichh	tinkania	rural	low	2	88.8741	female	35	25-39	1	1	1	1	1	1	0	0	1	1	0	0
1884202	18842	2	Tribal-Chakma	chittago	rangamat	belaichh	tinkania	rural	moderate	2	88.8741	female	67	55+	0	0	0	0	0	0	0	0	0	0	0	0
2822502	28225	2	Tribal-Chakma	chittago	rangamat	belaichh	tinkania	rural	moderate	2	88.8741	female	20	18-24	0	0	0	0	0	0	0	0	0	0	0	0
2819501	28195	1	Tribal-Chakma	chittago	rangamat	belaichh	tinkania	rural	high	2	88.8741	male	25	25-39	1	1	1	1	1	1	0	0	1	1	0	0
2823102	28231	2	Tribal-Chakma	chittago	rangamat	belaichh	tinkania	rural	high	2	88.8741	female	50	40-54	1	1	1	1	1	1	0	0	1	1	0	0
1884801	18848	1	Tribal-Chakma	chittago	rangamat	belaichh	tinkania	rural	low	2	88.8741	male	30	25-39	1	1	1	1	1	1	0	0	1	1	0	0
2823404	28234	4	Tribal-Chakma	chittago	rangamat	belaichh	tinkania	rural	moderate	2	88.8741	male	18	18-24	0	0	0	0	0	0	0	0	0	0	0	0
2824203	28242	3	Tribal-Chakma	chittago	rangamat	belaichh	tinkania	rural	high	2	88.8741	male	32	25-39	1	1	1	1	1	1	0	0	1	1	0	0
2823801	28238	1	Tribal-Chakma	chittago	rangamat	belaichh	tinkania	rural	high	2	88.8741	male	66	55+	0	0	0	0	0	0	0	0	0	0	0	0
1880102	18801	2	Tribal-Chakma	chittago	rangamat	belaichh	tinkania	rural	high	2	88.8741	female	32	25-39	1	1	1	1	0	0	0	0	1	1	0	0
2824001	28240	1	Tribal-Chakma	chittago	rangamat	belaichh	tinkania	rural	low	2	88.8741	male	82	55+	1	1	1	1	1	1	0	0	1	1	0	0
1882501	18825	1	Tribal-Chakma	chittago	rangamat	belaichh	tinkania	rural	moderate	2	88.8741	male	28	25-39	1	1	1	1	1	1	0	0	1	1	0	0
2826102	28261	2	Tribal-Chakma	chittago	rangamat	belaichh	tinkania	rural	moderate	2	88.8741	male	30	25-39	0	0	0	0	0	0	0	0	0	0	0	0
2819103	28191	3	Tribal-Chakma	chittago	rangamat	belaichh	tinkania	rural	low	2	88.8741	male	22	18-24	1	1	1	1	1	1	0	0	1	1	0	0
1882601	18826	1	Tribal-Chakma	chittago	rangamat	belaichh	tinkania	rural	low	2	88.8741	male	35	25-39	1	1	1	1	1	1	0	0	0	0	0	0
2818502	28185	2	Tribal-Chakma	chittago	rangamat	belaichh	tinkania	rural	low	2	88.8741	female	30	25-39	0	0	0	0	0	0	0	0	0	0	0	0
2819002	28190	2	Tribal-Chakma	chittago	rangamat	belaichh	tinkania	rural	low	2	88.8741	female	52	40-54	1	1	1	1	1	1	0	0	1	1	0	0
2818304	28183	4	Tribal-Chakma	chittago	rangamat	belaichh	tinkania	rural	low	2	88.8741	male	19	18-24	0	0	0	0	0	0	0	0	0	0	0	0
1882203	18822	3	Tribal-Chakma	chittago	rangamat	belaichh	tinkania	rural	high	2	88.8741	male	70	55+	1	1	1	1	1	1	0	0	1	1	0	0
1879905	18799	5	Tribal-Chakma	chittago	rangamat	belaichh	tinkania	rural	high	2	88.8741	female	72	55+	0	0	0	0	0	0	0	0	0	0	0	0
2822901	28229	1	Tribal-Chakma	chittago	rangamat	belaichh	tinkania	rural	high	2	88.8741	male	32	25-39	1	1	1	1	1	1	0	0	1	1	0	0
2817901	28179	1	Tribal-Chakma	chittago	rangamat	belaichh	tinkania	rural	moderate	2	88.8741	male	65	55+	1	1	1	1	1	1	1	1	0	0	0	0
2826703	28267	3	Tribal-Chakma	chittago	rangamat	belaichh	tinkania	rural	low	2	88.8741	male	25	25-39	1	1	1	1	1	1	0	0	1	1	0	0
2817305	28173	5	Tribal-Chakma	chittago	rangamat	belaichh	tinkania	rural	high	2	88.8741	male	26	25-39	0	0	0	0	0	0	0	0	0	0	0	0
1881802	18818	2	Tribal-Chakma	chittago	rangamat	belaichh	tinkania	rural	moderate	2	88.8741	female	27	25-39	1	1	1	1	1	1	0	0	1	1	0	0
2817301	28173	1	Tribal-Chakma	chittago	rangamat	belaichh	tinkania	rural	high	2	88.8741	male	66	55+	1	1	1	1	1	1	1	1	1	1	0	0
2827401	28274	1	Tribal-Chakma	chittago	rangamat	belaichh	tinkania	rural	low	2	88.8741	male	65	55+	1	1	1	1	1	1	0	0	1	1	0	0
2827802	28278	2	Tribal-Chakma	chittago	rangamat	belaichh	tinkania	rural	low	2	88.8741	female	60	55+	1	1	1	1	1	1	0	0	1	1	0	0
1881401	18814	1	Tribal-Chakma	chittago	rangamat	belaichh	tinkania	rural	high	2	88.8741	male	33	25-39	1	1	1	1	1	1	0	0	1	1	0	0
2816901	28169	1	Tribal-Chakma	chittago	rangamat	belaichh	tinkania	rural	high	2	88.8741	male	58	55+	1	1	1	1	1	1	0	0	1	1	0	0
2827702	28277	2	Tribal-Chakma	chittago	rangamat	belaichh	tinkania	rural	high	2	88.8741	female	49	40-54	1	1	1	1	1	1	0	0	0	0	0	0
1880803	18808	3	Tribal-Chakma	chittago	rangamat	belaichh	tinkania	rural	moderate	2	88.8741	male	38	25-39	1	1	1	1	1	1	0	0	1	1	0	0
2816504	28165	4	Tribal-Chakma	chittago	rangamat	belaichh	tinkania	rural	moderate	2	88.8741	male	20	18-24	0	0	0	0	0	0	0	0	0	0	0	0
2828002	28280	2	Tribal-Chakma	chittago	rangamat	belaichh	tinkania	rural	high	2	88.8741	female	25	25-39	0	0	0	0	0	0	0	0	0	0	0	0
2816101	28161	1	Tribal-Chakma	chittago	rangamat	belaichh	tinkania	rural	moderate	2	88.8741	male	35	25-39	1	1	1	1	1	1	0	0	1	1	0	0
2814601	28146	1	Tribal-Chakma	chittago	rangamat	belaichh	tinkania	rural	moderate	2	88.8741	female	60	55+	1	1	1	1	1	1	0	0	1	1	0	0
2820803	28208	3	Tribal-Chakma	chittago	rangamat	belaichh	tinkania	rural	moderate	2	88.8741	female	17	15-17	0	0	0	0	0	0	0	0	0	0	0	0
2815601	28156	1	Tribal-Chakma	chittago	rangamat	belaichh	tinkania	rural	high	2	88.8741	male	60	55+	1	1	1	1	1	1	0	0	1	1	0	0
2827502	28275	2	Tribal-Chakma	chittago	rangamat	belaichh	tinkania	rural	low	2	88.8741	female	25	25-39	1	1	1	1	1	1	0	0	1	1	0	0
2814901	28149	1	Tribal-Chakma	chittago	rangamat	belaichh	tinkania	rural	low	2	88.8741	male	35	25-39	1	1	1	1	1	1	0	0	1	1	0	0
1880305	18803	5	Tribal-Chakma	chittago	rangamat	belaichh	tinkania	rural	high	2	88.8741	female	16	15-17	0	0	0	0	0	0	0	0	0	0	0	0
2814705	28147	5	Tribal-Chakma	chittago	rangamat	belaichh	tinkania	rural	moderate	2	88.8741	female	20	18-24	0	0	0	0	0	0	0	0	0	0	0	0
2828803	28288	3	Tribal-Chakma	chittago	rangamat	belaichh	tinkania	rural	moderate	2	88.8741	male	40	40-54	1	1	1	1	1	1	0	0	1	1	0	0
1880101	18801	1	Tribal-Chakma	chittago	rangamat	belaichh	tinkania	rural	high	2	88.8741	male	38	25-39	1	1	1	1	1	1	0	0	1	1	0	0
2826301	28263	1	Tribal-Chakma	chittago	rangamat	belaichh	tinkania	rural	low	2	88.8741	male	49	40-54	1	1	1	1	1	1	0	0	1	1	0	0
1882904	18829	4	Tribal-Chakma	chittago	rangamat	belaichh	tinkania	rural	moderate	2	88.8741	female	25	25-39	0	0	0	0	0	0	0	0	0	0	0	0
2815701	28157	1	Tribal-Chakma	chittago	rangamat	belaichh	tinkania	rural	high	2	88.8741	male	75	55+	0	0	0	0	0	0	0	0	0	0	0	0
2820002	28200	2	Tribal-Chakma	chittago	rangamat	belaichh	tinkania	rural	low	2	88.8741	female	18	18-24	0	0	0	0	0	0	0	0	0	0	0	0
2831602	28316	2	Tribal-Chakma	chittago	rangamat	belaichh	tinkania	rural	moderate	2	88.8741	female	55	55+	1	1	1	1	0	0	0	0	1	1	0	0
2819104	28191	4	Tribal-Chakma	chittago	rangamat	belaichh	tinkania	rural	low	2	88.8741	male	19	18-24	1	1	1	1	1	1	0	0	1	1	0	0
2825804	28258	4	Tribal-Chakma	chittago	rangamat	belaichh	tinkania	rural	high	2	88.8741	female	25	25-39	0	0	0	0	0	0	0	0	0	0	0	0
2829002	28290	2	Tribal-Chakma	chittago	rangamat	belaichh	tinkania	rural	low	2	88.8741	female	26	25-39	1	1	1	1	1	1	0	0	1	1	0	0
2818804	28188	4	Tribal-Chakma	chittago	rangamat	belaichh	tinkania	rural	moderate	2	88.8741	male	17	15-17	0	0	0	0	0	0	0	0	0	0	0	0
2820503	28205	3	Tribal-Chakma	chittago	rangamat	belaichh	tinkania	rural	moderate	2	88.8741	male	42	40-54	1	1	1	1	1	1	0	0	1	1	0	0
1883004	18830	4	Tribal-Chakma	chittago	rangamat	belaichh	tinkania	rural	low	2	88.8741	male	18	18-24	0	0	0	0	0	0	0	0	0	0	0	0
1884101	18841	1	Tribal-Chakma	chittago	rangamat	belaichh	tinkania	rural	high	2	88.8741	male	55	55+	1	1	1	1	1	1	0	0	1	1	0	0
2826701	28267	1	Tribal-Chakma	chittago	rangamat	belaichh	tinkania	rural	low	2	88.8741	male	60	55+	1	1	1	1	1	1	0	0	1	1	0	0
2820404	28204	4	Tribal-Chakma	chittago	rangamat	belaichh	tinkania	rural	moderate	2	88.8741	male	20	18-24	0	0	0	0	0	0	0	0	0	0	0	0
2820402	28204	2	Tribal-Chakma	chittago	rangamat	belaichh	tinkania	rural	moderate	2	88.8741	male	47	40-54	1	1	1	1	1	1	0	0	1	1	0	0
2821603	28216	3	Tribal-Chakma	chittago	rangamat	belaichh	tinkania	rural	low	2	88.8741	male	17	15-17	0	0	0	0	0	0	0	0	0	0	0	0
2826903	28269	3	Tribal-Chakma	chittago	rangamat	belaichh	tinkania	rural	high	2	88.8741	female	55	55+	1	1	1	1	1	1	1	1	1	0	0	0
1883302	18833	2	Tribal-Chakma	chittago	rangamat	belaichh	tinkania	rural	moderate	2	88.8741	female	22	18-24	0	0	0	0	0	0	0	0	0	0	0	0
2820601	28206	1	Tribal-Chakma	chittago	rangamat	belaichh	tinkania	rural	low	2	88.8741	male	30	25-39	1	1	1	1	1	1	0	0	1	1	0	0
1883402	18834	2	Tribal-Chakma	chittago	rangamat	belaichh	tinkania	rural	high	2	88.8741	female	55	55+	0	0	0	0	0	0	0	0	0	0	0	0
2817402	28174	2	Tribal-Chakma	chittago	rangamat	belaichh	tinkania	rural	moderate	2	88.8741	female	24	18-24	0	0	0	0	0	0	0	0	0	0	0	0
1883404	18834	4	Tribal-Chakma	chittago	rangamat	belaichh	tinkania	rural	high	2	88.8741	female	19	18-24	0	0	0	0	0	0	0	0	0	0	0	0
2820801	28208	1	Tribal-Chakma	chittago	rangamat	belaichh	tinkania	rural	moderate	2	88.8741	male	33	25-39	1	1	1	1	1	1	0	0	1	1	0	0
2819203	28192	3	Tribal-Chakma	chittago	rangamat	belaichh	tinkania	rural	high	2	88.8741	female	67	55+	1	1	1	1	0	0	0	0	1	1	0	0
2827403	28274	3	Tribal-Chakma	chittago	rangamat	belaichh	tinkania	rural	low	2	88.8741	male	29	25-39	1	1	1	1	1	1	0	0	1	1	0	0
2821102	28211	2	Tribal-Chakma	chittago	rangamat	belaichh	tinkania	rural	low	2	88.8741	female	22	18-24	1	1	1	1	1	0	0	0	1	1	0	0
2825501	28255	1	Tribal-Chakma	chittago	rangamat	belaichh	tinkania	rural	high	2	88.8741	male	66	55+	0	0	0	0	0	0	0	0	0	0	0	0
2825302	28253	2	Tribal-Chakma	chittago	rangamat	belaichh	tinkania	rural	low	2	88.8741	female	60	55+	0	0	0	0	0	0	0	0	0	0	0	0
2816904	28169	4	Tribal-Chakma	chittago	rangamat	belaichh	tinkania	rural	high	2	88.8741	male	24	18-24	0	0	0	0	0	0	0	0	0	0	0	0
2816804	28168	4	Tribal-Chakma	chittago	rangamat	belaichh	tinkania	rural	low	2	88.8741	male	24	18-24	0	0	0	0	0	0	0	0	0	0	0	0
1881102	18811	2	Tribal-Chakma	chittago	rangamat	belaichh	tinkania	rural	high	2	88.8741	female	41	40-54	0	0	0	0	0	0	0	0	0	0	0	0
2821801	28218	1	Tribal-Chakma	chittago	rangamat	belaichh	tinkania	rural	low	2	88.8741	male	26	25-39	1	1	1	1	1	1	0	0	1	1	0	0
2816601	28166	1	Tribal-Chakma	chittago	rangamat	belaichh	tinkania	rural	low	2	88.8741	male	35	25-39	0	0	0	0	0	0	0	0	0	0	0	0
2821505	28215	5	Tribal-Chakma	chittago	rangamat	belaichh	tinkania	rural	high	2	88.8741	male	18	18-24	0	0	0	0	0	0	0	0	0	0	0	0
1880804	18808	4	Tribal-Chakma	chittago	rangamat	belaichh	tinkania	rural	moderate	2	88.8741	female	33	25-39	0	0	0	0	0	0	0	0	0	0	0	0
1883802	18838	2	Tribal-Chakma	chittago	rangamat	belaichh	tinkania	rural	moderate	2	88.8741	female	20	18-24	0	0	0	0	0	0	0	0	0	0	0	0
1880702	18807	2	Tribal-Chakma	chittago	rangamat	belaichh	tinkania	rural	high	2	88.8741	female	24	18-24	0	0	0	0	0	0	0	0	0	0	0	0
2827903	28279	3	Tribal-Chakma	chittago	rangamat	belaichh	tinkania	rural	low	2	88.8741	male	30	25-39	1	1	1	1	1	1	0	0	1	1	0	0
2815901	28159	1	Tribal-Chakma	chittago	rangamat	belaichh	tinkania	rural	low	2	88.8741	male	45	40-54	1	1	1	1	1	1	0	0	1	1	0	0
2837402	28374	2	Tribal-Chakma	chittago	rangamat	belaichh	tinkania	rural	low	2	88.8741	female	24	18-24	1	1	1	1	1	1	0	0	1	1	0	0
1870204	18702	4	Tribal-Chakma	chittago	rangamat	belaichh	tinkania	rural	low	2	88.8741	male	20	18-24	0	0	0	0	0	0	0	0	0	0	0	0
2833901	28339	1	Tribal-Chakma	chittago	rangamat	belaichh	tinkania	rural	high	2	88.8741	male	68	55+	1	1	1	1	1	1	0	0	1	1	0	0
2828602	28286	2	Tribal-Chakma	chittago	rangamat	belaichh	tinkania	rural	low	2	88.8741	male	35	25-39	1	1	1	1	1	1	0	0	1	1	0	0
1870203	18702	3	Tribal-Chakma	chittago	rangamat	belaichh	tinkania	rural	low	2	88.8741	male	26	25-39	1	1	1	1	1	1	0	0	1	1	0	0
2815102	28151	2	Tribal-Chakma	chittago	rangamat	belaichh	tinkania	rural	low	2	88.8741	female	22	18-24	0	0	0	0	0	0	0	0	0	0	0	0
2843001	28430	1	Tribal-Chakma	chittago	rangamat	belaichh	tinkania	rural	high	2	88.8741	male	38	25-39	1	1	1	1	1	1	0	0	1	1	0	0
2838703	28387	3	Tribal-Chakma	chittago	rangamat	belaichh	tinkania	rural	high	2	88.8741	male	25	25-39	0	0	0	0	0	0	0	0	0	0	0	0
2838503	28385	3	Tribal-Chakma	chittago	rangamat	belaichh	tinkania	rural	low	2	88.8741	female	55	55+	1	1	1	1	1	1	0	0	1	1	0	0
2833903	28339	3	Tribal-Chakma	chittago	rangamat	belaichh	tinkania	rural	high	2	88.8741	male	30	25-39	1	1	1	1	1	1	0	0	1	1	0	0
2843804	28438	4	Tribal-Chakma	chittago	rangamat	belaichh	tinkania	rural	high	2	88.8741	female	25	25-39	0	0	0	0	0	0	0	0	0	0	0	0
2838603	28386	3	Tribal-Chakma	chittago	rangamat	belaichh	tinkania	rural	moderate	2	88.8741	male	22	18-24	1	1	1	1	1	1	0	0	0	0	0	0
2833802	28338	2	Tribal-Chakma	chittago	rangamat	belaichh	tinkania	rural	high	2	88.8741	female	50	40-54	1	1	1	1	1	1	0	0	1	1	0	0
1873201	18732	1	Tribal-Chakma	chittago	rangamat	belaichh	tinkania	rural	moderate	2	88.8741	male	32	25-39	1	1	1	1	1	1	0	0	1	1	0	0
1870501	18705	1	Tribal-Chakma	chittago	rangamat	belaichh	tinkania	rural	moderate	2	88.8741	male	46	40-54	0	0	0	0	0	0	0	0	0	0	0	0
2839302	28393	2	Tribal-Chakma	chittago	rangamat	belaichh	tinkania	rural	moderate	2	88.8741	female	40	40-54	0	0	0	0	0	0	0	0	0	0	0	0
1869104	18691	4	Tribal-Chakma	chittago	rangamat	belaichh	tinkania	rural	high	2	88.8741	female	38	25-39	1	1	1	1	1	1	0	0	1	1	0	0
2831505	28315	5	Tribal-Chakma	chittago	rangamat	belaichh	tinkania	rural	moderate	2	88.8741	male	28	25-39	0	0	0	0	0	0	0	0	0	0	0	0
2831404	28314	4	Tribal-Chakma	chittago	rangamat	belaichh	tinkania	rural	high	2	88.8741	male	17	15-17	0	0	0	0	0	0	0	0	0	0	0	0
1870701	18707	1	Tribal-Chakma	chittago	rangamat	belaichh	tinkania	rural	moderate	2	88.8741	male	30	25-39	1	1	1	1	0	0	0	0	1	1	0	0
1877601	18776	1	Tribal-Chakma	chittago	rangamat	belaichh	tinkania	rural	high	2	88.8741	male	30	25-39	0	0	0	0	0	0	0	0	0	0	0	0
2831203	28312	3	Tribal-Chakma	chittago	rangamat	belaichh	tinkania	rural	high	2	88.8741	female	27	25-39	0	0	0	0	0	0	0	0	0	0	0	0
1872003	18720	3	Tribal-Chakma	chittago	rangamat	belaichh	tinkania	rural	moderate	2	88.8741	male	20	18-24	0	0	0	0	0	0	0	0	0	0	0	0
2830901	28309	1	Tribal-Chakma	chittago	rangamat	belaichh	tinkania	rural	low	2	88.8741	male	40	40-54	1	1	1	1	1	1	0	0	1	1	0	0
1871002	18710	2	Tribal-Chakma	chittago	rangamat	belaichh	tinkania	rural	low	2	88.8741	female	26	25-39	0	0	0	0	0	0	0	0	0	0	0	0
1877902	18779	2	Tribal-Chakma	chittago	rangamat	belaichh	tinkania	rural	high	2	88.8741	female	50	40-54	0	0	0	0	0	0	0	0	0	0	0	0
1871201	18712	1	Tribal-Chakma	chittago	rangamat	belaichh	tinkania	rural	low	2	88.8741	male	75	55+	1	1	1	1	1	1	0	0	1	1	0	0
1875103	18751	3	Tribal-Chakma	chittago	rangamat	belaichh	tinkania	rural	moderate	2	88.8741	male	20	18-24	0	0	0	0	0	0	0	0	0	0	0	0
1872901	18729	1	Tribal-Chakma	chittago	rangamat	belaichh	tinkania	rural	high	2	88.8741	male	30	25-39	0	0	0	0	0	0	0	0	0	0	0	0
2830704	28307	4	Tribal-Chakma	chittago	rangamat	belaichh	tinkania	rural	high	2	88.8741	female	25	25-39	0	0	0	0	0	0	0	0	0	0	0	0
1871301	18713	1	Tribal-Chakma	chittago	rangamat	belaichh	tinkania	rural	moderate	2	88.8741	male	51	40-54	1	1	1	1	1	1	0	0	1	1	0	0
2840301	28403	1	Tribal-Chakma	chittago	rangamat	belaichh	tinkania	rural	low	2	88.8741	male	28	25-39	0	0	0	0	0	0	0	0	0	0	0	0
2836102	28361	2	Tribal-Chakma	chittago	rangamat	belaichh	tinkania	rural	high	2	88.8741	female	40	40-54	1	1	1	1	1	0	0	0	1	1	0	0
1874102	18741	2	Tribal-Chakma	chittago	rangamat	belaichh	tinkania	rural	low	2	88.8741	female	25	25-39	0	0	0	0	0	0	0	0	0	0	0	0
1876102	18761	2	Tribal-Chakma	chittago	rangamat	belaichh	tinkania	rural	low	2	88.8741	female	37	25-39	1	1	1	1	1	1	0	0	1	1	0	0
2828501	28285	1	Tribal-Chakma	chittago	rangamat	belaichh	tinkania	rural	low	2	88.8741	male	28	25-39	1	1	1	1	1	1	1	1	1	1	0	0
1878601	18786	1	Tribal-Chakma	chittago	rangamat	belaichh	tinkania	rural	high	2	88.8741	male	32	25-39	1	1	1	1	1	1	0	0	1	1	0	0
2836405	28364	5	Tribal-Chakma	chittago	rangamat	belaichh	tinkania	rural	high	2	88.8741	male	18	18-24	0	0	0	0	0	0	0	0	0	0	0	0
2830003	28300	3	Tribal-Chakma	chittago	rangamat	belaichh	tinkania	rural	moderate	2	88.8741	female	25	25-39	0	0	0	0	0	0	0	0	0	0	0	0
2839801	28398	1	Tribal-Chakma	chittago	rangamat	belaichh	tinkania	rural	high	2	88.8741	male	42	40-54	1	1	1	1	1	1	0	0	1	1	0	0
1879002	18790	2	Tribal-Chakma	chittago	rangamat	belaichh	tinkania	rural	moderate	2	88.8741	female	41	40-54	1	1	1	1	0	0	0	0	1	1	0	0
2839403	28394	3	Tribal-Chakma	chittago	rangamat	belaichh	tinkania	rural	moderate	2	88.8741	male	22	18-24	1	1	1	1	1	1	0	0	1	1	0	0
1875804	18758	4	Tribal-Chakma	chittago	rangamat	belaichh	tinkania	rural	moderate	2	88.8741	male	16	15-17	0	0	0	0	0	0	0	0	0	0	0	0
1880405	18804	5	Tribal-Chakma	chittago	rangamat	belaichh	tinkania	rural	high	2	88.8741	female	17	15-17	0	0	0	0	0	0	0	0	0	0	0	0
2836801	28368	1	Tribal-Chakma	chittago	rangamat	belaichh	tinkania	rural	low	2	88.8741	male	36	25-39	1	1	1	1	1	1	0	0	1	1	0	0
2839402	28394	2	Tribal-Chakma	chittago	rangamat	belaichh	tinkania	rural	moderate	2	88.8741	female	45	40-54	1	1	1	1	1	1	0	0	1	1	0	0
1877006	18770	6	Tribal-Chakma	chittago	rangamat	belaichh	tinkania	rural	low	2	88.8741	male	18	18-24	0	0	0	0	0	0	0	0	0	0	0	0
2822301	28223	1	Tribal-Chakma	chittago	rangamat	belaichh	tinkania	rural	high	2	88.8741	male	53	40-54	1	1	1	1	1	1	0	0	1	1	0	0
1877002	18770	2	Tribal-Chakma	chittago	rangamat	belaichh	tinkania	rural	low	2	88.8741	female	40	40-54	1	1	1	1	1	1	0	0	1	1	0	0
2828604	28286	4	Tribal-Chakma	chittago	rangamat	belaichh	tinkania	rural	low	2	88.8741	female	30	25-39	1	1	1	1	1	1	0	0	1	1	0	0
1876902	18769	2	Tribal-Chakma	chittago	rangamat	belaichh	tinkania	rural	moderate	2	88.8741	female	36	25-39	1	1	1	1	0	0	0	0	1	1	0	0
1873302	18733	2	Tribal-Chakma	chittago	rangamat	belaichh	tinkania	rural	moderate	2	88.8741	female	26	25-39	0	0	0	0	0	0	0	0	0	0	0	0
1875801	18758	1	Tribal-Chakma	chittago	rangamat	belaichh	tinkania	rural	moderate	2	88.8741	male	42	40-54	1	1	1	1	0	0	0	0	1	1	0	0
2815303	28153	3	Tribal-Chakma	chittago	rangamat	belaichh	tinkania	rural	low	2	88.8741	female	20	18-24	0	0	0	0	0	0	0	0	0	0	0	0
2829201	28292	1	Tribal-Chakma	chittago	rangamat	belaichh	tinkania	rural	moderate	2	88.8741	male	75	55+	1	1	1	1	1	1	0	0	1	1	0	0
1884201	18842	1	Tribal-Chakma	chittago	rangamat	belaichh	tinkania	rural	moderate	2	88.8741	male	75	55+	0	0	0	0	0	0	0	0	0	0	0	0
1869603	18696	3	Tribal-Chakma	chittago	rangamat	belaichh	tinkania	rural	high	2	88.8741	female	30	25-39	1	1	1	1	1	1	0	0	1	1	0	0
2822203	28222	3	Tribal-Chakma	chittago	rangamat	belaichh	tinkania	rural	high	2	88.8741	female	61	55+	1	1	1	1	1	1	0	0	1	1	0	0
1884104	18841	4	Tribal-Chakma	chittago	rangamat	belaichh	tinkania	rural	high	2	88.8741	male	20	18-24	0	0	0	0	0	0	0	0	0	0	0	0
1872302	18723	2	Tribal-Chakma	chittago	rangamat	belaichh	tinkania	rural	high	2	88.8741	female	35	25-39	0	0	0	0	0	0	0	0	0	0	0	0
2843702	28437	2	Tribal-Chakma	chittago	rangamat	belaichh	tinkania	rural	low	2	88.8741	female	35	25-39	1	1	1	1	1	1	0	0	1	1	0	0
2841602	28416	2	Tribal-Chakma	chittago	rangamat	belaichh	tinkania	rural	low	2	88.8741	female	23	18-24	1	1	1	1	1	1	0	0	1	1	0	0
2843602	28436	2	Tribal-Chakma	chittago	rangamat	belaichh	tinkania	rural	high	2	88.8741	male	65	55+	1	1	1	1	1	1	0	0	0	0	0	0
2820101	28201	1	Tribal-Chakma	chittago	rangamat	belaichh	tinkania	rural	low	2	88.8741	male	22	18-24	0	0	0	0	0	0	0	0	0	0	0	0
2843204	28432	4	Tribal-Chakma	chittago	rangamat	belaichh	tinkania	rural	high	2	88.8741	female	32	25-39	0	0	0	0	0	0	0	0	0	0	0	0
2842003	28420	3	Tribal-Chakma	chittago	rangamat	belaichh	tinkania	rural	moderate	2	88.8741	female	70	55+	0	0	0	0	0	0	0	0	0	0	0	0
1876703	18767	3	Tribal-Chakma	chittago	rangamat	belaichh	tinkania	rural	high	2	88.8741	male	38	25-39	1	1	1	1	1	1	0	0	0	0	0	0
2820903	28209	3	Tribal-Chakma	chittago	rangamat	belaichh	tinkania	rural	high	2	88.8741	male	19	18-24	0	0	0	0	0	0	0	0	0	0	0	0
2842703	28427	3	Tribal-Chakma	chittago	rangamat	belaichh	tinkania	rural	low	2	88.8741	male	20	18-24	1	1	1	1	1	1	0	0	1	1	0	0
2842402	28424	2	Tribal-Chakma	chittago	rangamat	belaichh	tinkania	rural	low	2	88.8741	female	25	25-39	1	1	1	1	1	1	0	0	1	1	0	0
2842303	28423	3	Tribal-Chakma	chittago	rangamat	belaichh	tinkania	rural	low	2	88.8741	female	60	55+	1	1	1	1	0	0	0	0	1	1	0	0
2825701	28257	1	Tribal-Chakma	chittago	rangamat	belaichh	tinkania	rural	high	2	88.8741	male	50	40-54	1	1	1	1	1	1	0	0	1	1	0	0
1876704	18767	4	Tribal-Chakma	chittago	rangamat	belaichh	tinkania	rural	high	2	88.8741	female	32	25-39	0	0	0	0	0	0	0	0	0	0	0	0
2842101	28421	1	Tribal-Chakma	chittago	rangamat	belaichh	tinkania	rural	moderate	2	88.8741	male	49	40-54	1	1	1	1	1	1	0	0	1	1	0	0
1876705	18767	5	Tribal-Chakma	chittago	rangamat	belaichh	tinkania	rural	high	2	88.8741	male	32	25-39	1	1	1	1	1	1	0	0	1	1	0	0
2820403	28204	3	Tribal-Chakma	chittago	rangamat	belaichh	tinkania	rural	moderate	2	88.8741	female	42	40-54	1	1	1	1	1	1	0	0	1	1	0	0
2842903	28429	3	Tribal-Chakma	chittago	rangamat	belaichh	tinkania	rural	high	2	88.8741	female	17	15-17	0	0	0	0	0	0	0	0	0	0	0	0
1876706	18767	6	Tribal-Chakma	chittago	rangamat	belaichh	tinkania	rural	high	2	88.8741	male	28	25-39	1	1	1	1	1	1	1	0	1	1	0	0
2843203	28432	3	Tribal-Chakma	chittago	rangamat	belaichh	tinkania	rural	high	2	88.8741	male	55	55+	0	0	0	0	0	0	0	0	0	0	0	0
2843606	28436	6	Tribal-Chakma	chittago	rangamat	belaichh	tinkania	rural	high	2	88.8741	male	25	25-39	1	1	1	1	1	1	0	0	1	1	0	0
2841203	28412	3	Tribal-Chakma	chittago	rangamat	belaichh	tinkania	rural	moderate	2	88.8741	female	30	25-39	0	0	0	0	0	0	0	0	0	0	0	0
2841501	28415	1	Tribal-Chakma	chittago	rangamat	belaichh	tinkania	rural	high	2	88.8741	male	60	55+	0	0	0	0	0	0	0	0	0	0	0	0
1876701	18767	1	Tribal-Chakma	chittago	rangamat	belaichh	tinkania	rural	high	2	88.8741	male	66	55+	1	1	1	1	1	1	0	0	1	1	0	0
2843607	28436	7	Tribal-Chakma	chittago	rangamat	belaichh	tinkania	rural	high	2	88.8741	male	20	18-24	1	1	1	1	1	1	0	0	1	1	0	0
2840702	28407	2	Tribal-Chakma	chittago	rangamat	belaichh	tinkania	rural	low	2	88.8741	female	32	25-39	1	1	1	1	1	1	0	0	1	1	0	0
2815505	28155	5	Tribal-Chakma	chittago	rangamat	belaichh	tinkania	rural	moderate	2	88.8741	female	16	15-17	0	0	0	0	0	0	0	0	0	0	0	0
2840503	28405	3	Tribal-Chakma	chittago	rangamat	belaichh	tinkania	rural	high	2	88.8741	male	41	40-54	1	1	1	1	1	1	0	0	1	1	0	0
1879902	18799	2	Tribal-Chakma	chittago	rangamat	belaichh	tinkania	rural	high	2	88.8741	female	28	25-39	1	1	1	1	0	0	0	0	1	1	0	0
2840103	28401	3	Tribal-Chakma	chittago	rangamat	belaichh	tinkania	rural	high	2	88.8741	male	19	18-24	0	0	0	0	0	0	0	0	0	0	0	0
1869601	18696	1	Tribal-Chakma	chittago	rangamat	belaichh	tinkania	rural	high	2	88.8741	male	61	55+	1	1	1	1	1	1	1	1	1	1	0	0
2841503	28415	3	Tribal-Chakma	chittago	rangamat	belaichh	tinkania	rural	high	2	88.8741	female	32	25-39	0	0	0	0	0	0	0	0	0	0	0	0
1876707	18767	7	Tribal-Chakma	chittago	rangamat	belaichh	tinkania	rural	high	2	88.8741	male	24	18-24	1	1	1	1	1	1	0	0	1	1	0	0
2843403	28434	3	Tribal-Chakma	chittago	rangamat	belaichh	tinkania	rural	low	2	88.8741	male	18	18-24	1	1	1	1	1	1	0	0	1	1	0	0
1872903	18729	3	Tribal-Chakma	chittago	rangamat	belaichh	tinkania	rural	high	2	88.8741	female	80	55+	0	0	0	0	0	0	0	0	0	0	0	0
1876501	18765	1	Tribal-Chakma	chittago	rangamat	belaichh	tinkania	rural	moderate	2	88.8741	male	26	25-39	1	1	1	1	1	1	0	0	1	1	0	0
1875402	18754	2	Tribal-Chakma	chittago	rangamat	belaichh	tinkania	rural	moderate	2	88.8741	female	60	55+	1	1	1	1	1	1	0	0	1	1	0	0
2841003	28410	3	Tribal-Chakma	chittago	rangamat	belaichh	tinkania	rural	moderate	2	88.8741	male	20	18-24	0	0	0	0	0	0	0	0	0	0	0	0
2832104	28321	4	Tribal-Chakma	chittago	rangamat	belaichh	tinkania	rural	moderate	2	88.8741	female	22	18-24	0	0	0	0	0	0	0	0	0	0	0	0
1873003	18730	3	Tribal-Chakma	chittago	rangamat	belaichh	tinkania	rural	moderate	2	88.8741	female	33	25-39	1	1	1	1	1	1	0	0	1	1	0	0
1869304	18693	4	Tribal-Chakma	chittago	rangamat	belaichh	tinkania	rural	high	2	88.8741	male	16	15-17	0	0	0	0	0	0	0	0	0	0	0	0
1879803	18798	3	Tribal-Chakma	chittago	rangamat	belaichh	tinkania	rural	high	2	88.8741	female	60	55+	1	1	1	1	0	0	0	0	1	1	0	0
2840302	28403	2	Tribal-Chakma	chittago	rangamat	belaichh	tinkania	rural	low	2	88.8741	female	25	25-39	0	0	0	0	0	0	0	0	0	0	0	0
1869202	18692	2	Tribal-Chakma	chittago	rangamat	belaichh	tinkania	rural	moderate	2	88.8741	female	40	40-54	1	1	1	1	1	1	0	0	1	1	0	0
1879401	18794	1	Tribal-Chakma	chittago	rangamat	belaichh	tinkania	rural	moderate	2	88.8741	male	45	40-54	1	1	1	1	1	1	0	0	1	1	0	0
1875204	18752	4	Tribal-Chakma	chittago	rangamat	belaichh	tinkania	rural	high	2	88.8741	male	16	15-17	0	0	0	0	0	0	0	0	0	0	0	0
2815604	28156	4	Tribal-Chakma	chittago	rangamat	belaichh	tinkania	rural	high	2	88.8741	female	27	25-39	0	0	0	0	0	0	0	0	0	0	0	0
2840901	28409	1	Tribal-Chakma	chittago	rangamat	belaichh	tinkania	rural	high	2	88.8741	male	38	25-39	1	1	1	1	1	1	0	0	1	1	0	0
2829302	28293	2	Tribal-Chakma	chittago	rangamat	belaichh	tinkania	rural	moderate	2	88.8741	female	28	25-39	1	1	1	1	1	1	0	0	1	1	0	0
1879301	18793	1	Tribal-Chakma	chittago	rangamat	belaichh	tinkania	rural	moderate	2	88.8741	male	50	40-54	1	1	1	1	1	1	0	0	0	0	0	0
2829804	28298	4	Tribal-Chakma	chittago	rangamat	belaichh	tinkania	rural	high	2	88.8741	male	20	18-24	0	0	0	0	0	0	0	0	0	0	0	0
1879101	18791	1	Tribal-Chakma	chittago	rangamat	belaichh	tinkania	rural	high	2	88.8741	male	42	40-54	1	1	1	1	1	1	0	0	1	1	0	0
1878201	18782	1	Tribal-Chakma	chittago	rangamat	belaichh	tinkania	rural	moderate	2	88.8741	male	65	55+	1	1	1	1	1	1	0	0	0	0	0	0
1868705	18687	5	Tribal-Chakma	chittago	rangamat	belaichh	tinkania	rural	low	2	88.8741	female	28	25-39	0	0	0	0	0	0	0	0	0	0	0	0
2840001	28400	1	Tribal-Chakma	chittago	rangamat	belaichh	tinkania	rural	low	2	88.8741	male	50	40-54	1	1	1	1	1	1	0	0	1	1	0	0
1878501	18785	1	Tribal-Chakma	chittago	rangamat	belaichh	tinkania	rural	low	2	88.8741	male	60	55+	1	1	1	1	0	0	0	0	1	1	0	0
1878106	18781	6	Tribal-Chakma	chittago	rangamat	belaichh	tinkania	rural	low	2	88.8741	female	15	15-17	0	0	0	0	0	0	0	0	0	0	0	0
2839404	28394	4	Tribal-Chakma	chittago	rangamat	belaichh	tinkania	rural	moderate	2	88.8741	female	18	18-24	0	0	0	0	0	0	0	0	0	0	0	0
2830701	28307	1	Tribal-Chakma	chittago	rangamat	belaichh	tinkania	rural	high	2	88.8741	male	75	55+	1	0	1	0	0	0	0	0	1	0	0	0
1871801	18718	1	Tribal-Chakma	chittago	rangamat	belaichh	tinkania	rural	moderate	2	88.8741	male	67	55+	1	1	1	1	1	1	0	0	1	1	0	0
2839502	28395	2	Tribal-Chakma	chittago	rangamat	belaichh	tinkania	rural	moderate	2	88.8741	female	37	25-39	0	0	0	0	0	0	0	0	0	0	0	0
2842001	28420	1	Tribal-Chakma	chittago	rangamat	belaichh	tinkania	rural	moderate	2	88.8741	male	32	25-39	0	0	0	0	0	0	0	0	0	0	0	0
1878002	18780	2	Tribal-Chakma	chittago	rangamat	belaichh	tinkania	rural	high	2	88.8741	male	25	25-39	0	0	0	0	0	0	0	0	0	0	0	0
2839505	28395	5	Tribal-Chakma	chittago	rangamat	belaichh	tinkania	rural	moderate	2	88.8741	female	65	55+	0	0	0	0	0	0	0	0	0	0	0	0
1876001	18760	1	Tribal-Chakma	chittago	rangamat	belaichh	tinkania	rural	low	2	88.8741	male	28	25-39	1	1	1	1	1	1	0	0	1	1	0	0
2839501	28395	1	Tribal-Chakma	chittago	rangamat	belaichh	tinkania	rural	moderate	2	88.8741	male	40	40-54	1	1	1	1	1	1	0	0	1	1	0	0
2831103	28311	3	Tribal-Chakma	chittago	rangamat	belaichh	tinkania	rural	moderate	2	88.8741	female	55	55+	1	1	1	1	1	1	0	0	1	1	0	0
2814606	28146	6	Tribal-Chakma	chittago	rangamat	belaichh	tinkania	rural	moderate	2	88.8741	male	29	25-39	1	1	1	1	1	1	0	0	1	1	0	0
1882907	18829	7	Tribal-Chakma	chittago	rangamat	belaichh	tinkania	rural	moderate	2	88.8741	male	18	18-24	0	0	0	0	0	0	0	0	0	0	0	0
2814404	28144	4	Tribal-Chakma	chittago	rangamat	belaichh	tinkania	rural	low	2	88.8741	female	20	18-24	0	0	0	0	0	0	0	0	0	0	0	0
2814305	28143	5	Tribal-Chakma	chittago	rangamat	belaichh	tinkania	rural	high	2	88.8741	male	18	18-24	0	0	0	0	0	0	0	0	0	0	0	0
2837301	28373	1	Tribal-Chakma	chittago	rangamat	belaichh	tinkania	rural	low	2	88.8741	male	65	55+	1	1	1	1	1	1	0	0	1	1	0	0
1874201	18742	1	Tribal-Chakma	chittago	rangamat	belaichh	tinkania	rural	low	2	88.8741	male	28	25-39	1	1	1	1	1	1	0	0	1	1	0	0
2837102	28371	2	Tribal-Chakma	chittago	rangamat	belaichh	tinkania	rural	high	2	88.8741	female	50	40-54	1	1	1	1	1	1	0	0	1	1	0	0
2829206	28292	6	Tribal-Chakma	chittago	rangamat	belaichh	tinkania	rural	moderate	2	88.8741	male	16	15-17	0	0	0	0	0	0	0	0	0	0	0	0
2837003	28370	3	Tribal-Chakma	chittago	rangamat	belaichh	tinkania	rural	high	2	88.8741	male	18	18-24	0	0	0	0	0	0	0	0	0	0	0	0
1871001	18710	1	Tribal-Chakma	chittago	rangamat	belaichh	tinkania	rural	low	2	88.8741	male	34	25-39	1	1	1	1	1	1	0	0	1	1	0	0
2836802	28368	2	Tribal-Chakma	chittago	rangamat	belaichh	tinkania	rural	low	2	88.8741	female	32	25-39	1	1	1	1	1	1	0	0	1	1	0	0
1874003	18740	3	Tribal-Chakma	chittago	rangamat	belaichh	tinkania	rural	moderate	2	88.8741	male	17	15-17	1	1	1	1	1	1	0	0	0	0	0	0
2836703	28367	3	Tribal-Chakma	chittago	rangamat	belaichh	tinkania	rural	low	2	88.8741	male	26	25-39	1	1	1	1	1	1	0	0	1	1	0	0
2831106	28311	6	Tribal-Chakma	chittago	rangamat	belaichh	tinkania	rural	moderate	2	88.8741	male	18	18-24	0	0	0	0	0	0	0	0	0	0	0	0
2836601	28366	1	Tribal-Chakma	chittago	rangamat	belaichh	tinkania	rural	low	2	88.8741	male	35	25-39	1	1	1	1	1	1	0	0	1	1	0	0
2829902	28299	2	Tribal-Chakma	chittago	rangamat	belaichh	tinkania	rural	high	2	88.8741	female	35	25-39	0	0	0	0	0	0	0	0	0	0	0	0
2836406	28364	6	Tribal-Chakma	chittago	rangamat	belaichh	tinkania	rural	high	2	88.8741	female	16	15-17	0	0	0	0	0	0	0	0	0	0	0	0
1882002	18820	2	Tribal-Chakma	chittago	rangamat	belaichh	tinkania	rural	moderate	2	88.8741	female	30	25-39	1	1	1	1	1	1	0	0	1	1	0	0
1871602	18716	2	Tribal-Chakma	chittago	rangamat	belaichh	tinkania	rural	moderate	2	88.8741	male	45	40-54	0	0	0	0	0	0	0	0	0	0	0	0
2836204	28362	4	Tribal-Chakma	chittago	rangamat	belaichh	tinkania	rural	low	2	88.8741	female	21	18-24	0	0	0	0	0	0	0	0	0	0	0	0
1871503	18715	3	Tribal-Chakma	chittago	rangamat	belaichh	tinkania	rural	low	2	88.8741	male	22	18-24	1	1	1	1	1	1	0	0	1	1	0	0
1878303	18783	3	Tribal-Chakma	chittago	rangamat	belaichh	tinkania	rural	high	2	88.8741	male	26	25-39	1	1	1	1	1	1	0	0	1	1	0	0
1871502	18715	2	Tribal-Chakma	chittago	rangamat	belaichh	tinkania	rural	low	2	88.8741	female	62	55+	1	1	1	1	1	1	0	0	1	1	0	0
2836101	28361	1	Tribal-Chakma	chittago	rangamat	belaichh	tinkania	rural	high	2	88.8741	male	45	40-54	1	1	1	1	1	0	0	0	1	1	0	0
1871401	18714	1	Tribal-Chakma	chittago	rangamat	belaichh	tinkania	rural	moderate	2	88.8741	male	34	25-39	1	1	1	1	1	1	0	0	1	1	0	0
1884301	18843	1	Tribal-Chakma	chittago	rangamat	belaichh	tinkania	rural	moderate	2	88.8741	male	26	25-39	1	1	1	1	1	1	0	0	1	1	0	0
1871304	18713	4	Tribal-Chakma	chittago	rangamat	belaichh	tinkania	rural	moderate	2	88.8741	male	18	18-24	0	0	0	0	0	0	0	0	0	0	0	0
2835803	28358	3	Tribal-Chakma	chittago	rangamat	belaichh	tinkania	rural	low	2	88.8741	female	16	15-17	0	0	0	0	0	0	0	0	0	0	0	0
1871302	18713	2	Tribal-Chakma	chittago	rangamat	belaichh	tinkania	rural	moderate	2	88.8741	female	44	40-54	1	1	1	1	1	1	0	0	1	1	0	0
2830104	28301	4	Tribal-Chakma	chittago	rangamat	belaichh	tinkania	rural	low	2	88.8741	female	24	18-24	0	0	0	0	0	0	0	0	0	0	0	0
1871204	18712	4	Tribal-Chakma	chittago	rangamat	belaichh	tinkania	rural	low	2	88.8741	female	22	18-24	0	0	0	0	0	0	0	0	0	0	0	0
2825102	28251	2	Tribal-Chakma	chittago	rangamat	belaichh	tinkania	rural	high	2	88.8741	female	38	25-39	0	0	0	0	0	0	0	0	0	0	0	0
2835601	28356	1	Tribal-Chakma	chittago	rangamat	belaichh	tinkania	rural	low	2	88.8741	male	30	25-39	1	1	1	1	1	1	0	0	1	1	0	0
2825901	28259	1	Tribal-Chakma	chittago	rangamat	belaichh	tinkania	rural	high	2	88.8741	male	67	55+	0	0	0	0	0	0	0	0	0	0	0	0
2835305	28353	5	Tribal-Chakma	chittago	rangamat	belaichh	tinkania	rural	moderate	2	88.8741	male	17	15-17	0	0	0	0	0	0	0	0	0	0	0	0
2822701	28227	1	Tribal-Chakma	chittago	rangamat	belaichh	tinkania	rural	moderate	2	88.8741	male	50	40-54	1	1	1	1	1	1	0	0	1	1	0	0
2835301	28353	1	Tribal-Chakma	chittago	rangamat	belaichh	tinkania	rural	moderate	2	88.8741	male	45	40-54	1	1	1	1	1	1	0	0	1	1	0	0
2822703	28227	3	Tribal-Chakma	chittago	rangamat	belaichh	tinkania	rural	moderate	2	88.8741	male	30	25-39	1	1	1	1	1	1	0	0	1	1	0	0
2824502	28245	2	Tribal-Chakma	chittago	rangamat	belaichh	tinkania	rural	high	2	88.8741	female	72	55+	0	0	0	0	0	0	0	0	0	0	0	0
2826302	28263	2	Tribal-Chakma	chittago	rangamat	belaichh	tinkania	rural	low	2	88.8741	female	42	40-54	1	1	1	1	1	1	0	0	1	1	0	0
2835005	28350	5	Tribal-Chakma	chittago	rangamat	belaichh	tinkania	rural	high	2	88.8741	male	20	18-24	1	1	1	1	1	1	0	0	1	1	0	0
1884902	18849	2	Tribal-Chakma	chittago	rangamat	belaichh	tinkania	rural	moderate	2	88.8741	female	25	25-39	0	0	0	0	0	0	0	0	0	0	0	0
2834902	28349	2	Tribal-Chakma	chittago	rangamat	belaichh	tinkania	rural	moderate	2	88.8741	female	30	25-39	0	0	0	0	0	0	0	0	0	0	0	0
2823303	28233	3	Tribal-Chakma	chittago	rangamat	belaichh	tinkania	rural	moderate	2	88.8741	female	75	55+	0	0	0	0	0	0	0	0	0	0	0	0
2823301	28233	1	Tribal-Chakma	chittago	rangamat	belaichh	tinkania	rural	moderate	2	88.8741	male	45	40-54	1	1	1	1	1	1	0	0	1	1	0	0
2824305	28243	5	Tribal-Chakma	chittago	rangamat	belaichh	tinkania	rural	low	2	88.8741	male	25	25-39	1	1	1	1	1	1	0	0	0	0	0	0
1870603	18706	3	Tribal-Chakma	chittago	rangamat	belaichh	tinkania	rural	high	2	88.8741	male	21	18-24	0	0	0	0	0	0	0	0	0	0	0	0
2834502	28345	2	Tribal-Chakma	chittago	rangamat	belaichh	tinkania	rural	low	2	88.8741	female	30	25-39	0	0	0	0	0	0	0	0	0	0	0	0
2834601	28346	1	Tribal-Chakma	chittago	rangamat	belaichh	tinkania	rural	low	2	88.8741	male	65	55+	1	1	1	1	1	1	0	0	1	1	0	0
1871303	18713	3	Tribal-Chakma	chittago	rangamat	belaichh	tinkania	rural	moderate	2	88.8741	male	23	18-24	1	1	1	1	1	1	0	0	1	1	1	0
2834401	28344	1	Tribal-Chakma	chittago	rangamat	belaichh	tinkania	rural	high	2	88.8741	male	55	55+	1	1	1	1	1	1	0	0	1	1	0	0
1870901	18709	1	Tribal-Chakma	chittago	rangamat	belaichh	tinkania	rural	moderate	2	88.8741	male	70	55+	0	0	0	0	0	0	0	0	0	0	0	0
1875101	18751	1	Tribal-Chakma	chittago	rangamat	belaichh	tinkania	rural	moderate	2	88.8741	male	40	40-54	0	0	0	0	0	0	0	0	0	0	0	0
2837502	28375	2	Tribal-Chakma	chittago	rangamat	belaichh	tinkania	rural	low	2	88.8741	female	22	18-24	1	1	1	1	1	1	0	0	1	1	0	0
1872102	18721	2	Tribal-Chakma	chittago	rangamat	belaichh	tinkania	rural	low	2	88.8741	female	28	25-39	0	0	0	0	0	0	0	0	0	0	0	0
1872201	18722	1	Tribal-Chakma	chittago	rangamat	belaichh	tinkania	rural	low	2	88.8741	male	50	40-54	1	1	1	1	1	1	0	0	1	1	0	0
1873301	18733	1	Tribal-Chakma	chittago	rangamat	belaichh	tinkania	rural	moderate	2	88.8741	male	30	25-39	0	0	0	0	0	0	0	0	0	0	0	0
2839001	28390	1	Tribal-Chakma	chittago	rangamat	belaichh	tinkania	rural	high	2	88.8741	male	30	25-39	1	1	1	1	1	1	0	0	1	1	0	0
1872304	18723	4	Tribal-Chakma	chittago	rangamat	belaichh	tinkania	rural	high	2	88.8741	male	16	15-17	0	0	0	0	0	0	0	0	0	0	0	0
1871701	18717	1	Tribal-Chakma	chittago	rangamat	belaichh	tinkania	rural	moderate	2	88.8741	male	35	25-39	0	0	0	0	0	0	0	0	0	0	0	0
1880003	18800	3	Tribal-Chakma	chittago	rangamat	belaichh	tinkania	rural	high	2	88.8741	male	20	18-24	1	1	1	1	1	1	0	0	1	1	0	0
1875301	18753	1	Tribal-Chakma	chittago	rangamat	belaichh	tinkania	rural	moderate	2	88.8741	male	45	40-54	1	1	1	1	0	0	0	0	1	1	0	0
1870402	18704	2	Tribal-Chakma	chittago	rangamat	belaichh	tinkania	rural	low	2	88.8741	female	26	25-39	0	0	0	0	0	0	0	0	0	0	0	0
2838906	28389	6	Tribal-Chakma	chittago	rangamat	belaichh	tinkania	rural	high	2	88.8741	male	18	18-24	0	0	0	0	0	0	0	0	0	0	0	0
2834202	28342	2	Tribal-Chakma	chittago	rangamat	belaichh	tinkania	rural	high	2	88.8741	female	60	55+	0	0	0	0	0	0	0	0	0	0	0	0
2822306	28223	6	Tribal-Chakma	chittago	rangamat	belaichh	tinkania	rural	high	2	88.8741	female	72	55+	1	1	1	1	1	1	0	0	1	1	0	0
2833601	28336	1	Tribal-Chakma	chittago	rangamat	belaichh	tinkania	rural	low	2	88.8741	male	24	18-24	1	1	1	1	1	1	0	0	0	0	0	0
2838302	28383	2	Tribal-Chakma	chittago	rangamat	belaichh	tinkania	rural	high	2	88.8741	female	45	40-54	1	1	1	1	1	1	0	0	1	1	0	0
2843502	28435	2	Tribal-Chakma	chittago	rangamat	belaichh	tinkania	rural	high	2	88.8741	male	35	25-39	1	1	1	1	1	1	0	0	1	1	0	0
2842401	28424	1	Tribal-Chakma	chittago	rangamat	belaichh	tinkania	rural	low	2	88.8741	male	28	25-39	1	1	1	1	1	1	0	0	1	1	0	0
2838201	28382	1	Tribal-Chakma	chittago	rangamat	belaichh	tinkania	rural	moderate	2	88.8741	male	52	40-54	1	1	1	1	1	1	0	0	1	1	0	0
2814801	28148	1	Tribal-Chakma	chittago	rangamat	belaichh	tinkania	rural	high	2	88.8741	male	73	55+	1	1	1	1	1	1	0	0	1	1	0	0
1870301	18703	1	Tribal-Chakma	chittago	rangamat	belaichh	tinkania	rural	low	2	88.8741	male	57	55+	1	1	1	1	1	1	0	0	0	0	0	0
2828601	28286	1	Tribal-Chakma	chittago	rangamat	belaichh	tinkania	rural	low	2	88.8741	male	70	55+	1	1	1	1	1	1	0	0	1	1	0	0
2837903	28379	3	Tribal-Chakma	chittago	rangamat	belaichh	tinkania	rural	moderate	2	88.8741	female	16	15-17	0	0	0	0	0	0	0	0	0	0	0	0
1880202	18802	2	Tribal-Chakma	chittago	rangamat	belaichh	tinkania	rural	moderate	2	88.8741	female	41	40-54	1	1	1	1	1	1	0	0	1	1	0	0
2841902	28419	2	Tribal-Chakma	chittago	rangamat	belaichh	tinkania	rural	moderate	2	88.8741	female	25	25-39	0	0	0	0	0	0	0	0	0	0	0	0
2815801	28158	1	Tribal-Chakma	chittago	rangamat	belaichh	tinkania	rural	low	2	88.8741	female	37	25-39	1	1	1	1	1	1	0	0	1	1	0	0
2841507	28415	7	Tribal-Chakma	chittago	rangamat	belaichh	tinkania	rural	high	2	88.8741	male	20	18-24	1	0	1	0	1	0	0	0	0	0	0	0
2830904	28309	4	Tribal-Chakma	chittago	rangamat	belaichh	tinkania	rural	low	2	88.8741	female	18	18-24	0	0	0	0	0	0	0	0	0	0	0	0
2830005	28300	5	Tribal-Chakma	chittago	rangamat	belaichh	tinkania	rural	moderate	2	88.8741	female	20	18-24	0	0	0	0	0	0	0	0	0	0	0	0
1885002	18850	2	Tribal-Chakma	chittago	rangamat	belaichh	tinkania	rural	moderate	2	88.8741	male	17	15-17	0	0	0	0	0	0	0	0	0	0	0	0
1869604	18696	4	Tribal-Chakma	chittago	rangamat	belaichh	tinkania	rural	high	2	88.8741	male	25	25-39	1	1	1	1	1	1	0	0	1	1	0	0
2814602	28146	2	Tribal-Chakma	chittago	rangamat	belaichh	tinkania	rural	moderate	2	88.8741	female	58	55+	1	1	1	1	1	1	0	0	1	1	0	0
2828102	28281	2	Tribal-Chakma	chittago	rangamat	belaichh	tinkania	rural	high	2	88.8741	female	35	25-39	1	1	1	1	1	1	0	0	0	0	0	0
2816505	28165	5	Tribal-Chakma	chittago	rangamat	belaichh	tinkania	rural	moderate	2	88.8741	male	17	15-17	0	0	0	0	0	0	0	0	0	0	0	0
1880001	18800	1	Tribal-Chakma	chittago	rangamat	belaichh	tinkania	rural	high	2	88.8741	male	45	40-54	1	1	1	1	1	1	0	0	1	1	0	0
2837304	28373	4	Tribal-Chakma	chittago	rangamat	belaichh	tinkania	rural	low	2	88.8741	female	24	18-24	1	1	1	1	1	1	0	0	1	1	0	0
2816503	28165	3	Tribal-Chakma	chittago	rangamat	belaichh	tinkania	rural	moderate	2	88.8741	male	25	25-39	1	1	1	1	1	1	0	0	1	1	0	0
2823704	28237	4	Tribal-Chakma	chittago	rangamat	belaichh	tinkania	rural	moderate	2	88.8741	male	18	18-24	0	0	0	0	0	0	0	0	0	0	0	0
1876802	18768	2	Tribal-Chakma	chittago	rangamat	belaichh	tinkania	rural	low	2	88.8741	female	42	40-54	1	1	1	1	0	0	0	0	1	1	0	0
1880602	18806	2	Tribal-Chakma	chittago	rangamat	belaichh	tinkania	rural	moderate	2	88.8741	female	60	55+	0	0	0	0	0	0	0	0	0	0	0	0
1876901	18769	1	Tribal-Chakma	chittago	rangamat	belaichh	tinkania	rural	moderate	2	88.8741	male	38	25-39	1	1	1	1	1	1	0	0	1	1	0	0
1874303	18743	3	Tribal-Chakma	chittago	rangamat	belaichh	tinkania	rural	moderate	2	88.8741	male	18	18-24	0	0	0	0	0	0	0	0	0	0	0	0
1877001	18770	1	Tribal-Chakma	chittago	rangamat	belaichh	tinkania	rural	low	2	88.8741	male	45	40-54	1	1	1	1	1	1	0	0	1	1	0	0
2816802	28168	2	Tribal-Chakma	chittago	rangamat	belaichh	tinkania	rural	low	2	88.8741	male	52	40-54	1	1	1	1	1	1	0	0	1	1	0	0
1877005	18770	5	Tribal-Chakma	chittago	rangamat	belaichh	tinkania	rural	low	2	88.8741	female	20	18-24	0	0	0	0	0	0	0	0	0	0	0	0
2824402	28244	2	Tribal-Chakma	chittago	rangamat	belaichh	tinkania	rural	low	2	88.8741	female	52	40-54	0	0	0	0	0	0	0	0	0	0	0	0
1877102	18771	2	Tribal-Chakma	chittago	rangamat	belaichh	tinkania	rural	high	2	88.8741	female	38	25-39	1	1	1	1	1	1	0	0	1	1	0	0
2831603	28316	3	Tribal-Chakma	chittago	rangamat	belaichh	tinkania	rural	moderate	2	88.8741	male	28	25-39	1	1	1	1	1	1	0	0	1	1	0	0
1877202	18772	2	Tribal-Chakma	chittago	rangamat	belaichh	tinkania	rural	high	2	88.8741	female	30	25-39	1	1	1	1	1	1	0	0	0	0	0	0
2824202	28242	2	Tribal-Chakma	chittago	rangamat	belaichh	tinkania	rural	high	2	88.8741	female	52	40-54	0	0	0	0	0	0	0	0	0	0	0	0
1877304	18773	4	Tribal-Chakma	chittago	rangamat	belaichh	tinkania	rural	moderate	2	88.8741	male	35	25-39	1	1	1	1	1	1	0	0	1	1	0	0
2827703	28277	3	Tribal-Chakma	chittago	rangamat	belaichh	tinkania	rural	high	2	88.8741	male	32	25-39	0	0	0	0	0	0	0	0	0	0	0	0
1877403	18774	3	Tribal-Chakma	chittago	rangamat	belaichh	tinkania	rural	high	2	88.8741	male	17	15-17	0	0	0	0	0	0	0	0	0	0	0	0
2824301	28243	1	Tribal-Chakma	chittago	rangamat	belaichh	tinkania	rural	low	2	88.8741	male	80	55+	1	1	1	1	1	1	0	0	1	1	0	0
1877504	18775	4	Tribal-Chakma	chittago	rangamat	belaichh	tinkania	rural	high	2	88.8741	male	21	18-24	1	1	1	1	1	1	0	0	1	1	1	0
2838402	28384	2	Tribal-Chakma	chittago	rangamat	belaichh	tinkania	rural	low	2	88.8741	female	28	25-39	1	1	1	1	1	1	0	0	1	1	0	0
1877702	18777	2	Tribal-Chakma	chittago	rangamat	belaichh	tinkania	rural	high	2	88.8741	male	30	25-39	1	1	1	1	1	1	0	0	1	1	0	0
2823701	28237	1	Tribal-Chakma	chittago	rangamat	belaichh	tinkania	rural	moderate	2	88.8741	male	50	40-54	1	1	1	1	1	1	0	0	1	1	0	0
1877801	18778	1	Tribal-Chakma	chittago	rangamat	belaichh	tinkania	rural	low	2	88.8741	male	45	40-54	1	1	1	1	1	0	0	0	1	1	0	0
2817006	28170	6	Tribal-Chakma	chittago	rangamat	belaichh	tinkania	rural	high	2	88.8741	male	22	18-24	0	0	0	0	0	0	0	0	0	0	0	0
1877901	18779	1	Tribal-Chakma	chittago	rangamat	belaichh	tinkania	rural	high	2	88.8741	male	54	40-54	1	1	1	1	1	1	0	0	0	0	0	0
2823104	28231	4	Tribal-Chakma	chittago	rangamat	belaichh	tinkania	rural	high	2	88.8741	female	22	18-24	0	0	0	0	0	0	0	0	0	0	0	0
1877905	18779	5	Tribal-Chakma	chittago	rangamat	belaichh	tinkania	rural	high	2	88.8741	male	24	18-24	0	0	0	0	0	0	0	0	0	0	0	0
1881701	18817	1	Tribal-Chakma	chittago	rangamat	belaichh	tinkania	rural	moderate	2	88.8741	male	25	25-39	0	0	0	0	0	0	0	0	0	0	0	0
2816703	28167	3	Tribal-Chakma	chittago	rangamat	belaichh	tinkania	rural	low	2	88.8741	male	32	25-39	1	1	1	1	1	1	0	0	1	1	0	0
2823304	28233	4	Tribal-Chakma	chittago	rangamat	belaichh	tinkania	rural	moderate	2	88.8741	male	20	18-24	1	1	1	1	1	1	0	0	1	1	0	0
2817202	28172	2	Tribal-Chakma	chittago	rangamat	belaichh	tinkania	rural	low	2	88.8741	female	55	55+	1	1	1	1	1	1	0	0	1	1	0	0
2817304	28173	4	Tribal-Chakma	chittago	rangamat	belaichh	tinkania	rural	high	2	88.8741	male	32	25-39	0	0	0	0	0	0	0	0	0	0	0	0
2833302	28333	2	Tribal-Chakma	chittago	rangamat	belaichh	tinkania	rural	moderate	2	88.8741	female	40	40-54	0	0	0	0	0	0	0	0	0	0	0	0
2822802	28228	2	Tribal-Chakma	chittago	rangamat	belaichh	tinkania	rural	low	2	88.8741	female	30	25-39	1	1	1	1	1	1	0	0	1	1	0	0
1869903	18699	3	Tribal-Chakma	chittago	rangamat	belaichh	tinkania	rural	low	2	88.8741	male	17	15-17	0	0	0	0	0	0	0	0	0	0	0	0
2824602	28246	2	Tribal-Chakma	chittago	rangamat	belaichh	tinkania	rural	low	2	88.8741	female	65	55+	0	0	0	0	0	0	0	0	0	0	0	0
1869901	18699	1	Tribal-Chakma	chittago	rangamat	belaichh	tinkania	rural	low	2	88.8741	male	49	40-54	1	1	1	1	1	1	0	0	1	1	0	0
1882906	18829	6	Tribal-Chakma	chittago	rangamat	belaichh	tinkania	rural	moderate	2	88.8741	female	22	18-24	0	0	0	0	0	0	0	0	0	0	0	0
2827102	28271	2	Tribal-Chakma	chittago	rangamat	belaichh	tinkania	rural	high	2	88.8741	male	35	25-39	0	0	0	0	0	0	0	0	0	0	0	0
2827103	28271	3	Tribal-Chakma	chittago	rangamat	belaichh	tinkania	rural	high	2	88.8741	female	38	25-39	0	0	0	0	0	0	0	0	0	0	0	0
2833201	28332	1	Tribal-Chakma	chittago	rangamat	belaichh	tinkania	rural	moderate	2	88.8741	male	50	40-54	1	1	1	1	1	1	0	0	1	1	0	0
1882103	18821	3	Tribal-Chakma	chittago	rangamat	belaichh	tinkania	rural	high	2	88.8741	male	47	40-54	1	1	1	1	1	1	0	0	1	1	0	0
1878703	18787	3	Tribal-Chakma	chittago	rangamat	belaichh	tinkania	rural	high	2	88.8741	male	23	18-24	0	0	0	0	0	0	0	0	0	0	0	0
2818002	28180	2	Tribal-Chakma	chittago	rangamat	belaichh	tinkania	rural	high	2	88.8741	male	55	55+	1	1	1	1	1	1	0	0	1	1	0	0
2814704	28147	4	Tribal-Chakma	chittago	rangamat	belaichh	tinkania	rural	moderate	2	88.8741	female	24	18-24	0	0	0	0	0	0	0	0	0	0	0	0
2826802	28268	2	Tribal-Chakma	chittago	rangamat	belaichh	tinkania	rural	low	2	88.8741	female	24	18-24	0	0	0	0	0	0	0	0	0	0	0	0
2835302	28353	2	Tribal-Chakma	chittago	rangamat	belaichh	tinkania	rural	moderate	2	88.8741	female	60	55+	0	0	0	0	0	0	0	0	0	0	0	0
2818102	28181	2	Tribal-Chakma	chittago	rangamat	belaichh	tinkania	rural	low	2	88.8741	male	40	40-54	1	1	1	1	1	1	0	0	1	1	0	0
1882106	18821	6	Tribal-Chakma	chittago	rangamat	belaichh	tinkania	rural	high	2	88.8741	male	21	18-24	1	1	1	1	0	0	0	0	1	1	0	0
2818501	28185	1	Tribal-Chakma	chittago	rangamat	belaichh	tinkania	rural	low	2	88.8741	male	36	25-39	0	0	0	0	0	0	0	0	0	0	0	0
1882202	18822	2	Tribal-Chakma	chittago	rangamat	belaichh	tinkania	rural	high	2	88.8741	female	26	25-39	1	1	1	1	1	1	0	0	1	1	0	0
2818004	28180	4	Tribal-Chakma	chittago	rangamat	belaichh	tinkania	rural	high	2	88.8741	female	26	25-39	0	0	0	0	0	0	0	0	0	0	0	0
2832904	28329	4	Tribal-Chakma	chittago	rangamat	belaichh	tinkania	rural	high	2	88.8741	female	42	40-54	1	1	1	1	1	1	0	0	1	1	0	0
2826801	28268	1	Tribal-Chakma	chittago	rangamat	belaichh	tinkania	rural	low	2	88.8741	male	28	25-39	1	1	1	1	1	1	0	0	1	1	0	0
2818703	28187	3	Tribal-Chakma	chittago	rangamat	belaichh	tinkania	rural	high	2	88.8741	female	22	18-24	1	1	1	1	1	1	0	0	1	1	0	0
1869802	18698	2	Tribal-Chakma	chittago	rangamat	belaichh	tinkania	rural	moderate	2	88.8741	female	39	25-39	0	0	0	0	0	0	0	0	0	0	0	0
1882502	18825	2	Tribal-Chakma	chittago	rangamat	belaichh	tinkania	rural	moderate	2	88.8741	female	25	25-39	1	1	1	1	1	1	0	0	1	1	0	0
1882702	18827	2	Tribal-Chakma	chittago	rangamat	belaichh	tinkania	rural	moderate	2	88.8741	female	32	25-39	1	1	1	1	1	1	0	0	1	1	0	0
1879702	18797	2	Tribal-Chakma	chittago	rangamat	belaichh	tinkania	rural	high	2	88.8741	female	28	25-39	1	1	1	1	1	1	0	0	1	1	0	0
2832905	28329	5	Tribal-Chakma	chittago	rangamat	belaichh	tinkania	rural	high	2	88.8741	female	17	15-17	0	0	0	0	0	0	0	0	0	0	0	0
1872801	18728	1	Tribal-Chakma	chittago	rangamat	belaichh	tinkania	rural	high	2	88.8741	male	40	40-54	1	1	1	1	1	1	0	0	1	1	0	0
2829102	28291	2	Tribal-Chakma	chittago	rangamat	belaichh	tinkania	rural	high	2	88.8741	male	28	25-39	1	1	1	1	1	1	0	0	0	0	0	0
2814401	28144	1	Tribal-Chakma	chittago	rangamat	belaichh	tinkania	rural	low	2	88.8741	male	50	40-54	1	1	1	1	1	1	0	0	1	1	0	0
1880002	18800	2	Tribal-Chakma	chittago	rangamat	belaichh	tinkania	rural	high	2	88.8741	female	40	40-54	0	0	0	0	0	0	0	0	0	0	0	0
2814505	28145	5	Tribal-Chakma	chittago	rangamat	belaichh	tinkania	rural	moderate	2	88.8741	male	32	25-39	1	1	1	1	1	1	0	0	1	1	0	0
2828804	28288	4	Tribal-Chakma	chittago	rangamat	belaichh	tinkania	rural	moderate	2	88.8741	male	25	25-39	1	1	1	1	1	1	0	0	0	0	0	0
2814607	28146	7	Tribal-Chakma	chittago	rangamat	belaichh	tinkania	rural	moderate	2	88.8741	female	25	25-39	0	0	0	0	0	0	0	0	0	0	0	0
1880203	18802	3	Tribal-Chakma	chittago	rangamat	belaichh	tinkania	rural	moderate	2	88.8741	male	20	18-24	0	0	0	0	0	0	0	0	0	0	0	0
2814802	28148	2	Tribal-Chakma	chittago	rangamat	belaichh	tinkania	rural	high	2	88.8741	male	35	25-39	1	1	1	1	1	1	0	0	1	1	0	0
2828704	28287	4	Tribal-Chakma	chittago	rangamat	belaichh	tinkania	rural	low	2	88.8741	female	20	18-24	0	0	0	0	0	0	0	0	0	0	0	0
2815201	28152	1	Tribal-Chakma	chittago	rangamat	belaichh	tinkania	rural	low	2	88.8741	male	45	40-54	0	0	0	0	0	0	0	0	0	0	0	0
1880402	18804	2	Tribal-Chakma	chittago	rangamat	belaichh	tinkania	rural	high	2	88.8741	female	43	40-54	1	1	1	1	1	1	0	0	0	0	0	0
2815402	28154	2	Tribal-Chakma	chittago	rangamat	belaichh	tinkania	rural	low	2	88.8741	female	35	25-39	0	0	0	0	0	0	0	0	0	0	0	0
2827902	28279	2	Tribal-Chakma	chittago	rangamat	belaichh	tinkania	rural	low	2	88.8741	female	68	55+	1	1	1	1	1	1	0	0	1	1	0	0
2815603	28156	3	Tribal-Chakma	chittago	rangamat	belaichh	tinkania	rural	high	2	88.8741	male	32	25-39	0	0	0	0	0	0	0	0	0	0	0	0
1880601	18806	1	Tribal-Chakma	chittago	rangamat	belaichh	tinkania	rural	moderate	2	88.8741	male	70	55+	0	0	0	0	0	0	0	0	0	0	0	0
2815706	28157	6	Tribal-Chakma	chittago	rangamat	belaichh	tinkania	rural	high	2	88.8741	male	17	15-17	0	0	0	0	0	0	0	0	0	0	0	0
2828103	28281	3	Tribal-Chakma	chittago	rangamat	belaichh	tinkania	rural	high	2	88.8741	female	17	15-17	0	0	0	0	0	0	0	0	0	0	0	0
2816001	28160	1	Tribal-Chakma	chittago	rangamat	belaichh	tinkania	rural	low	2	88.8741	male	35	25-39	1	1	1	1	1	1	0	0	1	1	0	0
1880801	18808	1	Tribal-Chakma	chittago	rangamat	belaichh	tinkania	rural	moderate	2	88.8741	male	60	55+	1	1	1	1	1	1	0	0	1	1	0	0
2816401	28164	1	Tribal-Chakma	chittago	rangamat	belaichh	tinkania	rural	moderate	2	88.8741	male	50	40-54	1	1	1	1	1	1	0	0	1	1	0	0
2827803	28278	3	Tribal-Chakma	chittago	rangamat	belaichh	tinkania	rural	low	2	88.8741	male	25	25-39	1	1	1	1	1	1	0	0	1	1	0	0
2816506	28165	6	Tribal-Chakma	chittago	rangamat	belaichh	tinkania	rural	moderate	2	88.8741	female	15	15-17	0	0	0	0	0	0	0	0	0	0	0	0
1881003	18810	3	Tribal-Chakma	chittago	rangamat	belaichh	tinkania	rural	low	2	88.8741	male	35	25-39	1	1	1	1	1	1	1	1	1	1	0	0
2816801	28168	1	Tribal-Chakma	chittago	rangamat	belaichh	tinkania	rural	low	2	88.8741	male	75	55+	1	1	1	1	1	1	0	0	0	0	0	0
2827704	28277	4	Tribal-Chakma	chittago	rangamat	belaichh	tinkania	rural	high	2	88.8741	female	25	25-39	0	0	0	0	0	0	0	0	0	0	0	0
2816903	28169	3	Tribal-Chakma	chittago	rangamat	belaichh	tinkania	rural	high	2	88.8741	male	28	25-39	0	0	0	0	0	0	0	0	0	0	0	0
1881302	18813	2	Tribal-Chakma	chittago	rangamat	belaichh	tinkania	rural	high	2	88.8741	female	45	40-54	1	1	1	1	1	1	0	0	1	1	0	0
2817007	28170	7	Tribal-Chakma	chittago	rangamat	belaichh	tinkania	rural	high	2	88.8741	male	28	25-39	0	0	0	0	0	0	0	0	0	0	0	0
1874601	18746	1	Tribal-Chakma	chittago	rangamat	belaichh	tinkania	rural	high	2	88.8741	male	37	25-39	1	1	1	1	1	1	0	0	1	1	0	0
2817107	28171	7	Tribal-Chakma	chittago	rangamat	belaichh	tinkania	rural	high	2	88.8741	male	20	18-24	0	0	0	0	0	0	0	0	0	0	0	0
1881602	18816	2	Tribal-Chakma	chittago	rangamat	belaichh	tinkania	rural	high	2	88.8741	female	46	40-54	0	0	0	0	0	0	0	0	0	0	0	0
2817303	28173	3	Tribal-Chakma	chittago	rangamat	belaichh	tinkania	rural	high	2	88.8741	male	40	40-54	0	0	0	0	0	0	0	0	0	0	0	0
2827201	28272	1	Tribal-Chakma	chittago	rangamat	belaichh	tinkania	rural	high	2	88.8741	male	31	25-39	1	1	1	1	1	1	0	0	1	1	0	0
2817401	28174	1	Tribal-Chakma	chittago	rangamat	belaichh	tinkania	rural	moderate	2	88.8741	male	32	25-39	1	1	1	1	1	1	0	0	1	1	0	0
1881902	18819	2	Tribal-Chakma	chittago	rangamat	belaichh	tinkania	rural	high	2	88.8741	female	40	40-54	1	1	1	1	1	1	0	0	1	1	0	0
2817604	28176	4	Tribal-Chakma	chittago	rangamat	belaichh	tinkania	rural	high	2	88.8741	male	17	15-17	0	0	0	0	0	0	0	0	0	0	0	0
2826902	28269	2	Tribal-Chakma	chittago	rangamat	belaichh	tinkania	rural	high	2	88.8741	male	15	15-17	0	0	0	0	0	0	0	0	0	0	0	0
2817903	28179	3	Tribal-Chakma	chittago	rangamat	belaichh	tinkania	rural	moderate	2	88.8741	male	21	18-24	0	0	0	0	0	0	0	0	0	0	0	0
1882105	18821	5	Tribal-Chakma	chittago	rangamat	belaichh	tinkania	rural	high	2	88.8741	male	23	18-24	1	1	1	1	1	1	0	0	1	1	0	0
2818101	28181	1	Tribal-Chakma	chittago	rangamat	belaichh	tinkania	rural	low	2	88.8741	male	75	55+	1	1	1	1	1	1	0	0	1	1	0	0
1874401	18744	1	Tribal-Chakma	chittago	rangamat	belaichh	tinkania	rural	high	2	88.8741	male	28	25-39	0	0	0	0	0	0	0	0	0	0	0	0
2818302	28183	2	Tribal-Chakma	chittago	rangamat	belaichh	tinkania	rural	low	2	88.8741	female	45	40-54	1	1	1	1	1	1	0	0	1	1	0	0
1882301	18823	1	Tribal-Chakma	chittago	rangamat	belaichh	tinkania	rural	low	2	88.8741	male	38	25-39	1	1	1	1	1	1	0	0	1	1	0	0
2818602	28186	2	Tribal-Chakma	chittago	rangamat	belaichh	tinkania	rural	low	2	88.8741	female	28	25-39	0	0	0	0	0	0	0	0	0	0	0	0
2818001	28180	1	Tribal-Chakma	chittago	rangamat	belaichh	tinkania	rural	high	2	88.8741	male	60	55+	1	1	1	1	1	1	1	1	1	1	0	0
2818805	28188	5	Tribal-Chakma	chittago	rangamat	belaichh	tinkania	rural	moderate	2	88.8741	male	15	15-17	0	0	0	0	0	0	0	0	0	0	0	0
1882503	18825	3	Tribal-Chakma	chittago	rangamat	belaichh	tinkania	rural	moderate	2	88.8741	female	48	40-54	1	1	1	1	1	1	0	0	1	1	0	0
2819101	28191	1	Tribal-Chakma	chittago	rangamat	belaichh	tinkania	rural	low	2	88.8741	male	45	40-54	1	1	1	1	1	1	0	0	1	1	0	0
2826201	28262	1	Tribal-Chakma	chittago	rangamat	belaichh	tinkania	rural	low	2	88.8741	male	45	40-54	1	1	1	1	1	1	0	0	1	1	0	0
2819204	28192	4	Tribal-Chakma	chittago	rangamat	belaichh	tinkania	rural	high	2	88.8741	male	18	18-24	0	0	0	0	0	0	0	0	0	0	0	0
1882901	18829	1	Tribal-Chakma	chittago	rangamat	belaichh	tinkania	rural	moderate	2	88.8741	male	65	55+	1	1	1	1	1	1	0	0	1	1	0	0
2819601	28196	1	Tribal-Chakma	chittago	rangamat	belaichh	tinkania	rural	low	2	88.8741	male	70	55+	1	1	1	1	1	1	0	0	1	1	0	0
2825902	28259	2	Tribal-Chakma	chittago	rangamat	belaichh	tinkania	rural	high	2	88.8741	female	63	55+	0	0	0	0	0	0	0	0	0	0	0	0
2819802	28198	2	Tribal-Chakma	chittago	rangamat	belaichh	tinkania	rural	moderate	2	88.8741	female	52	40-54	0	0	0	0	0	0	0	0	0	0	0	0
1883001	18830	1	Tribal-Chakma	chittago	rangamat	belaichh	tinkania	rural	low	2	88.8741	male	40	40-54	1	1	1	1	1	1	0	0	1	1	0	0
2820001	28200	1	Tribal-Chakma	chittago	rangamat	belaichh	tinkania	rural	low	2	88.8741	male	22	18-24	0	0	0	0	0	0	0	0	0	0	0	0
1874304	18743	4	Tribal-Chakma	chittago	rangamat	belaichh	tinkania	rural	moderate	2	88.8741	male	16	15-17	0	0	0	0	0	0	0	0	0	0	0	0
2820401	28204	1	Tribal-Chakma	chittago	rangamat	belaichh	tinkania	rural	moderate	2	88.8741	male	69	55+	1	1	1	1	1	1	0	0	1	1	0	0
1883202	18832	2	Tribal-Chakma	chittago	rangamat	belaichh	tinkania	rural	low	2	88.8741	female	40	40-54	1	1	1	1	1	1	0	0	1	1	0	0
2820504	28205	4	Tribal-Chakma	chittago	rangamat	belaichh	tinkania	rural	moderate	2	88.8741	female	38	25-39	1	1	1	1	1	1	0	0	1	1	0	0
2825404	28254	4	Tribal-Chakma	chittago	rangamat	belaichh	tinkania	rural	high	2	88.8741	male	25	25-39	0	0	0	0	0	0	0	0	0	0	0	0
2820901	28209	1	Tribal-Chakma	chittago	rangamat	belaichh	tinkania	rural	high	2	88.8741	male	42	40-54	1	1	1	1	1	1	0	0	1	1	0	0
1883501	18835	1	Tribal-Chakma	chittago	rangamat	belaichh	tinkania	rural	low	2	88.8741	female	45	40-54	1	1	1	1	1	1	0	0	1	1	0	0
2821201	28212	1	Tribal-Chakma	chittago	rangamat	belaichh	tinkania	rural	low	2	88.8741	male	27	25-39	1	1	1	1	1	1	0	0	1	1	0	0
1874402	18744	2	Tribal-Chakma	chittago	rangamat	belaichh	tinkania	rural	high	2	88.8741	female	23	18-24	0	0	0	0	0	0	0	0	0	0	0	0
2821502	28215	2	Tribal-Chakma	chittago	rangamat	belaichh	tinkania	rural	high	2	88.8741	female	60	55+	1	1	1	1	1	1	0	0	1	1	0	0
1883801	18838	1	Tribal-Chakma	chittago	rangamat	belaichh	tinkania	rural	moderate	2	88.8741	male	25	25-39	1	1	1	1	1	1	0	0	0	0	0	0
2821702	28217	2	Tribal-Chakma	chittago	rangamat	belaichh	tinkania	rural	high	2	88.8741	female	26	25-39	1	1	1	1	1	1	0	0	1	1	0	0
2825202	28252	2	Tribal-Chakma	chittago	rangamat	belaichh	tinkania	rural	low	2	88.8741	female	41	40-54	0	0	0	0	0	0	0	0	0	0	0	0
2822002	28220	2	Tribal-Chakma	chittago	rangamat	belaichh	tinkania	rural	moderate	2	88.8741	female	45	40-54	1	1	1	1	1	1	0	0	1	1	0	0
1884103	18841	3	Tribal-Chakma	chittago	rangamat	belaichh	tinkania	rural	high	2	88.8741	male	24	18-24	0	0	0	0	0	0	0	0	0	0	0	0
2822204	28222	4	Tribal-Chakma	chittago	rangamat	belaichh	tinkania	rural	high	2	88.8741	female	30	25-39	0	0	0	0	0	0	0	0	0	0	0	0
2825003	28250	3	Tribal-Chakma	chittago	rangamat	belaichh	tinkania	rural	moderate	2	88.8741	female	75	55+	0	0	0	0	0	0	0	0	0	0	0	0
2822402	28224	2	Tribal-Chakma	chittago	rangamat	belaichh	tinkania	rural	high	2	88.8741	female	35	25-39	0	0	0	0	0	0	0	0	0	0	0	0
1884302	18843	2	Tribal-Chakma	chittago	rangamat	belaichh	tinkania	rural	moderate	2	88.8741	female	20	18-24	1	1	1	1	1	1	0	0	1	1	0	0
2822604	28226	4	Tribal-Chakma	chittago	rangamat	belaichh	tinkania	rural	low	2	88.8741	female	24	18-24	1	1	1	1	1	1	0	0	1	1	0	0
2826901	28269	1	Tribal-Chakma	chittago	rangamat	belaichh	tinkania	rural	high	2	88.8741	male	60	55+	1	1	1	1	1	1	1	1	1	1	0	0
2822902	28229	2	Tribal-Chakma	chittago	rangamat	belaichh	tinkania	rural	high	2	88.8741	female	26	25-39	0	0	0	0	0	0	0	0	0	0	0	0
1884602	18846	2	Tribal-Chakma	chittago	rangamat	belaichh	tinkania	rural	moderate	2	88.8741	female	30	25-39	0	0	0	0	0	0	0	0	0	0	0	0
2823106	28231	6	Tribal-Chakma	chittago	rangamat	belaichh	tinkania	rural	high	2	88.8741	male	18	18-24	0	0	0	0	0	0	0	0	0	0	0	0
2824501	28245	1	Tribal-Chakma	chittago	rangamat	belaichh	tinkania	rural	high	2	88.8741	male	75	55+	1	1	1	1	1	1	0	0	1	1	0	0
2823306	28233	6	Tribal-Chakma	chittago	rangamat	belaichh	tinkania	rural	moderate	2	88.8741	male	40	40-54	1	1	1	1	1	1	0	0	1	1	0	0
1885001	18850	1	Tribal-Chakma	chittago	rangamat	belaichh	tinkania	rural	moderate	2	88.8741	female	43	40-54	1	1	1	1	0	0	0	0	1	1	0	0
2823503	28235	3	Tribal-Chakma	chittago	rangamat	belaichh	tinkania	rural	low	2	88.8741	male	32	25-39	0	0	0	0	0	0	0	0	0	0	0	0
1882903	18829	3	Tribal-Chakma	chittago	rangamat	belaichh	tinkania	rural	moderate	2	88.8741	male	30	25-39	1	1	1	1	1	1	0	0	1	1	0	0
2823703	28237	3	Tribal-Chakma	chittago	rangamat	belaichh	tinkania	rural	moderate	2	88.8741	female	22	18-24	0	0	0	0	0	0	0	0	0	0	0	0
2824201	28242	1	Tribal-Chakma	chittago	rangamat	belaichh	tinkania	rural	high	2	88.8741	male	56	55+	1	1	1	1	1	1	0	0	1	1	0	0
2823902	28239	2	Tribal-Chakma	chittago	rangamat	belaichh	tinkania	rural	low	2	88.8741	female	62	55+	0	0	0	0	0	0	0	0	0	0	0	0
2821301	28213	1	Tribal-Chakma	chittago	rangamat	belaichh	tinkania	rural	low	2	88.8741	male	60	55+	1	1	1	1	1	1	0	0	1	1	0	0
2824101	28241	1	Tribal-Chakma	chittago	rangamat	belaichh	tinkania	rural	low	2	88.8741	male	66	55+	1	1	1	1	1	0	0	0	1	1	0	0
1882902	18829	2	Tribal-Chakma	chittago	rangamat	belaichh	tinkania	rural	moderate	2	88.8741	female	60	55+	0	0	0	0	0	0	0	0	0	0	0	0
2824105	28241	5	Tribal-Chakma	chittago	rangamat	belaichh	tinkania	rural	low	2	88.8741	male	25	25-39	0	0	0	0	0	0	0	0	0	0	0	0
2818005	28180	5	Tribal-Chakma	chittago	rangamat	belaichh	tinkania	rural	high	2	88.8741	male	30	25-39	0	0	0	0	0	0	0	0	0	0	0	0
2824205	28242	5	Tribal-Chakma	chittago	rangamat	belaichh	tinkania	rural	high	2	88.8741	female	23	18-24	0	0	0	0	0	0	0	0	0	0	0	0
1882801	18828	1	Tribal-Chakma	chittago	rangamat	belaichh	tinkania	rural	low	2	88.8741	male	27	25-39	1	1	1	1	1	1	0	0	1	1	0	0
2819301	28193	1	Tribal-Chakma	chittago	rangamat	belaichh	tinkania	rural	low	2	88.8741	male	25	25-39	1	1	1	1	1	1	0	0	1	1	0	0
2818902	28189	2	Tribal-Chakma	chittago	rangamat	belaichh	tinkania	rural	low	2	88.8741	female	38	25-39	1	1	1	1	1	1	0	0	1	1	0	0
2826103	28261	3	Tribal-Chakma	chittago	rangamat	belaichh	tinkania	rural	moderate	2	88.8741	female	22	18-24	0	0	0	0	0	0	0	0	0	0	0	0
2826303	28263	3	Tribal-Chakma	chittago	rangamat	belaichh	tinkania	rural	low	2	88.8741	male	20	18-24	0	0	0	0	0	0	0	0	0	0	0	0
2819003	28190	3	Tribal-Chakma	chittago	rangamat	belaichh	tinkania	rural	low	2	88.8741	male	25	25-39	0	0	0	0	0	0	0	0	0	0	0	0
1882107	18821	7	Tribal-Chakma	chittago	rangamat	belaichh	tinkania	rural	high	2	88.8741	male	18	18-24	0	0	0	0	0	0	0	0	0	0	0	0
2823403	28234	3	Tribal-Chakma	chittago	rangamat	belaichh	tinkania	rural	moderate	2	88.8741	female	22	18-24	0	0	0	0	0	0	0	0	0	0	0	0
1882303	18823	3	Tribal-Chakma	chittago	rangamat	belaichh	tinkania	rural	low	2	88.8741	male	75	55+	0	0	0	0	0	0	0	0	0	0	0	0
2818702	28187	2	Tribal-Chakma	chittago	rangamat	belaichh	tinkania	rural	high	2	88.8741	female	57	55+	1	1	1	1	1	1	0	0	1	1	0	0
2818103	28181	3	Tribal-Chakma	chittago	rangamat	belaichh	tinkania	rural	low	2	88.8741	female	32	25-39	0	0	0	0	0	0	0	0	0	0	0	0
2826603	28266	3	Tribal-Chakma	chittago	rangamat	belaichh	tinkania	rural	moderate	2	88.8741	male	26	25-39	0	0	0	0	0	0	0	0	0	0	0	0
2826604	28266	4	Tribal-Chakma	chittago	rangamat	belaichh	tinkania	rural	moderate	2	88.8741	female	20	18-24	0	0	0	0	0	0	0	0	0	0	0	0
2818204	28182	4	Tribal-Chakma	chittago	rangamat	belaichh	tinkania	rural	low	2	88.8741	female	20	18-24	0	0	0	0	0	0	0	0	0	0	0	0
2819004	28190	4	Tribal-Chakma	chittago	rangamat	belaichh	tinkania	rural	low	2	88.8741	female	20	18-24	0	0	0	0	0	0	0	0	0	0	0	0
2826401	28264	1	Tribal-Chakma	chittago	rangamat	belaichh	tinkania	rural	high	2	88.8741	male	45	40-54	0	0	0	0	0	0	0	0	0	0	0	0
2824303	28243	3	Tribal-Chakma	chittago	rangamat	belaichh	tinkania	rural	low	2	88.8741	female	35	25-39	0	0	0	0	0	0	0	0	0	0	0	0
2822801	28228	1	Tribal-Chakma	chittago	rangamat	belaichh	tinkania	rural	low	2	88.8741	male	35	25-39	1	1	1	1	1	1	0	0	1	1	0	0
2817602	28176	2	Tribal-Chakma	chittago	rangamat	belaichh	tinkania	rural	high	2	88.8741	female	42	40-54	1	1	1	1	0	0	0	0	1	1	0	0
2825401	28254	1	Tribal-Chakma	chittago	rangamat	belaichh	tinkania	rural	high	2	88.8741	male	55	55+	0	0	0	0	0	0	0	0	0	0	0	0
1882001	18820	1	Tribal-Chakma	chittago	rangamat	belaichh	tinkania	rural	moderate	2	88.8741	male	35	25-39	1	1	1	1	1	1	0	0	1	1	0	0
2817702	28177	2	Tribal-Chakma	chittago	rangamat	belaichh	tinkania	rural	high	2	88.8741	female	38	25-39	0	0	0	0	0	0	0	0	0	0	0	0
2827002	28270	2	Tribal-Chakma	chittago	rangamat	belaichh	tinkania	rural	moderate	2	88.8741	female	30	25-39	0	0	0	0	0	0	0	0	0	0	0	0
2822403	28224	3	Tribal-Chakma	chittago	rangamat	belaichh	tinkania	rural	high	2	88.8741	male	36	25-39	1	1	1	1	1	1	0	0	1	1	0	0
2827105	28271	5	Tribal-Chakma	chittago	rangamat	belaichh	tinkania	rural	high	2	88.8741	female	25	25-39	0	0	0	0	0	0	0	0	0	0	0	0
2817309	28173	9	Tribal-Chakma	chittago	rangamat	belaichh	tinkania	rural	high	2	88.8741	female	35	25-39	0	0	0	0	0	0	0	0	0	0	0	0
2817105	28171	5	Tribal-Chakma	chittago	rangamat	belaichh	tinkania	rural	high	2	88.8741	male	28	25-39	1	1	1	1	1	1	0	0	1	1	0	0
1881604	18816	4	Tribal-Chakma	chittago	rangamat	belaichh	tinkania	rural	high	2	88.8741	female	20	18-24	0	0	0	0	0	0	0	0	0	0	0	0
1881503	18815	3	Tribal-Chakma	chittago	rangamat	belaichh	tinkania	rural	high	2	88.8741	male	17	15-17	0	0	0	0	0	0	0	0	0	0	0	0
2817201	28172	1	Tribal-Chakma	chittago	rangamat	belaichh	tinkania	rural	low	2	88.8741	male	62	55+	1	1	1	1	1	1	0	0	1	1	0	0
1880603	18806	3	Tribal-Chakma	chittago	rangamat	belaichh	tinkania	rural	moderate	2	88.8741	male	32	25-39	0	0	0	0	0	0	0	0	0	0	0	0
2822003	28220	3	Tribal-Chakma	chittago	rangamat	belaichh	tinkania	rural	moderate	2	88.8741	male	20	18-24	0	0	0	0	0	0	0	0	0	0	0	0
2827701	28277	1	Tribal-Chakma	chittago	rangamat	belaichh	tinkania	rural	high	2	88.8741	male	52	40-54	0	0	0	0	0	0	0	0	0	0	0	0
2817005	28170	5	Tribal-Chakma	chittago	rangamat	belaichh	tinkania	rural	high	2	88.8741	male	24	18-24	0	0	0	0	0	0	0	0	0	0	0	0
2816704	28167	4	Tribal-Chakma	chittago	rangamat	belaichh	tinkania	rural	low	2	88.8741	male	27	25-39	0	0	0	0	0	0	0	0	0	0	0	0
1881203	18812	3	Tribal-Chakma	chittago	rangamat	belaichh	tinkania	rural	moderate	2	88.8741	female	17	15-17	0	0	0	0	0	0	0	0	0	0	0	0
1881101	18811	1	Tribal-Chakma	chittago	rangamat	belaichh	tinkania	rural	high	2	88.8741	male	42	40-54	0	0	0	0	0	0	0	0	0	0	0	0
2816803	28168	3	Tribal-Chakma	chittago	rangamat	belaichh	tinkania	rural	low	2	88.8741	male	26	25-39	1	1	1	1	1	1	0	0	0	0	0	0
2815802	28158	2	Tribal-Chakma	chittago	rangamat	belaichh	tinkania	rural	low	2	88.8741	female	30	25-39	0	0	0	0	0	0	0	0	0	0	0	0
2816602	28166	2	Tribal-Chakma	chittago	rangamat	belaichh	tinkania	rural	low	2	88.8741	female	31	25-39	0	0	0	0	0	0	0	0	0	0	0	0
2816403	28164	3	Tribal-Chakma	chittago	rangamat	belaichh	tinkania	rural	moderate	2	88.8741	male	18	18-24	0	0	0	0	0	0	0	0	0	0	0	0
1874501	18745	1	Tribal-Chakma	chittago	rangamat	belaichh	tinkania	rural	low	2	88.8741	male	29	25-39	1	1	1	1	1	1	0	0	1	1	0	0
2828101	28281	1	Tribal-Chakma	chittago	rangamat	belaichh	tinkania	rural	high	2	88.8741	male	45	40-54	1	1	1	1	1	1	0	0	1	1	0	0
2816301	28163	1	Tribal-Chakma	chittago	rangamat	belaichh	tinkania	rural	low	2	88.8741	male	25	25-39	0	0	0	0	0	0	0	0	0	0	0	0
2815904	28159	4	Tribal-Chakma	chittago	rangamat	belaichh	tinkania	rural	low	2	88.8741	female	20	18-24	0	0	0	0	0	0	0	0	0	0	0	0
1880701	18807	1	Tribal-Chakma	chittago	rangamat	belaichh	tinkania	rural	high	2	88.8741	male	29	25-39	0	0	0	0	0	0	0	0	0	0	0	0
2814403	28144	3	Tribal-Chakma	chittago	rangamat	belaichh	tinkania	rural	low	2	88.8741	male	24	18-24	1	1	1	1	1	1	0	0	1	1	0	0
2820902	28209	2	Tribal-Chakma	chittago	rangamat	belaichh	tinkania	rural	high	2	88.8741	female	40	40-54	1	1	1	1	1	1	0	0	1	1	0	0
2828301	28283	1	Tribal-Chakma	chittago	rangamat	belaichh	tinkania	rural	high	2	88.8741	male	30	25-39	1	1	1	1	1	1	0	0	1	1	0	0
2825201	28252	1	Tribal-Chakma	chittago	rangamat	belaichh	tinkania	rural	low	2	88.8741	male	45	40-54	1	1	1	1	1	1	0	0	1	1	0	0
2815304	28153	4	Tribal-Chakma	chittago	rangamat	belaichh	tinkania	rural	low	2	88.8741	female	16	15-17	0	0	0	0	0	0	0	0	0	0	0	0
1880501	18805	1	Tribal-Chakma	chittago	rangamat	belaichh	tinkania	rural	high	2	88.8741	male	30	25-39	0	0	0	0	0	0	0	0	0	0	0	0
1880404	18804	4	Tribal-Chakma	chittago	rangamat	belaichh	tinkania	rural	high	2	88.8741	female	20	18-24	0	0	0	0	0	0	0	0	0	0	0	0
2815502	28155	2	Tribal-Chakma	chittago	rangamat	belaichh	tinkania	rural	moderate	2	88.8741	male	27	25-39	0	0	0	0	0	0	0	0	0	0	0	0
1874602	18746	2	Tribal-Chakma	chittago	rangamat	belaichh	tinkania	rural	high	2	88.8741	female	30	25-39	0	0	0	0	0	0	0	0	0	0	0	0
1883201	18832	1	Tribal-Chakma	chittago	rangamat	belaichh	tinkania	rural	low	2	88.8741	male	45	40-54	1	1	1	1	1	1	0	0	1	1	0	0
2828702	28287	2	Tribal-Chakma	chittago	rangamat	belaichh	tinkania	rural	low	2	88.8741	female	40	40-54	1	1	1	1	1	1	0	0	1	1	0	0
2815101	28151	1	Tribal-Chakma	chittago	rangamat	belaichh	tinkania	rural	low	2	88.8741	male	25	25-39	1	1	1	1	1	1	0	0	1	1	0	0
2814605	28146	5	Tribal-Chakma	chittago	rangamat	belaichh	tinkania	rural	moderate	2	88.8741	female	31	25-39	0	0	0	0	0	0	0	0	0	0	0	0
1880301	18803	1	Tribal-Chakma	chittago	rangamat	belaichh	tinkania	rural	high	2	88.8741	male	45	40-54	1	1	1	1	1	1	0	0	1	1	0	0
1880201	18802	1	Tribal-Chakma	chittago	rangamat	belaichh	tinkania	rural	moderate	2	88.8741	male	47	40-54	1	1	1	1	0	0	0	0	1	1	1	1
2814701	28147	1	Tribal-Chakma	chittago	rangamat	belaichh	tinkania	rural	moderate	2	88.8741	male	60	55+	1	1	1	1	1	1	0	0	1	1	0	0
2829001	28290	1	Tribal-Chakma	chittago	rangamat	belaichh	tinkania	rural	low	2	88.8741	male	35	25-39	1	1	1	1	1	1	0	0	1	1	0	0
1882908	18829	8	Tribal-Chakma	chittago	rangamat	belaichh	tinkania	rural	moderate	2	88.8741	female	80	55+	1	1	1	1	1	1	0	0	0	0	0	0
1883002	18830	2	Tribal-Chakma	chittago	rangamat	belaichh	tinkania	rural	low	2	88.8741	female	35	25-39	1	1	1	1	1	1	0	0	1	1	0	0
2819801	28198	1	Tribal-Chakma	chittago	rangamat	belaichh	tinkania	rural	moderate	2	88.8741	male	56	55+	1	1	1	1	1	1	0	0	1	1	0	0
2819701	28197	1	Tribal-Chakma	chittago	rangamat	belaichh	tinkania	rural	low	2	88.8741	male	70	55+	1	1	1	1	1	1	0	0	1	1	0	0
2819604	28196	4	Tribal-Chakma	chittago	rangamat	belaichh	tinkania	rural	low	2	88.8741	female	22	18-24	1	1	1	1	1	1	0	0	1	1	0	0
2819901	28199	1	Tribal-Chakma	chittago	rangamat	belaichh	tinkania	rural	high	2	88.8741	male	78	55+	1	1	1	1	1	1	0	0	1	1	0	0
2826101	28261	1	Tribal-Chakma	chittago	rangamat	belaichh	tinkania	rural	moderate	2	88.8741	male	75	55+	0	0	0	0	0	0	0	0	0	0	0	0
2814503	28145	3	Tribal-Chakma	chittago	rangamat	belaichh	tinkania	rural	moderate	2	88.8741	female	42	40-54	0	0	0	0	0	0	0	0	0	0	0	0
2819302	28193	2	Tribal-Chakma	chittago	rangamat	belaichh	tinkania	rural	low	2	88.8741	female	20	18-24	1	1	1	1	1	1	0	0	1	1	0	0
1869701	18697	1	Tribal-Chakma	chittago	rangamat	belaichh	tinkania	rural	low	2	88.8741	male	52	40-54	1	1	1	1	0	0	0	0	1	1	0	0
2826104	28261	4	Tribal-Chakma	chittago	rangamat	belaichh	tinkania	rural	moderate	2	88.8741	female	24	18-24	0	0	0	0	0	0	0	0	0	0	0	0
2825601	28256	1	Tribal-Chakma	chittago	rangamat	belaichh	tinkania	rural	low	2	88.8741	male	45	40-54	1	1	1	1	1	1	0	0	1	1	0	0
2826002	28260	2	Tribal-Chakma	chittago	rangamat	belaichh	tinkania	rural	moderate	2	88.8741	female	80	55+	0	0	0	0	0	0	0	0	0	0	0	0
2820102	28201	2	Tribal-Chakma	chittago	rangamat	belaichh	tinkania	rural	low	2	88.8741	female	19	18-24	0	0	0	0	0	0	0	0	0	0	0	0
2819905	28199	5	Tribal-Chakma	chittago	rangamat	belaichh	tinkania	rural	high	2	88.8741	male	17	15-17	0	0	0	0	0	0	0	0	0	0	0	0
1882602	18826	2	Tribal-Chakma	chittago	rangamat	belaichh	tinkania	rural	low	2	88.8741	female	30	25-39	0	0	0	0	0	0	0	0	0	0	0	0
2826601	28266	1	Tribal-Chakma	chittago	rangamat	belaichh	tinkania	rural	moderate	2	88.8741	male	28	25-39	0	0	0	0	0	0	0	0	0	0	0	0
2827301	28273	1	Tribal-Chakma	chittago	rangamat	belaichh	tinkania	rural	moderate	2	88.8741	male	35	25-39	1	1	1	1	1	1	0	0	1	1	0	0
1882403	18824	3	Tribal-Chakma	chittago	rangamat	belaichh	tinkania	rural	moderate	2	88.8741	male	19	18-24	0	0	0	0	0	0	0	0	0	0	0	0
2825803	28258	3	Tribal-Chakma	chittago	rangamat	belaichh	tinkania	rural	high	2	88.8741	male	32	25-39	0	0	0	0	0	0	0	0	0	0	0	0
1882401	18824	1	Tribal-Chakma	chittago	rangamat	belaichh	tinkania	rural	moderate	2	88.8741	male	40	40-54	1	1	1	1	1	1	0	0	1	1	0	0
2820302	28203	2	Tribal-Chakma	chittago	rangamat	belaichh	tinkania	rural	low	2	88.8741	female	32	25-39	0	0	0	0	0	0	0	0	0	0	0	0
2818601	28186	1	Tribal-Chakma	chittago	rangamat	belaichh	tinkania	rural	low	2	88.8741	male	35	25-39	0	0	0	0	0	0	0	0	0	0	0	0
2825305	28253	5	Tribal-Chakma	chittago	rangamat	belaichh	tinkania	rural	low	2	88.8741	male	20	18-24	1	1	1	1	1	1	0	0	0	0	0	0
1882204	18822	4	Tribal-Chakma	chittago	rangamat	belaichh	tinkania	rural	high	2	88.8741	female	65	55+	1	1	1	1	1	1	0	0	1	1	0	0
1883101	18831	1	Tribal-Chakma	chittago	rangamat	belaichh	tinkania	rural	moderate	2	88.8741	male	34	25-39	1	1	1	1	1	1	0	0	1	1	0	0
2818301	28183	1	Tribal-Chakma	chittago	rangamat	belaichh	tinkania	rural	low	2	88.8741	male	50	40-54	1	1	1	1	1	1	0	0	1	1	0	0
1884002	18840	2	Tribal-Chakma	chittago	rangamat	belaichh	tinkania	rural	low	2	88.8741	female	25	25-39	0	0	0	0	0	0	0	0	0	0	0	0
2818201	28182	1	Tribal-Chakma	chittago	rangamat	belaichh	tinkania	rural	low	2	88.8741	male	52	40-54	1	1	1	1	1	1	0	0	1	1	0	0
2820202	28202	2	Tribal-Chakma	chittago	rangamat	belaichh	tinkania	rural	moderate	2	88.8741	female	24	18-24	0	0	0	0	0	0	0	0	0	0	0	0
2819903	28199	3	Tribal-Chakma	chittago	rangamat	belaichh	tinkania	rural	high	2	88.8741	female	39	25-39	1	1	1	1	1	1	0	0	1	1	0	0
2814304	28143	4	Tribal-Chakma	chittago	rangamat	belaichh	tinkania	rural	high	2	88.8741	female	22	18-24	0	0	0	0	0	0	0	0	0	0	0	0
1882104	18821	4	Tribal-Chakma	chittago	rangamat	belaichh	tinkania	rural	high	2	88.8741	male	25	25-39	1	1	1	1	1	1	0	0	1	1	0	0
2832803	28328	3	Tribal-Chakma	chittago	rangamat	belaichh	tinkania	rural	low	2	88.8741	male	30	25-39	1	1	1	1	1	1	0	0	1	1	0	0
2817902	28179	2	Tribal-Chakma	chittago	rangamat	belaichh	tinkania	rural	moderate	2	88.8741	female	60	55+	1	1	1	1	1	1	0	0	0	0	0	0
2825101	28251	1	Tribal-Chakma	chittago	rangamat	belaichh	tinkania	rural	high	2	88.8741	male	40	40-54	0	0	0	0	0	0	0	0	0	0	0	0
1883203	18832	3	Tribal-Chakma	chittago	rangamat	belaichh	tinkania	rural	low	2	88.8741	female	15	15-17	0	0	0	0	0	0	0	0	0	0	0	0
2830002	28300	2	Tribal-Chakma	chittago	rangamat	belaichh	tinkania	rural	moderate	2	88.8741	male	30	25-39	1	1	1	1	1	1	0	0	1	1	0	0
2825603	28256	3	Tribal-Chakma	chittago	rangamat	belaichh	tinkania	rural	low	2	88.8741	male	19	18-24	0	0	0	0	0	0	0	0	0	0	0	0
1883901	18839	1	Tribal-Chakma	chittago	rangamat	belaichh	tinkania	rural	high	2	88.8741	male	32	25-39	1	1	1	1	1	1	0	0	0	0	0	0
2817502	28175	2	Tribal-Chakma	chittago	rangamat	belaichh	tinkania	rural	moderate	2	88.8741	male	38	25-39	1	1	1	1	0	0	0	0	1	1	0	0
2832804	28328	4	Tribal-Chakma	chittago	rangamat	belaichh	tinkania	rural	low	2	88.8741	female	25	25-39	1	1	1	1	1	1	0	0	1	1	0	0
2820501	28205	1	Tribal-Chakma	chittago	rangamat	belaichh	tinkania	rural	moderate	2	88.8741	male	70	55+	1	1	1	1	1	1	0	0	1	1	0	0
2821802	28218	2	Tribal-Chakma	chittago	rangamat	belaichh	tinkania	rural	low	2	88.8741	female	21	18-24	1	1	1	1	1	1	0	0	1	1	0	0
2827101	28271	1	Tribal-Chakma	chittago	rangamat	belaichh	tinkania	rural	high	2	88.8741	male	65	55+	1	1	1	1	1	1	0	0	1	1	0	0
2825504	28255	4	Tribal-Chakma	chittago	rangamat	belaichh	tinkania	rural	high	2	88.8741	female	30	25-39	0	0	0	0	0	0	0	0	0	0	0	0
2830105	28301	5	Tribal-Chakma	chittago	rangamat	belaichh	tinkania	rural	low	2	88.8741	male	16	15-17	0	0	0	0	0	0	0	0	0	0	0	0
2819205	28192	5	Tribal-Chakma	chittago	rangamat	belaichh	tinkania	rural	high	2	88.8741	male	47	40-54	0	0	0	0	0	0	0	0	0	0	0	0
1881601	18816	1	Tribal-Chakma	chittago	rangamat	belaichh	tinkania	rural	high	2	88.8741	male	52	40-54	1	1	1	1	1	1	0	0	0	0	0	0
1881502	18815	2	Tribal-Chakma	chittago	rangamat	belaichh	tinkania	rural	high	2	88.8741	female	32	25-39	1	1	1	1	1	1	0	0	0	0	0	0
2817106	28171	6	Tribal-Chakma	chittago	rangamat	belaichh	tinkania	rural	high	2	88.8741	male	45	40-54	1	1	1	1	1	1	0	0	1	1	0	0
2821504	28215	4	Tribal-Chakma	chittago	rangamat	belaichh	tinkania	rural	high	2	88.8741	male	35	25-39	1	1	1	1	1	1	0	0	1	1	0	0
2817102	28171	2	Tribal-Chakma	chittago	rangamat	belaichh	tinkania	rural	high	2	88.8741	female	75	55+	0	0	0	0	0	0	0	0	0	0	0	0
2825402	28254	2	Tribal-Chakma	chittago	rangamat	belaichh	tinkania	rural	high	2	88.8741	male	52	40-54	1	1	1	1	1	1	0	0	1	1	0	0
2821202	28212	2	Tribal-Chakma	chittago	rangamat	belaichh	tinkania	rural	low	2	88.8741	female	22	18-24	1	1	1	1	1	1	0	0	1	1	0	0
1869801	18698	1	Tribal-Chakma	chittago	rangamat	belaichh	tinkania	rural	moderate	2	88.8741	male	45	40-54	1	1	1	1	1	1	0	0	0	0	0	0
2817002	28170	2	Tribal-Chakma	chittago	rangamat	belaichh	tinkania	rural	high	2	88.8741	male	70	55+	1	1	1	1	1	1	0	0	1	1	0	0
2821302	28213	2	Tribal-Chakma	chittago	rangamat	belaichh	tinkania	rural	low	2	88.8741	female	55	55+	1	1	1	1	1	1	0	0	1	1	0	0
1883502	18835	2	Tribal-Chakma	chittago	rangamat	belaichh	tinkania	rural	low	2	88.8741	male	24	18-24	1	1	1	1	1	1	0	0	0	0	0	0
1883602	18836	2	Tribal-Chakma	chittago	rangamat	belaichh	tinkania	rural	low	2	88.8741	female	26	25-39	0	0	0	0	0	0	0	0	0	0	0	0
2827504	28275	4	Tribal-Chakma	chittago	rangamat	belaichh	tinkania	rural	low	2	88.8741	male	20	18-24	1	1	1	1	1	1	0	0	1	1	0	0
2821501	28215	1	Tribal-Chakma	chittago	rangamat	belaichh	tinkania	rural	high	2	88.8741	male	65	55+	1	1	1	1	1	1	0	0	1	1	0	0
1883504	18835	4	Tribal-Chakma	chittago	rangamat	belaichh	tinkania	rural	low	2	88.8741	female	18	18-24	0	0	0	0	0	0	0	0	0	0	0	0
2819201	28192	1	Tribal-Chakma	chittago	rangamat	belaichh	tinkania	rural	high	2	88.8741	male	70	55+	0	0	0	0	0	0	0	0	0	0	0	0
2816701	28167	1	Tribal-Chakma	chittago	rangamat	belaichh	tinkania	rural	low	2	88.8741	male	55	55+	0	0	0	0	0	0	0	0	0	0	0	0
1880802	18808	2	Tribal-Chakma	chittago	rangamat	belaichh	tinkania	rural	moderate	2	88.8741	female	58	55+	1	1	1	1	1	1	0	0	1	1	0	0
1880902	18809	2	Tribal-Chakma	chittago	rangamat	belaichh	tinkania	rural	high	2	88.8741	female	32	25-39	0	0	0	0	0	0	0	0	0	0	0	0
2821002	28210	2	Tribal-Chakma	chittago	rangamat	belaichh	tinkania	rural	low	2	88.8741	female	27	25-39	0	0	0	0	0	0	0	0	0	0	0	0
2827503	28275	3	Tribal-Chakma	chittago	rangamat	belaichh	tinkania	rural	low	2	88.8741	female	22	18-24	0	0	0	0	0	0	0	0	0	0	0	0
2821401	28214	1	Tribal-Chakma	chittago	rangamat	belaichh	tinkania	rural	low	2	88.8741	male	29	25-39	1	1	1	1	1	1	0	0	1	1	0	0
1883702	18837	2	Tribal-Chakma	chittago	rangamat	belaichh	tinkania	rural	low	2	88.8741	female	26	25-39	0	0	0	0	0	0	0	0	0	0	0	0
2821901	28219	1	Tribal-Chakma	chittago	rangamat	belaichh	tinkania	rural	low	2	88.8741	male	52	40-54	1	1	1	1	1	1	0	0	1	1	0	0
2827904	28279	4	Tribal-Chakma	chittago	rangamat	belaichh	tinkania	rural	low	2	88.8741	female	25	25-39	0	0	0	0	0	0	0	0	0	0	0	0
2821701	28217	1	Tribal-Chakma	chittago	rangamat	belaichh	tinkania	rural	high	2	88.8741	male	30	25-39	1	1	1	1	1	1	0	0	1	1	0	0
2816002	28160	2	Tribal-Chakma	chittago	rangamat	belaichh	tinkania	rural	low	2	88.8741	female	32	25-39	1	1	1	1	1	1	0	0	1	1	0	0
1883902	18839	2	Tribal-Chakma	chittago	rangamat	belaichh	tinkania	rural	high	2	88.8741	female	25	25-39	0	0	0	0	0	0	0	0	0	0	0	0
2815903	28159	3	Tribal-Chakma	chittago	rangamat	belaichh	tinkania	rural	low	2	88.8741	male	24	18-24	0	0	0	0	0	0	0	0	0	0	0	0
2821602	28216	2	Tribal-Chakma	chittago	rangamat	belaichh	tinkania	rural	low	2	88.8741	female	42	40-54	1	1	1	1	1	1	0	0	1	1	0	0
2825304	28253	4	Tribal-Chakma	chittago	rangamat	belaichh	tinkania	rural	low	2	88.8741	male	27	25-39	0	0	0	0	0	0	0	0	0	0	0	0
1869103	18691	3	Tribal-Chakma	chittago	rangamat	belaichh	tinkania	rural	high	2	88.8741	male	17	15-17	0	0	0	0	0	0	0	0	0	0	0	0
2837202	28372	2	Tribal-Chakma	chittago	rangamat	belaichh	tinkania	rural	low	2	88.8741	female	24	18-24	1	1	1	1	1	1	0	0	1	1	0	0
2841505	28415	5	Tribal-Chakma	chittago	rangamat	belaichh	tinkania	rural	high	2	88.8741	male	25	25-39	0	0	0	0	0	0	0	0	0	0	0	0
2837801	28378	1	Tribal-Chakma	chittago	rangamat	belaichh	tinkania	rural	low	2	88.8741	male	28	25-39	1	1	1	1	1	1	0	0	1	1	0	0
2832801	28328	1	Tribal-Chakma	chittago	rangamat	belaichh	tinkania	rural	low	2	88.8741	male	70	55+	1	1	1	1	1	1	0	0	1	1	0	0
2814902	28149	2	Tribal-Chakma	chittago	rangamat	belaichh	tinkania	rural	low	2	88.8741	female	30	25-39	0	0	0	0	0	0	0	0	0	0	0	0
2814506	28145	6	Tribal-Chakma	chittago	rangamat	belaichh	tinkania	rural	moderate	2	88.8741	female	26	25-39	0	0	0	0	0	0	0	0	0	0	0	0
2839705	28397	5	Tribal-Chakma	chittago	rangamat	belaichh	tinkania	rural	high	2	88.8741	male	25	25-39	1	1	1	1	0	0	0	0	1	1	0	0
2838001	28380	1	Tribal-Chakma	chittago	rangamat	belaichh	tinkania	rural	high	2	88.8741	male	40	40-54	1	1	1	1	1	1	0	0	1	1	0	0
2815202	28152	2	Tribal-Chakma	chittago	rangamat	belaichh	tinkania	rural	low	2	88.8741	female	40	40-54	0	0	0	0	0	0	0	0	0	0	0	0
2842501	28425	1	Tribal-Chakma	chittago	rangamat	belaichh	tinkania	rural	low	2	88.8741	male	32	25-39	1	1	1	1	1	1	0	0	1	1	0	0
2837602	28376	2	Tribal-Chakma	chittago	rangamat	belaichh	tinkania	rural	high	2	88.8741	female	36	25-39	1	1	1	1	1	1	0	0	1	1	0	0
2838004	28380	4	Tribal-Chakma	chittago	rangamat	belaichh	tinkania	rural	high	2	88.8741	male	18	18-24	0	0	0	0	0	0	0	0	0	0	0	0
2833904	28339	4	Tribal-Chakma	chittago	rangamat	belaichh	tinkania	rural	high	2	88.8741	female	28	25-39	0	0	0	0	0	0	0	0	0	0	0	0
2828905	28289	5	Tribal-Chakma	chittago	rangamat	belaichh	tinkania	rural	high	2	88.8741	female	55	55+	1	1	1	1	1	1	0	0	0	0	0	0
2838901	28389	1	Tribal-Chakma	chittago	rangamat	belaichh	tinkania	rural	high	2	88.8741	male	45	40-54	1	1	1	1	1	1	0	0	1	1	0	0
2815301	28153	1	Tribal-Chakma	chittago	rangamat	belaichh	tinkania	rural	low	2	88.8741	male	45	40-54	1	1	1	1	1	1	0	0	1	1	0	0
1880401	18804	1	Tribal-Chakma	chittago	rangamat	belaichh	tinkania	rural	high	2	88.8741	male	48	40-54	1	1	1	1	1	1	1	1	1	1	1	1
2843601	28436	1	Tribal-Chakma	chittago	rangamat	belaichh	tinkania	rural	high	2	88.8741	male	80	55+	0	0	0	0	0	0	0	0	0	0	0	0
2838706	28387	6	Tribal-Chakma	chittago	rangamat	belaichh	tinkania	rural	high	2	88.8741	female	18	18-24	0	0	0	0	0	0	0	0	0	0	0	0
1870303	18703	3	Tribal-Chakma	chittago	rangamat	belaichh	tinkania	rural	low	2	88.8741	male	21	18-24	0	0	0	0	0	0	0	0	0	0	0	0
2834002	28340	2	Tribal-Chakma	chittago	rangamat	belaichh	tinkania	rural	moderate	2	88.8741	female	62	55+	1	1	1	1	1	1	0	0	1	1	0	0
2838705	28387	5	Tribal-Chakma	chittago	rangamat	belaichh	tinkania	rural	high	2	88.8741	female	20	18-24	0	0	0	0	0	0	0	0	0	0	0	0
2838905	28389	5	Tribal-Chakma	chittago	rangamat	belaichh	tinkania	rural	high	2	88.8741	male	20	18-24	0	0	0	0	0	0	0	0	0	0	0	0
2834005	28340	5	Tribal-Chakma	chittago	rangamat	belaichh	tinkania	rural	moderate	2	88.8741	male	26	25-39	0	0	0	0	0	0	0	0	0	0	0	0
2838806	28388	6	Tribal-Chakma	chittago	rangamat	belaichh	tinkania	rural	high	2	88.8741	male	20	18-24	0	0	0	0	0	0	0	0	0	0	0	0
1870401	18704	1	Tribal-Chakma	chittago	rangamat	belaichh	tinkania	rural	low	2	88.8741	male	32	25-39	0	0	0	0	0	0	0	0	0	0	0	0
2839002	28390	2	Tribal-Chakma	chittago	rangamat	belaichh	tinkania	rural	high	2	88.8741	female	28	25-39	0	0	0	0	0	0	0	0	0	0	0	0
2834201	28342	1	Tribal-Chakma	chittago	rangamat	belaichh	tinkania	rural	high	2	88.8741	male	70	55+	0	0	0	0	0	0	0	0	0	0	0	0
2834204	28342	4	Tribal-Chakma	chittago	rangamat	belaichh	tinkania	rural	high	2	88.8741	female	30	25-39	0	0	0	0	0	0	0	0	0	0	0	0
2834102	28341	2	Tribal-Chakma	chittago	rangamat	belaichh	tinkania	rural	low	2	88.8741	female	25	25-39	1	1	1	1	1	1	0	0	1	1	0	0
1884102	18841	2	Tribal-Chakma	chittago	rangamat	belaichh	tinkania	rural	high	2	88.8741	female	50	40-54	1	1	1	1	1	1	0	0	1	1	0	0
2830103	28301	3	Tribal-Chakma	chittago	rangamat	belaichh	tinkania	rural	low	2	88.8741	male	22	18-24	1	1	1	1	0	0	0	0	1	1	0	0
2834101	28341	1	Tribal-Chakma	chittago	rangamat	belaichh	tinkania	rural	low	2	88.8741	male	30	25-39	1	1	1	1	1	1	0	0	1	1	0	0
2833801	28338	1	Tribal-Chakma	chittago	rangamat	belaichh	tinkania	rural	high	2	88.8741	male	60	55+	1	1	1	1	1	1	0	0	1	1	0	0
2831004	28310	4	Tribal-Chakma	chittago	rangamat	belaichh	tinkania	rural	high	2	88.8741	female	20	18-24	0	0	0	0	0	0	0	0	0	0	0	0
1872202	18722	2	Tribal-Chakma	chittago	rangamat	belaichh	tinkania	rural	low	2	88.8741	female	39	25-39	0	0	0	0	0	0	0	0	0	0	0	0
2831502	28315	2	Tribal-Chakma	chittago	rangamat	belaichh	tinkania	rural	moderate	2	88.8741	female	60	55+	1	1	1	1	1	1	0	0	1	1	0	0
2834604	28346	4	Tribal-Chakma	chittago	rangamat	belaichh	tinkania	rural	low	2	88.8741	male	33	25-39	1	1	1	1	1	1	0	0	0	0	0	0
1872002	18720	2	Tribal-Chakma	chittago	rangamat	belaichh	tinkania	rural	moderate	2	88.8741	female	39	25-39	1	1	1	1	1	1	0	0	1	1	0	0
2834801	28348	1	Tribal-Chakma	chittago	rangamat	belaichh	tinkania	rural	moderate	2	88.8741	male	28	25-39	1	1	1	1	1	1	0	0	1	1	0	0
2834901	28349	1	Tribal-Chakma	chittago	rangamat	belaichh	tinkania	rural	moderate	2	88.8741	male	35	25-39	1	1	1	1	1	1	0	0	1	1	0	0
1868904	18689	4	Tribal-Chakma	chittago	rangamat	belaichh	tinkania	rural	low	2	88.8741	male	25	25-39	1	1	1	1	1	1	0	0	1	1	0	0
2835102	28351	2	Tribal-Chakma	chittago	rangamat	belaichh	tinkania	rural	moderate	2	88.8741	female	40	40-54	0	0	0	0	0	0	0	0	0	0	0	0
2831301	28313	1	Tribal-Chakma	chittago	rangamat	belaichh	tinkania	rural	high	2	88.8741	male	65	55+	1	1	1	1	1	1	0	0	1	1	0	0
1870902	18709	2	Tribal-Chakma	chittago	rangamat	belaichh	tinkania	rural	moderate	2	88.8741	female	65	55+	0	0	0	0	0	0	0	0	0	0	0	0
1868802	18688	2	Tribal-Chakma	chittago	rangamat	belaichh	tinkania	rural	high	2	88.8741	female	27	25-39	0	0	0	0	0	0	0	0	0	0	0	0
2839703	28397	3	Tribal-Chakma	chittago	rangamat	belaichh	tinkania	rural	high	2	88.8741	male	30	25-39	1	1	1	1	1	1	0	0	1	1	0	0
1868706	18687	6	Tribal-Chakma	chittago	rangamat	belaichh	tinkania	rural	low	2	88.8741	female	30	25-39	0	0	0	0	0	0	0	0	0	0	0	0
1871101	18711	1	Tribal-Chakma	chittago	rangamat	belaichh	tinkania	rural	low	2	88.8741	male	43	40-54	1	1	1	1	1	1	0	0	1	1	0	0
2831101	28311	1	Tribal-Chakma	chittago	rangamat	belaichh	tinkania	rural	moderate	2	88.8741	male	54	40-54	1	1	1	1	1	1	0	0	1	1	0	0
2835403	28354	3	Tribal-Chakma	chittago	rangamat	belaichh	tinkania	rural	high	2	88.8741	male	27	25-39	1	1	1	1	1	1	0	0	1	1	0	0
2835303	28353	3	Tribal-Chakma	chittago	rangamat	belaichh	tinkania	rural	moderate	2	88.8741	female	40	40-54	1	1	1	1	1	1	0	0	1	1	0	0
1871901	18719	1	Tribal-Chakma	chittago	rangamat	belaichh	tinkania	rural	moderate	2	88.8741	male	35	25-39	1	1	1	1	1	1	0	0	1	1	0	0
1875903	18759	3	Tribal-Chakma	chittago	rangamat	belaichh	tinkania	rural	moderate	2	88.8741	female	16	15-17	0	0	0	0	0	0	0	0	0	0	0	0
2839503	28395	3	Tribal-Chakma	chittago	rangamat	belaichh	tinkania	rural	moderate	2	88.8741	female	17	15-17	0	0	0	0	0	0	0	0	0	0	0	0
2835702	28357	2	Tribal-Chakma	chittago	rangamat	belaichh	tinkania	rural	high	2	88.8741	female	35	25-39	0	0	0	0	0	0	0	0	0	0	0	0
2838903	28389	3	Tribal-Chakma	chittago	rangamat	belaichh	tinkania	rural	high	2	88.8741	male	25	25-39	0	0	0	0	0	0	0	0	0	0	0	0
1873402	18734	2	Tribal-Chakma	chittago	rangamat	belaichh	tinkania	rural	high	2	88.8741	female	67	55+	1	1	1	1	1	1	0	0	0	0	0	0
2839504	28395	4	Tribal-Chakma	chittago	rangamat	belaichh	tinkania	rural	moderate	2	88.8741	female	16	15-17	0	0	0	0	0	0	0	0	0	0	0	0
1871803	18718	3	Tribal-Chakma	chittago	rangamat	belaichh	tinkania	rural	moderate	2	88.8741	male	24	18-24	0	0	0	0	0	0	0	0	0	0	0	0
2835904	28359	4	Tribal-Chakma	chittago	rangamat	belaichh	tinkania	rural	high	2	88.8741	female	22	18-24	0	0	0	0	0	0	0	0	0	0	0	0
2831102	28311	2	Tribal-Chakma	chittago	rangamat	belaichh	tinkania	rural	moderate	2	88.8741	male	59	55+	1	1	1	1	0	0	0	0	1	1	0	0
2821101	28211	1	Tribal-Chakma	chittago	rangamat	belaichh	tinkania	rural	low	2	88.8741	male	25	25-39	1	1	1	1	1	0	0	0	1	1	0	0
1878202	18782	2	Tribal-Chakma	chittago	rangamat	belaichh	tinkania	rural	moderate	2	88.8741	female	62	55+	0	0	0	0	0	0	0	0	0	0	0	0
2837002	28370	2	Tribal-Chakma	chittago	rangamat	belaichh	tinkania	rural	high	2	88.8741	female	28	25-39	1	1	1	1	1	1	0	0	1	1	0	0
1876101	18761	1	Tribal-Chakma	chittago	rangamat	belaichh	tinkania	rural	low	2	88.8741	male	40	40-54	1	1	1	1	1	1	0	0	1	1	0	0
1878305	18783	5	Tribal-Chakma	chittago	rangamat	belaichh	tinkania	rural	high	2	88.8741	female	19	18-24	0	0	0	0	0	0	0	0	0	0	0	0
2836201	28362	1	Tribal-Chakma	chittago	rangamat	belaichh	tinkania	rural	low	2	88.8741	male	55	55+	1	1	1	1	1	1	0	0	1	1	0	0
2830106	28301	6	Tribal-Chakma	chittago	rangamat	belaichh	tinkania	rural	low	2	88.8741	female	15	15-17	0	0	0	0	0	0	0	0	0	0	0	0
2830401	28304	1	Tribal-Chakma	chittago	rangamat	belaichh	tinkania	rural	high	2	88.8741	male	45	40-54	1	1	1	1	1	1	0	0	1	1	0	0
2839903	28399	3	Tribal-Chakma	chittago	rangamat	belaichh	tinkania	rural	low	2	88.8741	female	50	40-54	1	1	1	1	1	1	0	0	1	1	0	0
1871601	18716	1	Tribal-Chakma	chittago	rangamat	belaichh	tinkania	rural	moderate	2	88.8741	male	55	55+	1	1	1	1	1	1	0	0	1	1	0	0
2830301	28303	1	Tribal-Chakma	chittago	rangamat	belaichh	tinkania	rural	high	2	88.8741	male	70	55+	1	1	1	1	1	1	0	0	0	0	0	0
2836303	28363	3	Tribal-Chakma	chittago	rangamat	belaichh	tinkania	rural	low	2	88.8741	female	65	55+	0	0	0	0	0	0	0	0	0	0	0	0
2839802	28398	2	Tribal-Chakma	chittago	rangamat	belaichh	tinkania	rural	high	2	88.8741	female	36	25-39	0	0	0	0	0	0	0	0	0	0	0	0
2836001	28360	1	Tribal-Chakma	chittago	rangamat	belaichh	tinkania	rural	low	2	88.8741	male	25	25-39	1	1	1	1	1	1	0	0	1	1	0	0
2830001	28300	1	Tribal-Chakma	chittago	rangamat	belaichh	tinkania	rural	moderate	2	88.8741	male	50	40-54	1	1	1	1	1	1	0	0	1	1	0	0
1876201	18762	1	Tribal-Chakma	chittago	rangamat	belaichh	tinkania	rural	low	2	88.8741	female	52	40-54	1	1	1	1	1	1	0	0	1	1	0	0
2840501	28405	1	Tribal-Chakma	chittago	rangamat	belaichh	tinkania	rural	high	2	88.8741	male	60	55+	1	1	1	1	1	1	0	0	1	1	0	0
1878802	18788	2	Tribal-Chakma	chittago	rangamat	belaichh	tinkania	rural	moderate	2	88.8741	female	33	25-39	1	1	1	1	1	1	0	0	1	1	0	0
2829702	28297	2	Tribal-Chakma	chittago	rangamat	belaichh	tinkania	rural	high	2	88.8741	female	25	25-39	0	0	0	0	0	0	0	0	0	0	0	0
1874001	18740	1	Tribal-Chakma	chittago	rangamat	belaichh	tinkania	rural	moderate	2	88.8741	male	45	40-54	1	1	1	1	1	1	0	0	1	1	0	0
2826404	28264	4	Tribal-Chakma	chittago	rangamat	belaichh	tinkania	rural	high	2	88.8741	female	17	15-17	0	0	0	0	0	0	0	0	0	0	0	0
1879103	18791	3	Tribal-Chakma	chittago	rangamat	belaichh	tinkania	rural	high	2	88.8741	female	16	15-17	0	0	0	0	0	0	0	0	0	0	0	0
2829802	28298	2	Tribal-Chakma	chittago	rangamat	belaichh	tinkania	rural	high	2	88.8741	female	36	25-39	0	0	0	0	0	0	0	0	0	0	0	0
1876203	18762	3	Tribal-Chakma	chittago	rangamat	belaichh	tinkania	rural	low	2	88.8741	male	20	18-24	0	0	0	0	0	0	0	0	0	0	0	0
2840602	28406	2	Tribal-Chakma	chittago	rangamat	belaichh	tinkania	rural	moderate	2	88.8741	female	45	40-54	1	1	1	1	1	1	0	0	1	1	0	0
1879402	18794	2	Tribal-Chakma	chittago	rangamat	belaichh	tinkania	rural	moderate	2	88.8741	female	40	40-54	1	1	1	1	1	1	0	0	1	1	0	0
1874101	18741	1	Tribal-Chakma	chittago	rangamat	belaichh	tinkania	rural	low	2	88.8741	male	27	25-39	1	1	1	1	1	1	0	0	1	1	0	0
1878603	18786	3	Tribal-Chakma	chittago	rangamat	belaichh	tinkania	rural	high	2	88.8741	female	45	40-54	1	1	1	1	1	1	0	0	1	1	0	0
2840604	28406	4	Tribal-Chakma	chittago	rangamat	belaichh	tinkania	rural	moderate	2	88.8741	female	20	18-24	0	0	0	0	0	0	0	0	0	0	0	0
2831402	28314	2	Tribal-Chakma	chittago	rangamat	belaichh	tinkania	rural	high	2	88.8741	female	40	40-54	0	0	0	0	0	0	0	0	0	0	0	0
1879504	18795	4	Tribal-Chakma	chittago	rangamat	belaichh	tinkania	rural	high	2	88.8741	female	19	18-24	0	0	0	0	0	0	0	0	0	0	0	0
2831902	28319	2	Tribal-Chakma	chittago	rangamat	belaichh	tinkania	rural	high	2	88.8741	female	40	40-54	0	0	0	0	0	0	0	0	0	0	0	0
1883503	18835	3	Tribal-Chakma	chittago	rangamat	belaichh	tinkania	rural	low	2	88.8741	female	20	18-24	0	0	0	0	0	0	0	0	0	0	0	0
1875803	18758	3	Tribal-Chakma	chittago	rangamat	belaichh	tinkania	rural	moderate	2	88.8741	male	18	18-24	0	0	0	0	0	0	0	0	0	0	0	0
1879601	18796	1	Tribal-Chakma	chittago	rangamat	belaichh	tinkania	rural	high	2	88.8741	male	40	40-54	1	1	1	1	1	1	0	0	1	1	0	0
2832002	28320	2	Tribal-Chakma	chittago	rangamat	belaichh	tinkania	rural	low	2	88.8741	female	20	18-24	0	0	0	0	0	0	0	0	0	0	0	0
2840904	28409	4	Tribal-Chakma	chittago	rangamat	belaichh	tinkania	rural	high	2	88.8741	male	20	18-24	0	0	0	0	0	0	0	0	0	0	0	0
1874902	18749	2	Tribal-Chakma	chittago	rangamat	belaichh	tinkania	rural	moderate	2	88.8741	female	21	18-24	0	0	0	0	0	0	0	0	0	0	0	0
1879602	18796	2	Tribal-Chakma	chittago	rangamat	belaichh	tinkania	rural	high	2	88.8741	female	35	25-39	1	1	1	1	1	1	0	0	1	1	0	0
1876401	18764	1	Tribal-Chakma	chittago	rangamat	belaichh	tinkania	rural	moderate	2	88.8741	male	31	25-39	1	1	1	1	1	1	0	0	1	1	0	0
2825405	28254	5	Tribal-Chakma	chittago	rangamat	belaichh	tinkania	rural	high	2	88.8741	male	20	18-24	0	0	0	0	0	0	0	0	0	0	0	0
2832201	28322	1	Tribal-Chakma	chittago	rangamat	belaichh	tinkania	rural	low	2	88.8741	male	70	55+	1	1	1	1	1	1	0	0	0	0	0	0
1873102	18731	2	Tribal-Chakma	chittago	rangamat	belaichh	tinkania	rural	moderate	2	88.8741	female	51	40-54	0	0	0	0	0	0	0	0	0	0	0	0
2832203	28322	3	Tribal-Chakma	chittago	rangamat	belaichh	tinkania	rural	low	2	88.8741	female	35	25-39	1	1	1	1	1	1	0	0	1	1	0	0
2825203	28252	3	Tribal-Chakma	chittago	rangamat	belaichh	tinkania	rural	low	2	88.8741	male	19	18-24	1	1	1	1	1	1	0	0	0	0	0	0
2831703	28317	3	Tribal-Chakma	chittago	rangamat	belaichh	tinkania	rural	low	2	88.8741	female	22	18-24	0	0	0	0	0	0	0	0	0	0	0	0
1876301	18763	1	Tribal-Chakma	chittago	rangamat	belaichh	tinkania	rural	low	2	88.8741	male	34	25-39	1	1	1	1	1	1	0	0	1	1	0	0
1869402	18694	2	Tribal-Chakma	chittago	rangamat	belaichh	tinkania	rural	moderate	2	88.8741	female	28	25-39	0	0	0	0	0	0	0	0	0	0	0	0
2822302	28223	2	Tribal-Chakma	chittago	rangamat	belaichh	tinkania	rural	high	2	88.8741	female	50	40-54	1	1	1	1	1	1	0	0	1	1	0	0
2831702	28317	2	Tribal-Chakma	chittago	rangamat	belaichh	tinkania	rural	low	2	88.8741	female	36	25-39	0	0	0	0	0	0	0	0	0	0	0	0
2841102	28411	2	Tribal-Chakma	chittago	rangamat	belaichh	tinkania	rural	low	2	88.8741	female	35	25-39	0	0	0	0	0	0	0	0	0	0	0	0
1869502	18695	2	Tribal-Chakma	chittago	rangamat	belaichh	tinkania	rural	moderate	2	88.8741	female	30	25-39	0	0	0	0	0	0	0	0	0	0	0	0
2822201	28222	1	Tribal-Chakma	chittago	rangamat	belaichh	tinkania	rural	high	2	88.8741	male	35	25-39	0	0	0	0	0	0	0	0	0	0	0	0
2832403	28324	3	Tribal-Chakma	chittago	rangamat	belaichh	tinkania	rural	low	2	88.8741	male	25	25-39	1	1	1	1	1	1	0	0	1	1	0	0
2825103	28251	3	Tribal-Chakma	chittago	rangamat	belaichh	tinkania	rural	high	2	88.8741	female	18	18-24	0	0	0	0	0	0	0	0	0	0	0	0
2844001	28440	1	Tribal-Chakma	chittago	rangamat	belaichh	tinkania	rural	moderate	2	88.8741	male	60	55+	1	1	1	1	1	1	0	0	1	1	0	0
2822401	28224	1	Tribal-Chakma	chittago	rangamat	belaichh	tinkania	rural	high	2	88.8741	male	40	40-54	1	1	1	1	1	1	0	0	1	1	0	0
2843802	28438	2	Tribal-Chakma	chittago	rangamat	belaichh	tinkania	rural	high	2	88.8741	female	50	40-54	1	1	1	1	1	1	0	0	1	1	0	0
2841506	28415	6	Tribal-Chakma	chittago	rangamat	belaichh	tinkania	rural	high	2	88.8741	female	22	18-24	0	0	0	0	0	0	0	0	0	0	0	0
2843701	28437	1	Tribal-Chakma	chittago	rangamat	belaichh	tinkania	rural	low	2	88.8741	male	45	40-54	1	1	1	1	1	1	0	0	1	1	0	0
1884203	18842	3	Tribal-Chakma	chittago	rangamat	belaichh	tinkania	rural	moderate	2	88.8741	male	32	25-39	1	1	1	1	1	1	0	0	1	1	0	0
2843604	28436	4	Tribal-Chakma	chittago	rangamat	belaichh	tinkania	rural	high	2	88.8741	male	35	25-39	1	1	1	1	1	1	0	0	1	1	0	0
2822303	28223	3	Tribal-Chakma	chittago	rangamat	belaichh	tinkania	rural	high	2	88.8741	male	30	25-39	0	0	0	0	0	0	0	0	0	0	0	0
1875602	18756	2	Tribal-Chakma	chittago	rangamat	belaichh	tinkania	rural	moderate	2	88.8741	female	27	25-39	1	1	1	1	1	1	0	0	1	1	0	0
1883003	18830	3	Tribal-Chakma	chittago	rangamat	belaichh	tinkania	rural	low	2	88.8741	male	22	18-24	0	0	0	0	0	0	0	0	0	0	0	0
2841402	28414	2	Tribal-Chakma	chittago	rangamat	belaichh	tinkania	rural	moderate	2	88.8741	female	35	25-39	0	0	0	0	0	0	0	0	0	0	0	0
2839401	28394	1	Tribal-Chakma	chittago	rangamat	belaichh	tinkania	rural	moderate	2	88.8741	male	50	40-54	1	1	1	1	1	1	0	0	1	1	0	0
1876702	18767	2	Tribal-Chakma	chittago	rangamat	belaichh	tinkania	rural	high	2	88.8741	female	60	55+	1	1	1	1	1	1	0	0	1	1	0	0
2839101	28391	1	Tribal-Chakma	chittago	rangamat	belaichh	tinkania	rural	low	2	88.8741	male	35	25-39	1	1	1	1	1	1	0	0	1	1	0	0
2843101	28431	1	Tribal-Chakma	chittago	rangamat	belaichh	tinkania	rural	low	2	88.8741	male	35	25-39	1	1	1	1	1	1	0	0	1	1	0	0
2841004	28410	4	Tribal-Chakma	chittago	rangamat	belaichh	tinkania	rural	moderate	2	88.8741	female	16	15-17	0	0	0	0	0	0	0	0	0	0	0	0
2843002	28430	2	Tribal-Chakma	chittago	rangamat	belaichh	tinkania	rural	high	2	88.8741	female	70	55+	1	1	1	1	1	1	0	0	1	1	0	0
2825301	28253	1	Tribal-Chakma	chittago	rangamat	belaichh	tinkania	rural	low	2	88.8741	male	67	55+	1	1	1	1	1	1	0	0	1	1	0	0
2842802	28428	2	Tribal-Chakma	chittago	rangamat	belaichh	tinkania	rural	low	2	88.8741	female	35	25-39	0	0	0	0	0	0	0	0	0	0	0	0
2841403	28414	3	Tribal-Chakma	chittago	rangamat	belaichh	tinkania	rural	moderate	2	88.8741	female	18	18-24	0	0	0	0	0	0	0	0	0	0	0	0
2842702	28427	2	Tribal-Chakma	chittago	rangamat	belaichh	tinkania	rural	low	2	88.8741	female	47	40-54	1	1	1	1	1	1	0	0	1	1	0	0
2820802	28208	2	Tribal-Chakma	chittago	rangamat	belaichh	tinkania	rural	moderate	2	88.8741	male	30	25-39	1	1	1	1	1	1	0	0	1	1	0	0
2842502	28425	2	Tribal-Chakma	chittago	rangamat	belaichh	tinkania	rural	low	2	88.8741	female	28	25-39	1	1	1	1	1	1	0	0	1	1	0	0
1883403	18834	3	Tribal-Chakma	chittago	rangamat	belaichh	tinkania	rural	high	2	88.8741	male	22	18-24	0	0	0	0	0	0	0	0	0	0	0	0
2842302	28423	2	Tribal-Chakma	chittago	rangamat	belaichh	tinkania	rural	low	2	88.8741	female	54	40-54	1	1	1	1	1	1	0	0	1	1	0	0
2820301	28203	1	Tribal-Chakma	chittago	rangamat	belaichh	tinkania	rural	low	2	88.8741	male	38	25-39	1	1	1	1	1	1	0	0	1	1	0	0
2842202	28422	2	Tribal-Chakma	chittago	rangamat	belaichh	tinkania	rural	low	2	88.8741	female	38	25-39	1	1	1	1	1	1	0	0	1	1	0	0
2842002	28420	2	Tribal-Chakma	chittago	rangamat	belaichh	tinkania	rural	moderate	2	88.8741	female	30	25-39	0	0	0	0	0	0	0	0	0	0	0	0
2842201	28422	1	Tribal-Chakma	chittago	rangamat	belaichh	tinkania	rural	low	2	88.8741	male	42	40-54	1	1	1	1	1	1	0	0	1	1	0	0
2820502	28205	2	Tribal-Chakma	chittago	rangamat	belaichh	tinkania	rural	moderate	2	88.8741	male	48	40-54	1	1	1	1	1	1	0	0	1	1	0	0
2842901	28429	1	Tribal-Chakma	chittago	rangamat	belaichh	tinkania	rural	high	2	88.8741	male	40	40-54	1	1	1	1	1	1	0	0	1	1	0	0
1883301	18833	1	Tribal-Chakma	chittago	rangamat	belaichh	tinkania	rural	moderate	2	88.8741	male	30	25-39	1	1	1	1	1	1	0	0	1	1	0	0
2842801	28428	1	Tribal-Chakma	chittago	rangamat	belaichh	tinkania	rural	low	2	88.8741	male	50	40-54	1	1	1	1	1	1	0	0	1	1	0	0
1883102	18831	2	Tribal-Chakma	chittago	rangamat	belaichh	tinkania	rural	moderate	2	88.8741	female	30	25-39	1	1	1	1	1	1	0	0	1	1	0	0
2841704	28417	4	Tribal-Chakma	chittago	rangamat	belaichh	tinkania	rural	moderate	2	88.8741	female	22	18-24	0	0	0	0	0	0	0	0	0	0	0	0
2843302	28433	2	Tribal-Chakma	chittago	rangamat	belaichh	tinkania	rural	low	2	88.8741	female	40	40-54	0	0	0	0	0	0	0	0	0	0	0	0
2842104	28421	4	Tribal-Chakma	chittago	rangamat	belaichh	tinkania	rural	moderate	2	88.8741	female	23	18-24	0	0	0	0	0	0	0	0	0	0	0	0
2841802	28418	2	Tribal-Chakma	chittago	rangamat	belaichh	tinkania	rural	moderate	2	88.8741	female	28	25-39	0	0	0	0	0	0	0	0	0	0	0	0
2843102	28431	2	Tribal-Chakma	chittago	rangamat	belaichh	tinkania	rural	low	2	88.8741	male	20	18-24	1	1	1	1	1	1	0	0	1	1	0	0
2843301	28433	1	Tribal-Chakma	chittago	rangamat	belaichh	tinkania	rural	low	2	88.8741	male	51	40-54	1	1	1	1	1	1	0	0	1	1	0	0
2843201	28432	1	Tribal-Chakma	chittago	rangamat	belaichh	tinkania	rural	high	2	88.8741	male	65	55+	1	0	1	0	1	0	0	0	1	0	0	0
1869303	18693	3	Tribal-Chakma	chittago	rangamat	belaichh	tinkania	rural	high	2	88.8741	male	20	18-24	1	1	1	1	1	1	0	0	1	1	0	0
2841302	28413	2	Tribal-Chakma	chittago	rangamat	belaichh	tinkania	rural	low	2	88.8741	female	30	25-39	0	0	0	0	0	0	0	0	0	0	0	0
2841702	28417	2	Tribal-Chakma	chittago	rangamat	belaichh	tinkania	rural	moderate	2	88.8741	female	40	40-54	1	1	1	1	1	1	0	0	1	1	0	0
2842902	28429	2	Tribal-Chakma	chittago	rangamat	belaichh	tinkania	rural	high	2	88.8741	female	32	25-39	0	0	0	0	0	0	0	0	0	0	0	0
2841703	28417	3	Tribal-Chakma	chittago	rangamat	belaichh	tinkania	rural	moderate	2	88.8741	male	25	25-39	1	1	1	1	1	1	0	0	1	1	0	0
2843503	28435	3	Tribal-Chakma	chittago	rangamat	belaichh	tinkania	rural	high	2	88.8741	female	30	25-39	0	0	0	0	0	0	0	0	0	0	0	0
1876602	18766	2	Tribal-Chakma	chittago	rangamat	belaichh	tinkania	rural	low	2	88.8741	female	25	25-39	0	0	0	0	0	0	0	0	0	0	0	0
2841701	28417	1	Tribal-Chakma	chittago	rangamat	belaichh	tinkania	rural	moderate	2	88.8741	male	42	40-54	1	1	1	1	1	1	0	0	1	1	0	0
2832602	28326	2	Tribal-Chakma	chittago	rangamat	belaichh	tinkania	rural	low	2	88.8741	female	25	25-39	1	1	1	1	1	1	0	0	1	1	0	0
2840802	28408	2	Tribal-Chakma	chittago	rangamat	belaichh	tinkania	rural	low	2	88.8741	male	25	25-39	1	1	1	1	1	1	0	0	1	1	0	0
1875403	18754	3	Tribal-Chakma	chittago	rangamat	belaichh	tinkania	rural	moderate	2	88.8741	male	23	18-24	1	1	1	1	1	1	0	0	1	1	0	0
2840701	28407	1	Tribal-Chakma	chittago	rangamat	belaichh	tinkania	rural	low	2	88.8741	male	40	40-54	1	1	1	1	1	1	0	0	1	1	0	0
2843803	28438	3	Tribal-Chakma	chittago	rangamat	belaichh	tinkania	rural	high	2	88.8741	male	25	25-39	1	1	1	1	1	1	0	0	1	1	0	0
2840601	28406	1	Tribal-Chakma	chittago	rangamat	belaichh	tinkania	rural	moderate	2	88.8741	male	50	40-54	1	1	1	1	1	1	0	0	1	1	0	0
2841502	28415	2	Tribal-Chakma	chittago	rangamat	belaichh	tinkania	rural	high	2	88.8741	female	55	55+	0	0	0	0	0	0	0	0	0	0	0	0
2840502	28405	2	Tribal-Chakma	chittago	rangamat	belaichh	tinkania	rural	high	2	88.8741	female	55	55+	1	1	1	1	1	1	0	0	1	1	0	0
2841401	28414	1	Tribal-Chakma	chittago	rangamat	belaichh	tinkania	rural	moderate	2	88.8741	male	38	25-39	1	1	1	1	1	1	0	0	1	1	0	0
2840202	28402	2	Tribal-Chakma	chittago	rangamat	belaichh	tinkania	rural	low	2	88.8741	female	30	25-39	1	1	1	1	1	1	0	0	1	0	0	0
1869602	18696	2	Tribal-Chakma	chittago	rangamat	belaichh	tinkania	rural	high	2	88.8741	female	50	40-54	1	1	1	1	0	0	0	0	1	1	0	0
1875002	18750	2	Tribal-Chakma	chittago	rangamat	belaichh	tinkania	rural	moderate	2	88.8741	female	25	25-39	0	0	0	0	0	0	0	0	0	0	0	0
2832501	28325	1	Tribal-Chakma	chittago	rangamat	belaichh	tinkania	rural	low	2	88.8741	male	35	25-39	1	1	1	1	1	1	0	0	1	1	0	0
2844002	28440	2	Tribal-Chakma	chittago	rangamat	belaichh	tinkania	rural	moderate	2	88.8741	female	55	55+	1	1	1	1	1	1	0	0	0	0	0	0
2841504	28415	4	Tribal-Chakma	chittago	rangamat	belaichh	tinkania	rural	high	2	88.8741	female	28	25-39	0	0	0	0	0	0	0	0	0	0	0	0
2844003	28440	3	Tribal-Chakma	chittago	rangamat	belaichh	tinkania	rural	moderate	2	88.8741	female	25	25-39	1	1	1	1	1	1	0	0	1	1	0	0
2841202	28412	2	Tribal-Chakma	chittago	rangamat	belaichh	tinkania	rural	moderate	2	88.8741	male	35	25-39	0	0	0	0	0	0	0	0	0	0	0	0
1872902	18729	2	Tribal-Chakma	chittago	rangamat	belaichh	tinkania	rural	high	2	88.8741	female	28	25-39	1	1	1	1	0	0	0	0	1	1	0	0
1876502	18765	2	Tribal-Chakma	chittago	rangamat	belaichh	tinkania	rural	moderate	2	88.8741	female	22	18-24	0	0	0	0	0	0	0	0	0	0	0	0
2829106	28291	6	Tribal-Chakma	chittago	rangamat	belaichh	tinkania	rural	high	2	88.8741	female	20	18-24	0	0	0	0	0	0	0	0	0	0	0	0
2837101	28371	1	Tribal-Chakma	chittago	rangamat	belaichh	tinkania	rural	high	2	88.8741	male	55	55+	1	1	1	1	1	1	0	0	1	1	0	0
2832401	28324	1	Tribal-Chakma	chittago	rangamat	belaichh	tinkania	rural	low	2	88.8741	male	55	55+	1	1	1	1	1	1	0	0	1	1	0	0
1869401	18694	1	Tribal-Chakma	chittago	rangamat	belaichh	tinkania	rural	moderate	2	88.8741	male	33	25-39	1	1	1	1	1	1	0	0	1	1	0	0
2841901	28419	1	Tribal-Chakma	chittago	rangamat	belaichh	tinkania	rural	moderate	2	88.8741	male	28	25-39	1	1	1	1	1	1	0	0	1	1	0	0
1872101	18721	1	Tribal-Chakma	chittago	rangamat	belaichh	tinkania	rural	low	2	88.8741	male	33	25-39	1	1	1	1	1	1	0	0	1	1	0	0
2838602	28386	2	Tribal-Chakma	chittago	rangamat	belaichh	tinkania	rural	moderate	2	88.8741	female	40	40-54	1	1	1	1	1	1	0	0	1	1	0	0
1869501	18695	1	Tribal-Chakma	chittago	rangamat	belaichh	tinkania	rural	moderate	2	88.8741	male	35	25-39	1	1	1	1	1	1	1	1	1	1	0	0
2831801	28318	1	Tribal-Chakma	chittago	rangamat	belaichh	tinkania	rural	low	2	88.8741	male	42	40-54	1	1	1	1	1	1	0	0	1	1	0	0
2841001	28410	1	Tribal-Chakma	chittago	rangamat	belaichh	tinkania	rural	moderate	2	88.8741	male	42	40-54	1	1	1	1	1	1	0	0	1	1	0	0
1869302	18693	2	Tribal-Chakma	chittago	rangamat	belaichh	tinkania	rural	high	2	88.8741	female	42	40-54	1	1	1	1	0	0	0	0	1	1	0	0
1869301	18693	1	Tribal-Chakma	chittago	rangamat	belaichh	tinkania	rural	high	2	88.8741	male	45	40-54	1	1	1	1	1	1	1	1	1	1	0	0
2829301	28293	1	Tribal-Chakma	chittago	rangamat	belaichh	tinkania	rural	moderate	2	88.8741	male	32	25-39	1	1	1	1	1	1	0	0	1	1	0	0
2828904	28289	4	Tribal-Chakma	chittago	rangamat	belaichh	tinkania	rural	high	2	88.8741	female	18	18-24	0	0	0	0	0	0	0	0	0	0	0	0
2841002	28410	2	Tribal-Chakma	chittago	rangamat	belaichh	tinkania	rural	moderate	2	88.8741	female	38	25-39	0	0	0	0	0	0	0	0	0	0	0	0
2829104	28291	4	Tribal-Chakma	chittago	rangamat	belaichh	tinkania	rural	high	2	88.8741	female	22	18-24	0	0	0	0	0	0	0	0	0	0	0	0
1873001	18730	1	Tribal-Chakma	chittago	rangamat	belaichh	tinkania	rural	moderate	2	88.8741	male	35	25-39	1	1	1	1	1	1	0	0	1	1	0	0
2837501	28375	1	Tribal-Chakma	chittago	rangamat	belaichh	tinkania	rural	low	2	88.8741	male	25	25-39	1	1	1	1	1	1	0	0	1	1	0	0
2843402	28434	2	Tribal-Chakma	chittago	rangamat	belaichh	tinkania	rural	low	2	88.8741	female	25	25-39	1	1	1	1	1	1	0	0	1	1	0	0
1876302	18763	2	Tribal-Chakma	chittago	rangamat	belaichh	tinkania	rural	low	2	88.8741	female	30	25-39	1	1	1	1	1	1	0	0	1	1	0	0
1873101	18731	1	Tribal-Chakma	chittago	rangamat	belaichh	tinkania	rural	moderate	2	88.8741	male	30	25-39	1	1	1	1	1	1	0	0	1	1	0	0
2829203	28292	3	Tribal-Chakma	chittago	rangamat	belaichh	tinkania	rural	moderate	2	88.8741	female	70	55+	1	1	1	1	1	1	0	0	0	0	0	0
2831901	28319	1	Tribal-Chakma	chittago	rangamat	belaichh	tinkania	rural	high	2	88.8741	male	45	40-54	1	1	1	1	1	1	0	0	1	1	0	0
2843401	28434	1	Tribal-Chakma	chittago	rangamat	belaichh	tinkania	rural	low	2	88.8741	male	45	40-54	1	1	1	1	1	1	0	0	1	1	0	0
2840402	28404	2	Tribal-Chakma	chittago	rangamat	belaichh	tinkania	rural	low	2	88.8741	female	27	25-39	1	1	1	1	1	1	0	0	1	1	0	0
1875203	18752	3	Tribal-Chakma	chittago	rangamat	belaichh	tinkania	rural	high	2	88.8741	female	70	55+	1	1	1	1	0	0	1	1	0	0	0	0
1874004	18740	4	Tribal-Chakma	chittago	rangamat	belaichh	tinkania	rural	moderate	2	88.8741	female	16	15-17	0	0	0	0	0	0	0	0	0	0	0	0
2829601	28296	1	Tribal-Chakma	chittago	rangamat	belaichh	tinkania	rural	high	2	88.8741	male	30	25-39	1	1	1	1	1	1	0	0	1	1	0	0
1879302	18793	2	Tribal-Chakma	chittago	rangamat	belaichh	tinkania	rural	moderate	2	88.8741	female	49	40-54	0	0	0	0	0	0	0	0	0	0	0	0
1873802	18738	2	Tribal-Chakma	chittago	rangamat	belaichh	tinkania	rural	low	2	88.8741	female	61	55+	1	1	1	1	1	1	0	0	1	1	0	0
1873902	18739	2	Tribal-Chakma	chittago	rangamat	belaichh	tinkania	rural	moderate	2	88.8741	female	28	25-39	0	0	0	0	0	0	0	0	0	0	0	0
2836502	28365	2	Tribal-Chakma	chittago	rangamat	belaichh	tinkania	rural	moderate	2	88.8741	female	31	25-39	0	0	0	0	0	0	0	0	0	0	0	0
2815503	28155	3	Tribal-Chakma	chittago	rangamat	belaichh	tinkania	rural	moderate	2	88.8741	male	24	18-24	0	0	0	0	0	0	0	0	0	0	0	0
1873901	18739	1	Tribal-Chakma	chittago	rangamat	belaichh	tinkania	rural	moderate	2	88.8741	male	32	25-39	1	1	1	1	1	1	0	0	1	1	0	0
1880403	18804	3	Tribal-Chakma	chittago	rangamat	belaichh	tinkania	rural	high	2	88.8741	female	27	25-39	1	1	1	1	1	1	0	0	1	1	0	0
2815602	28156	2	Tribal-Chakma	chittago	rangamat	belaichh	tinkania	rural	high	2	88.8741	female	56	55+	0	0	0	0	0	0	0	0	0	0	0	0
2829903	28299	3	Tribal-Chakma	chittago	rangamat	belaichh	tinkania	rural	high	2	88.8741	male	18	18-24	0	0	0	0	0	0	0	0	0	0	0	0
2831002	28310	2	Tribal-Chakma	chittago	rangamat	belaichh	tinkania	rural	high	2	88.8741	female	56	55+	1	1	1	1	1	1	0	0	1	1	0	0
2838601	28386	1	Tribal-Chakma	chittago	rangamat	belaichh	tinkania	rural	moderate	2	88.8741	male	45	40-54	1	1	1	1	1	1	0	0	1	1	0	0
2840101	28401	1	Tribal-Chakma	chittago	rangamat	belaichh	tinkania	rural	high	2	88.8741	male	48	40-54	1	1	1	1	1	1	0	0	1	1	0	0
2829603	28296	3	Tribal-Chakma	chittago	rangamat	belaichh	tinkania	rural	high	2	88.8741	male	15	15-17	0	0	0	0	0	0	0	0	0	0	0	0
2840003	28400	3	Tribal-Chakma	chittago	rangamat	belaichh	tinkania	rural	low	2	88.8741	male	22	18-24	1	1	1	1	1	1	0	0	1	1	0	0
1876103	18761	3	Tribal-Chakma	chittago	rangamat	belaichh	tinkania	rural	low	2	88.8741	male	19	18-24	1	1	1	1	1	1	0	0	1	1	0	0
2830402	28304	2	Tribal-Chakma	chittago	rangamat	belaichh	tinkania	rural	high	2	88.8741	female	40	40-54	1	1	1	1	1	1	0	0	0	0	0	0
1871802	18718	2	Tribal-Chakma	chittago	rangamat	belaichh	tinkania	rural	moderate	2	88.8741	female	26	25-39	0	0	0	0	0	0	0	0	0	0	0	0
2836205	28362	5	Tribal-Chakma	chittago	rangamat	belaichh	tinkania	rural	low	2	88.8741	female	18	18-24	0	0	0	0	0	0	0	0	0	0	0	0
1878205	18782	5	Tribal-Chakma	chittago	rangamat	belaichh	tinkania	rural	moderate	2	88.8741	female	19	18-24	0	0	0	0	0	0	0	0	0	0	0	0
2830501	28305	1	Tribal-Chakma	chittago	rangamat	belaichh	tinkania	rural	moderate	2	88.8741	male	40	40-54	1	1	1	1	1	1	0	0	1	1	0	0
1878301	18783	1	Tribal-Chakma	chittago	rangamat	belaichh	tinkania	rural	high	2	88.8741	male	48	40-54	1	1	1	1	1	1	0	0	1	1	0	0
2832601	28326	1	Tribal-Chakma	chittago	rangamat	belaichh	tinkania	rural	low	2	88.8741	male	30	25-39	1	1	1	1	1	1	0	0	1	1	0	0
2839901	28399	1	Tribal-Chakma	chittago	rangamat	belaichh	tinkania	rural	low	2	88.8741	male	28	25-39	1	1	1	1	1	1	0	0	1	1	0	0
2814303	28143	3	Tribal-Chakma	chittago	rangamat	belaichh	tinkania	rural	high	2	88.8741	male	26	25-39	0	0	0	0	0	0	0	0	0	0	0	0
2830404	28304	4	Tribal-Chakma	chittago	rangamat	belaichh	tinkania	rural	high	2	88.8741	female	18	18-24	1	0	1	0	1	0	0	0	0	0	0	0
2831005	28310	5	Tribal-Chakma	chittago	rangamat	belaichh	tinkania	rural	high	2	88.8741	female	17	15-17	0	0	0	0	0	0	0	0	0	0	0	0
2837902	28379	2	Tribal-Chakma	chittago	rangamat	belaichh	tinkania	rural	moderate	2	88.8741	female	36	25-39	1	1	1	1	1	1	0	0	1	1	0	0
1878103	18781	3	Tribal-Chakma	chittago	rangamat	belaichh	tinkania	rural	low	2	88.8741	female	22	18-24	0	0	0	0	0	0	0	0	0	0	0	0
2830801	28308	1	Tribal-Chakma	chittago	rangamat	belaichh	tinkania	rural	low	2	88.8741	male	32	25-39	1	1	1	1	1	1	0	0	1	1	0	0
1871203	18712	3	Tribal-Chakma	chittago	rangamat	belaichh	tinkania	rural	low	2	88.8741	male	26	25-39	1	1	1	1	1	1	0	0	1	1	0	0
2839405	28394	5	Tribal-Chakma	chittago	rangamat	belaichh	tinkania	rural	moderate	2	88.8741	male	16	15-17	0	0	0	0	0	0	0	0	0	0	0	0
2839702	28397	2	Tribal-Chakma	chittago	rangamat	belaichh	tinkania	rural	high	2	88.8741	female	65	55+	1	1	1	1	1	1	0	0	1	1	0	0
2830602	28306	2	Tribal-Chakma	chittago	rangamat	belaichh	tinkania	rural	low	2	88.8741	female	32	25-39	1	1	1	1	1	1	0	0	0	0	0	0
2830601	28306	1	Tribal-Chakma	chittago	rangamat	belaichh	tinkania	rural	low	2	88.8741	male	36	25-39	1	1	1	1	1	1	0	0	0	0	0	0
1874701	18747	1	Tribal-Chakma	chittago	rangamat	belaichh	tinkania	rural	moderate	2	88.8741	male	55	55+	1	1	1	1	1	1	0	0	1	1	0	0
2830902	28309	2	Tribal-Chakma	chittago	rangamat	belaichh	tinkania	rural	low	2	88.8741	male	25	25-39	0	0	0	0	0	0	0	0	0	0	0	0
1873502	18735	2	Tribal-Chakma	chittago	rangamat	belaichh	tinkania	rural	low	2	88.8741	female	38	25-39	1	1	1	1	1	1	0	0	1	1	0	0
1868704	18687	4	Tribal-Chakma	chittago	rangamat	belaichh	tinkania	rural	low	2	88.8741	male	40	40-54	1	1	1	1	1	1	0	0	1	1	0	0
2839701	28397	1	Tribal-Chakma	chittago	rangamat	belaichh	tinkania	rural	high	2	88.8741	male	70	55+	1	1	1	1	1	1	0	0	1	1	0	0
1871202	18712	2	Tribal-Chakma	chittago	rangamat	belaichh	tinkania	rural	low	2	88.8741	female	67	55+	1	1	1	1	0	0	0	0	1	1	0	0
1880104	18801	4	Tribal-Chakma	chittago	rangamat	belaichh	tinkania	rural	high	2	88.8741	female	16	15-17	0	0	0	0	0	0	0	0	0	0	0	0
2825802	28258	2	Tribal-Chakma	chittago	rangamat	belaichh	tinkania	rural	high	2	88.8741	female	61	55+	1	1	1	1	1	1	0	0	1	1	0	0
2836402	28364	2	Tribal-Chakma	chittago	rangamat	belaichh	tinkania	rural	high	2	88.8741	female	38	25-39	1	1	1	1	1	1	0	0	1	1	0	0
2814402	28144	2	Tribal-Chakma	chittago	rangamat	belaichh	tinkania	rural	low	2	88.8741	female	45	40-54	1	1	1	1	1	1	0	0	1	1	0	0
2837401	28374	1	Tribal-Chakma	chittago	rangamat	belaichh	tinkania	rural	low	2	88.8741	male	26	25-39	1	1	1	1	1	1	0	0	1	1	0	0
2814301	28143	1	Tribal-Chakma	chittago	rangamat	belaichh	tinkania	rural	high	2	88.8741	female	50	40-54	0	0	0	0	0	0	0	0	0	0	0	0
1879904	18799	4	Tribal-Chakma	chittago	rangamat	belaichh	tinkania	rural	high	2	88.8741	male	15	15-17	0	0	0	0	0	0	0	0	0	0	0	0
2829105	28291	5	Tribal-Chakma	chittago	rangamat	belaichh	tinkania	rural	high	2	88.8741	female	46	40-54	1	1	1	1	1	1	0	0	1	1	0	0
1879901	18799	1	Tribal-Chakma	chittago	rangamat	belaichh	tinkania	rural	high	2	88.8741	male	45	40-54	1	1	1	1	1	1	1	1	1	1	0	0
1877301	18773	1	Tribal-Chakma	chittago	rangamat	belaichh	tinkania	rural	moderate	2	88.8741	male	62	55+	1	1	1	1	1	1	0	0	1	1	0	0
1879801	18798	1	Tribal-Chakma	chittago	rangamat	belaichh	tinkania	rural	high	2	88.8741	male	35	25-39	1	1	1	1	1	1	0	0	1	1	0	0
2829202	28292	2	Tribal-Chakma	chittago	rangamat	belaichh	tinkania	rural	moderate	2	88.8741	male	25	25-39	1	1	1	1	1	1	0	0	1	1	0	0
2828902	28289	2	Tribal-Chakma	chittago	rangamat	belaichh	tinkania	rural	high	2	88.8741	male	25	25-39	0	0	0	0	0	0	0	0	0	0	0	0
2829401	28294	1	Tribal-Chakma	chittago	rangamat	belaichh	tinkania	rural	high	2	88.8741	male	50	40-54	1	1	1	1	1	1	0	0	1	1	0	0
1879506	18795	6	Tribal-Chakma	chittago	rangamat	belaichh	tinkania	rural	high	2	88.8741	male	15	15-17	0	0	0	0	0	0	0	0	0	0	0	0
2829402	28294	2	Tribal-Chakma	chittago	rangamat	belaichh	tinkania	rural	high	2	88.8741	male	32	25-39	0	0	0	0	0	0	0	0	0	0	0	0
1879503	18795	3	Tribal-Chakma	chittago	rangamat	belaichh	tinkania	rural	high	2	88.8741	female	22	18-24	0	0	0	0	0	0	0	0	0	0	0	0
2839706	28397	6	Tribal-Chakma	chittago	rangamat	belaichh	tinkania	rural	high	2	88.8741	female	22	18-24	0	0	0	0	0	0	0	0	0	0	0	0
2836403	28364	3	Tribal-Chakma	chittago	rangamat	belaichh	tinkania	rural	high	2	88.8741	female	22	18-24	0	0	0	0	0	0	0	0	0	0	0	0
1874002	18740	2	Tribal-Chakma	chittago	rangamat	belaichh	tinkania	rural	moderate	2	88.8741	female	40	40-54	1	1	1	1	1	1	0	0	1	1	0	0
2829501	28295	1	Tribal-Chakma	chittago	rangamat	belaichh	tinkania	rural	high	2	88.8741	male	32	25-39	1	1	1	1	1	1	0	0	1	1	0	0
2834403	28344	3	Tribal-Chakma	chittago	rangamat	belaichh	tinkania	rural	high	2	88.8741	male	27	25-39	1	1	1	1	1	1	0	0	1	1	0	0
2829404	28294	4	Tribal-Chakma	chittago	rangamat	belaichh	tinkania	rural	high	2	88.8741	female	76	55+	0	0	0	0	0	0	0	0	0	0	0	0
2829801	28298	1	Tribal-Chakma	chittago	rangamat	belaichh	tinkania	rural	high	2	88.8741	male	45	40-54	1	1	1	1	0	0	0	0	1	1	0	0
1879102	18791	2	Tribal-Chakma	chittago	rangamat	belaichh	tinkania	rural	high	2	88.8741	female	32	25-39	1	1	1	1	0	0	0	0	1	1	0	0
2831302	28313	2	Tribal-Chakma	chittago	rangamat	belaichh	tinkania	rural	high	2	88.8741	female	60	55+	1	1	1	1	0	0	1	1	1	1	0	0
1879003	18790	3	Tribal-Chakma	chittago	rangamat	belaichh	tinkania	rural	moderate	2	88.8741	male	17	15-17	1	1	1	1	1	1	0	0	1	1	0	0
2829805	28298	5	Tribal-Chakma	chittago	rangamat	belaichh	tinkania	rural	high	2	88.8741	female	22	18-24	0	0	0	0	0	0	0	0	0	0	0	0
2829803	28298	3	Tribal-Chakma	chittago	rangamat	belaichh	tinkania	rural	high	2	88.8741	male	25	25-39	1	1	1	1	1	1	0	0	1	1	0	0
2830004	28300	4	Tribal-Chakma	chittago	rangamat	belaichh	tinkania	rural	moderate	2	88.8741	female	22	18-24	0	0	0	0	0	0	0	0	0	0	0	0
1878801	18788	1	Tribal-Chakma	chittago	rangamat	belaichh	tinkania	rural	moderate	2	88.8741	male	37	25-39	1	1	1	1	1	1	0	0	1	1	0	0
1874803	18748	3	Tribal-Chakma	chittago	rangamat	belaichh	tinkania	rural	low	2	88.8741	female	17	15-17	0	0	0	0	0	0	0	0	0	0	0	0
1884601	18846	1	Tribal-Chakma	chittago	rangamat	belaichh	tinkania	rural	moderate	2	88.8741	male	36	25-39	0	0	0	0	0	0	0	0	0	0	0	0
2824802	28248	2	Tribal-Chakma	chittago	rangamat	belaichh	tinkania	rural	moderate	2	88.8741	female	27	25-39	1	1	1	1	1	1	0	0	1	1	0	0
1871102	18711	2	Tribal-Chakma	chittago	rangamat	belaichh	tinkania	rural	low	2	88.8741	female	39	25-39	0	0	0	0	0	0	0	0	0	0	0	0
1878602	18786	2	Tribal-Chakma	chittago	rangamat	belaichh	tinkania	rural	high	2	88.8741	female	27	25-39	0	0	0	0	0	0	0	0	0	0	0	0
2830201	28302	1	Tribal-Chakma	chittago	rangamat	belaichh	tinkania	rural	low	2	88.8741	female	30	25-39	0	0	0	0	0	0	0	0	0	0	0	0
1873801	18738	1	Tribal-Chakma	chittago	rangamat	belaichh	tinkania	rural	low	2	88.8741	male	68	55+	1	1	1	1	1	1	0	0	1	1	0	0
1878502	18785	2	Tribal-Chakma	chittago	rangamat	belaichh	tinkania	rural	low	2	88.8741	male	30	25-39	0	0	0	0	0	0	0	0	0	0	0	0
2830302	28303	2	Tribal-Chakma	chittago	rangamat	belaichh	tinkania	rural	high	2	88.8741	male	50	40-54	1	1	1	1	1	1	0	0	1	1	0	0
2830304	28303	4	Tribal-Chakma	chittago	rangamat	belaichh	tinkania	rural	high	2	88.8741	male	22	18-24	1	1	1	1	1	1	0	0	1	1	0	0
2838702	28387	2	Tribal-Chakma	chittago	rangamat	belaichh	tinkania	rural	high	2	88.8741	female	46	40-54	0	0	0	0	0	0	0	0	0	0	0	0
2836002	28360	2	Tribal-Chakma	chittago	rangamat	belaichh	tinkania	rural	low	2	88.8741	female	20	18-24	1	1	1	1	1	1	0	0	1	1	0	0
1873601	18736	1	Tribal-Chakma	chittago	rangamat	belaichh	tinkania	rural	low	2	88.8741	male	35	25-39	1	1	1	1	1	1	0	0	1	1	0	0
2830403	28304	3	Tribal-Chakma	chittago	rangamat	belaichh	tinkania	rural	high	2	88.8741	male	22	18-24	1	0	1	0	1	0	0	0	0	0	0	0
2830502	28305	2	Tribal-Chakma	chittago	rangamat	belaichh	tinkania	rural	moderate	2	88.8741	female	35	25-39	1	1	1	1	1	1	0	0	1	1	0	0
1873701	18737	1	Tribal-Chakma	chittago	rangamat	belaichh	tinkania	rural	low	2	88.8741	male	37	25-39	1	1	1	1	1	1	0	0	1	1	0	0
2830305	28303	5	Tribal-Chakma	chittago	rangamat	belaichh	tinkania	rural	high	2	88.8741	male	18	18-24	0	0	0	0	0	0	0	0	0	0	0	0
2830702	28307	2	Tribal-Chakma	chittago	rangamat	belaichh	tinkania	rural	high	2	88.8741	female	55	55+	1	0	1	0	1	0	0	0	1	0	0	0
2822603	28226	3	Tribal-Chakma	chittago	rangamat	belaichh	tinkania	rural	low	2	88.8741	male	30	25-39	1	1	1	1	1	1	0	0	1	1	0	0
1871902	18719	2	Tribal-Chakma	chittago	rangamat	belaichh	tinkania	rural	moderate	2	88.8741	female	26	25-39	0	0	0	0	0	0	0	0	0	0	0	0
1873602	18736	2	Tribal-Chakma	chittago	rangamat	belaichh	tinkania	rural	low	2	88.8741	female	27	25-39	0	0	0	0	0	0	0	0	0	0	0	0
1878104	18781	4	Tribal-Chakma	chittago	rangamat	belaichh	tinkania	rural	low	2	88.8741	female	18	18-24	0	0	0	0	0	0	0	0	0	0	0	0
1868701	18687	1	Tribal-Chakma	chittago	rangamat	belaichh	tinkania	rural	low	2	88.8741	male	65	55+	1	1	1	1	0	0	0	0	1	1	0	0
1874802	18748	2	Tribal-Chakma	chittago	rangamat	belaichh	tinkania	rural	low	2	88.8741	female	45	40-54	1	1	1	1	1	1	0	0	1	1	0	0
1878004	18780	4	Tribal-Chakma	chittago	rangamat	belaichh	tinkania	rural	high	2	88.8741	male	20	18-24	0	0	0	0	0	0	0	0	0	0	0	0
2830903	28309	3	Tribal-Chakma	chittago	rangamat	belaichh	tinkania	rural	low	2	88.8741	male	22	18-24	0	0	0	0	0	0	0	0	0	0	0	0
2822601	28226	1	Tribal-Chakma	chittago	rangamat	belaichh	tinkania	rural	low	2	88.8741	male	56	55+	1	1	1	1	1	1	0	0	1	1	0	0
2835501	28355	1	Tribal-Chakma	chittago	rangamat	belaichh	tinkania	rural	low	2	88.8741	male	30	25-39	1	1	1	1	1	1	0	0	1	1	0	0
1868702	18687	2	Tribal-Chakma	chittago	rangamat	belaichh	tinkania	rural	low	2	88.8741	female	60	55+	0	0	0	0	0	0	0	0	0	0	0	0
2831001	28310	1	Tribal-Chakma	chittago	rangamat	belaichh	tinkania	rural	high	2	88.8741	male	60	55+	1	1	1	1	1	1	0	0	1	1	0	0
1884401	18844	1	Tribal-Chakma	chittago	rangamat	belaichh	tinkania	rural	low	2	88.8741	female	40	40-54	1	1	1	1	1	1	0	0	1	1	0	0
2835502	28355	2	Tribal-Chakma	chittago	rangamat	belaichh	tinkania	rural	low	2	88.8741	female	26	25-39	0	0	0	0	0	0	0	0	0	0	0	0
2824801	28248	1	Tribal-Chakma	chittago	rangamat	belaichh	tinkania	rural	moderate	2	88.8741	male	30	25-39	1	1	1	1	1	1	0	0	1	1	0	0
1874301	18743	1	Tribal-Chakma	chittago	rangamat	belaichh	tinkania	rural	moderate	2	88.8741	female	50	40-54	0	0	0	0	0	0	0	0	0	0	0	0
2819804	28198	4	Tribal-Chakma	chittago	rangamat	belaichh	tinkania	rural	moderate	2	88.8741	female	24	18-24	0	0	0	0	0	0	0	0	0	0	0	0
1870604	18706	4	Tribal-Chakma	chittago	rangamat	belaichh	tinkania	rural	high	2	88.8741	female	23	18-24	0	0	0	0	0	0	0	0	0	0	0	0
1868903	18689	3	Tribal-Chakma	chittago	rangamat	belaichh	tinkania	rural	low	2	88.8741	female	26	25-39	1	1	1	1	0	0	0	0	1	1	0	0
2835002	28350	2	Tribal-Chakma	chittago	rangamat	belaichh	tinkania	rural	high	2	88.8741	female	45	40-54	1	1	1	1	0	0	0	0	1	1	0	0
1884503	18845	3	Tribal-Chakma	chittago	rangamat	belaichh	tinkania	rural	low	2	88.8741	female	19	18-24	0	0	0	0	0	0	0	0	0	0	0	0
2835202	28352	2	Tribal-Chakma	chittago	rangamat	belaichh	tinkania	rural	moderate	2	88.8741	female	35	25-39	0	0	0	0	0	0	0	0	0	0	0	0
2824901	28249	1	Tribal-Chakma	chittago	rangamat	belaichh	tinkania	rural	low	2	88.8741	male	42	40-54	1	1	1	1	1	1	0	0	1	1	0	0
1884501	18845	1	Tribal-Chakma	chittago	rangamat	belaichh	tinkania	rural	low	2	88.8741	male	45	40-54	1	1	1	1	1	1	0	0	1	1	0	0
1884703	18847	3	Tribal-Chakma	chittago	rangamat	belaichh	tinkania	rural	low	2	88.8741	male	17	15-17	0	0	0	0	0	0	0	0	0	0	0	0
2835101	28351	1	Tribal-Chakma	chittago	rangamat	belaichh	tinkania	rural	moderate	2	88.8741	male	45	40-54	0	0	0	0	0	0	0	0	0	0	0	0
2823001	28230	1	Tribal-Chakma	chittago	rangamat	belaichh	tinkania	rural	low	2	88.8741	male	28	25-39	1	1	1	1	1	1	0	0	1	1	0	0
1869803	18698	3	Tribal-Chakma	chittago	rangamat	belaichh	tinkania	rural	moderate	2	88.8741	female	70	55+	1	1	1	1	1	1	0	0	0	0	0	0
2824601	28246	1	Tribal-Chakma	chittago	rangamat	belaichh	tinkania	rural	low	2	88.8741	male	70	55+	1	1	1	1	1	1	1	1	1	1	0	0
2835004	28350	4	Tribal-Chakma	chittago	rangamat	belaichh	tinkania	rural	high	2	88.8741	female	22	18-24	0	0	0	0	0	0	0	0	0	0	0	0
2823201	28232	1	Tribal-Chakma	chittago	rangamat	belaichh	tinkania	rural	low	2	88.8741	male	36	25-39	1	1	1	1	1	1	0	0	1	1	0	0
2820904	28209	4	Tribal-Chakma	chittago	rangamat	belaichh	tinkania	rural	high	2	88.8741	female	16	15-17	0	0	0	0	0	0	0	0	0	0	0	0
2825001	28250	1	Tribal-Chakma	chittago	rangamat	belaichh	tinkania	rural	moderate	2	88.8741	male	35	25-39	1	1	1	1	1	1	0	0	1	1	0	0
1875105	18751	5	Tribal-Chakma	chittago	rangamat	belaichh	tinkania	rural	moderate	2	88.8741	female	17	15-17	0	0	0	0	0	0	0	0	0	0	0	0
2823105	28231	5	Tribal-Chakma	chittago	rangamat	belaichh	tinkania	rural	high	2	88.8741	female	20	18-24	0	0	0	0	0	0	0	0	0	0	0	0
2831105	28311	5	Tribal-Chakma	chittago	rangamat	belaichh	tinkania	rural	moderate	2	88.8741	female	21	18-24	0	0	0	0	0	0	0	0	0	0	0	0
2823401	28234	1	Tribal-Chakma	chittago	rangamat	belaichh	tinkania	rural	moderate	2	88.8741	male	45	40-54	1	1	1	1	1	1	0	0	1	1	0	0
2834703	28347	3	Tribal-Chakma	chittago	rangamat	belaichh	tinkania	rural	high	2	88.8741	male	25	25-39	1	1	1	1	1	1	0	0	1	1	0	0
2823305	28233	5	Tribal-Chakma	chittago	rangamat	belaichh	tinkania	rural	moderate	2	88.8741	male	17	15-17	0	0	0	0	0	0	0	0	0	0	0	0
2824404	28244	4	Tribal-Chakma	chittago	rangamat	belaichh	tinkania	rural	low	2	88.8741	female	27	25-39	0	0	0	0	0	0	0	0	0	0	0	0
1884701	18847	1	Tribal-Chakma	chittago	rangamat	belaichh	tinkania	rural	low	2	88.8741	male	55	55+	1	1	1	1	1	1	0	0	0	0	0	0
1872301	18723	1	Tribal-Chakma	chittago	rangamat	belaichh	tinkania	rural	high	2	88.8741	male	40	40-54	1	1	1	1	1	1	0	0	1	1	0	0
2834501	28345	1	Tribal-Chakma	chittago	rangamat	belaichh	tinkania	rural	low	2	88.8741	male	35	25-39	1	1	1	1	1	1	0	0	1	1	0	0
2831501	28315	1	Tribal-Chakma	chittago	rangamat	belaichh	tinkania	rural	moderate	2	88.8741	male	63	55+	0	0	0	0	0	0	0	0	0	0	0	0
1869001	18690	1	Tribal-Chakma	chittago	rangamat	belaichh	tinkania	rural	high	2	88.8741	male	26	25-39	1	1	1	1	1	1	0	0	1	1	0	0
2831403	28314	3	Tribal-Chakma	chittago	rangamat	belaichh	tinkania	rural	high	2	88.8741	male	22	18-24	0	0	0	0	0	0	0	0	0	0	0	0
2831503	28315	3	Tribal-Chakma	chittago	rangamat	belaichh	tinkania	rural	moderate	2	88.8741	male	42	40-54	0	0	0	0	0	0	0	0	0	0	0	0
1873202	18732	2	Tribal-Chakma	chittago	rangamat	belaichh	tinkania	rural	moderate	2	88.8741	female	28	25-39	0	0	0	0	0	0	0	0	0	0	0	0
2843902	28439	2	Tribal-Chakma	chittago	rangamat	belaichh	tinkania	rural	high	2	88.8741	female	25	25-39	0	0	0	0	0	0	0	0	0	0	0	0
1870201	18702	1	Tribal-Chakma	chittago	rangamat	belaichh	tinkania	rural	low	2	88.8741	male	48	40-54	1	1	1	1	1	1	1	1	1	1	0	0
1870904	18709	4	Tribal-Chakma	chittago	rangamat	belaichh	tinkania	rural	moderate	2	88.8741	female	17	15-17	0	0	0	0	0	0	0	0	0	0	0	0
2834301	28343	1	Tribal-Chakma	chittago	rangamat	belaichh	tinkania	rural	high	2	88.8741	male	50	40-54	1	1	1	1	1	1	0	0	1	1	0	0
1870802	18708	2	Tribal-Chakma	chittago	rangamat	belaichh	tinkania	rural	moderate	2	88.8741	female	33	25-39	0	0	0	0	0	0	0	0	0	0	0	0
1869102	18691	2	Tribal-Chakma	chittago	rangamat	belaichh	tinkania	rural	high	2	88.8741	male	20	18-24	1	1	1	1	1	1	0	0	1	1	0	0
2839303	28393	3	Tribal-Chakma	chittago	rangamat	belaichh	tinkania	rural	moderate	2	88.8741	female	18	18-24	0	0	0	0	0	0	0	0	0	0	0	0
1870801	18708	1	Tribal-Chakma	chittago	rangamat	belaichh	tinkania	rural	moderate	2	88.8741	male	38	25-39	1	1	1	1	1	1	0	0	1	1	0	0
1870601	18706	1	Tribal-Chakma	chittago	rangamat	belaichh	tinkania	rural	high	2	88.8741	male	48	40-54	1	1	1	1	1	1	0	0	1	1	0	0
2831202	28312	2	Tribal-Chakma	chittago	rangamat	belaichh	tinkania	rural	high	2	88.8741	male	35	25-39	1	1	1	1	1	1	0	0	1	0	0	0
2831401	28314	1	Tribal-Chakma	chittago	rangamat	belaichh	tinkania	rural	high	2	88.8741	male	46	40-54	1	1	1	1	1	1	0	0	1	1	0	0
1877501	18775	1	Tribal-Chakma	chittago	rangamat	belaichh	tinkania	rural	high	2	88.8741	male	58	55+	1	1	1	1	1	1	0	0	1	1	0	0
1870606	18706	6	Tribal-Chakma	chittago	rangamat	belaichh	tinkania	rural	high	2	88.8741	male	18	18-24	0	0	0	0	0	0	0	0	0	0	0	0
1868902	18689	2	Tribal-Chakma	chittago	rangamat	belaichh	tinkania	rural	low	2	88.8741	male	32	25-39	0	0	0	0	0	0	0	0	0	0	0	0
1877305	18773	5	Tribal-Chakma	chittago	rangamat	belaichh	tinkania	rural	moderate	2	88.8741	female	28	25-39	0	0	0	0	0	0	0	0	0	0	0	0
1870605	18706	5	Tribal-Chakma	chittago	rangamat	belaichh	tinkania	rural	high	2	88.8741	male	18	18-24	0	0	0	0	0	0	0	0	0	0	0	0
2838804	28388	4	Tribal-Chakma	chittago	rangamat	belaichh	tinkania	rural	high	2	88.8741	female	28	25-39	0	0	0	0	0	0	0	0	0	0	0	0
2833906	28339	6	Tribal-Chakma	chittago	rangamat	belaichh	tinkania	rural	high	2	88.8741	male	20	18-24	0	0	0	0	0	0	0	0	0	0	0	0
1877103	18771	3	Tribal-Chakma	chittago	rangamat	belaichh	tinkania	rural	high	2	88.8741	male	20	18-24	1	1	1	1	0	0	0	0	1	1	0	0
1870602	18706	2	Tribal-Chakma	chittago	rangamat	belaichh	tinkania	rural	high	2	88.8741	female	42	40-54	1	1	1	1	1	1	0	0	0	0	0	0
2834205	28342	5	Tribal-Chakma	chittago	rangamat	belaichh	tinkania	rural	high	2	88.8741	male	25	25-39	1	1	1	1	1	1	0	0	1	1	0	0
1874901	18749	1	Tribal-Chakma	chittago	rangamat	belaichh	tinkania	rural	moderate	2	88.8741	male	22	18-24	1	1	1	1	1	1	0	0	1	1	0	0
1870505	18705	5	Tribal-Chakma	chittago	rangamat	belaichh	tinkania	rural	moderate	2	88.8741	female	16	15-17	0	0	0	0	0	0	0	0	0	0	0	0
1872401	18724	1	Tribal-Chakma	chittago	rangamat	belaichh	tinkania	rural	high	2	88.8741	male	36	25-39	1	1	1	1	1	1	0	0	1	1	0	0
2838701	28387	1	Tribal-Chakma	chittago	rangamat	belaichh	tinkania	rural	high	2	88.8741	female	50	40-54	1	1	1	1	1	1	0	0	1	1	0	0
1870502	18705	2	Tribal-Chakma	chittago	rangamat	belaichh	tinkania	rural	moderate	2	88.8741	female	39	25-39	0	0	0	0	0	0	0	0	0	0	0	0
2834004	28340	4	Tribal-Chakma	chittago	rangamat	belaichh	tinkania	rural	moderate	2	88.8741	female	25	25-39	0	0	0	0	0	0	0	0	0	0	0	0
2838904	28389	4	Tribal-Chakma	chittago	rangamat	belaichh	tinkania	rural	high	2	88.8741	female	22	18-24	0	0	0	0	0	0	0	0	0	0	0	0
2839201	28392	1	Tribal-Chakma	chittago	rangamat	belaichh	tinkania	rural	moderate	2	88.8741	male	27	25-39	1	1	1	1	1	1	0	0	1	1	0	0
1872502	18725	2	Tribal-Chakma	chittago	rangamat	belaichh	tinkania	rural	high	2	88.8741	female	30	25-39	0	0	0	0	0	0	0	0	0	0	0	0
1870304	18703	4	Tribal-Chakma	chittago	rangamat	belaichh	tinkania	rural	low	2	88.8741	male	18	18-24	0	0	0	0	0	0	0	0	0	0	0	0
2831601	28316	1	Tribal-Chakma	chittago	rangamat	belaichh	tinkania	rural	moderate	2	88.8741	male	65	55+	1	1	1	1	1	1	0	0	1	1	0	0
2819702	28197	2	Tribal-Chakma	chittago	rangamat	belaichh	tinkania	rural	low	2	88.8741	female	60	55+	1	1	1	1	1	1	0	0	1	1	0	0
1869605	18696	5	Tribal-Chakma	chittago	rangamat	belaichh	tinkania	rural	high	2	88.8741	male	22	18-24	1	1	1	1	1	1	0	0	1	1	0	0
1870302	18703	2	Tribal-Chakma	chittago	rangamat	belaichh	tinkania	rural	low	2	88.8741	female	48	40-54	0	0	0	0	0	0	0	0	0	0	0	0
2838704	28387	4	Tribal-Chakma	chittago	rangamat	belaichh	tinkania	rural	high	2	88.8741	male	22	18-24	0	0	0	0	0	0	0	0	0	0	0	0
2838401	28384	1	Tribal-Chakma	chittago	rangamat	belaichh	tinkania	rural	low	2	88.8741	male	32	25-39	1	1	1	1	1	1	0	0	1	1	0	0
2814504	28145	4	Tribal-Chakma	chittago	rangamat	belaichh	tinkania	rural	moderate	2	88.8741	male	40	40-54	1	1	1	1	1	1	0	0	1	1	0	0
1875302	18753	2	Tribal-Chakma	chittago	rangamat	belaichh	tinkania	rural	moderate	2	88.8741	female	38	25-39	1	1	1	1	1	1	0	0	0	0	0	0
2838102	28381	2	Tribal-Chakma	chittago	rangamat	belaichh	tinkania	rural	high	2	88.8741	female	30	25-39	1	1	1	1	1	1	0	0	1	1	0	0
2828203	28282	3	Tribal-Chakma	chittago	rangamat	belaichh	tinkania	rural	low	2	88.8741	female	70	55+	1	1	1	1	1	1	0	0	1	1	0	0
2839102	28391	2	Tribal-Chakma	chittago	rangamat	belaichh	tinkania	rural	low	2	88.8741	female	32	25-39	0	0	0	0	0	0	0	0	0	0	0	0
2843003	28430	3	Tribal-Chakma	chittago	rangamat	belaichh	tinkania	rural	high	2	88.8741	male	28	25-39	1	1	1	1	1	1	0	0	1	1	0	0
2838104	28381	4	Tribal-Chakma	chittago	rangamat	belaichh	tinkania	rural	high	2	88.8741	female	55	55+	1	1	1	1	1	1	0	0	1	1	0	0
2828703	28287	3	Tribal-Chakma	chittago	rangamat	belaichh	tinkania	rural	low	2	88.8741	male	25	25-39	1	1	1	1	1	1	0	0	1	1	0	0
2838003	28380	3	Tribal-Chakma	chittago	rangamat	belaichh	tinkania	rural	high	2	88.8741	male	20	18-24	1	1	1	1	1	1	0	0	1	1	0	0
2828802	28288	2	Tribal-Chakma	chittago	rangamat	belaichh	tinkania	rural	moderate	2	88.8741	female	35	25-39	1	1	1	1	1	1	0	0	1	1	0	0
2838204	28382	4	Tribal-Chakma	chittago	rangamat	belaichh	tinkania	rural	moderate	2	88.8741	female	22	18-24	0	0	0	0	0	0	0	0	0	0	0	0
2823502	28235	2	Tribal-Chakma	chittago	rangamat	belaichh	tinkania	rural	low	2	88.8741	female	60	55+	1	1	1	1	1	1	0	0	1	1	0	0
1872802	18728	2	Tribal-Chakma	chittago	rangamat	belaichh	tinkania	rural	high	2	88.8741	female	30	25-39	0	0	0	0	0	0	0	0	0	0	0	0
2833804	28338	4	Tribal-Chakma	chittago	rangamat	belaichh	tinkania	rural	high	2	88.8741	male	23	18-24	0	0	0	0	0	0	0	0	0	0	0	0
2815002	28150	2	Tribal-Chakma	chittago	rangamat	belaichh	tinkania	rural	low	2	88.8741	female	35	25-39	0	0	0	0	0	0	0	0	0	0	0	0
2837802	28378	2	Tribal-Chakma	chittago	rangamat	belaichh	tinkania	rural	low	2	88.8741	female	24	18-24	1	1	1	1	1	1	0	0	1	1	0	0
1880204	18802	4	Tribal-Chakma	chittago	rangamat	belaichh	tinkania	rural	moderate	2	88.8741	male	16	15-17	0	0	0	0	0	0	0	0	0	0	0	0
2841801	28418	1	Tribal-Chakma	chittago	rangamat	belaichh	tinkania	rural	moderate	2	88.8741	male	30	25-39	0	0	0	0	0	0	0	0	0	0	0	0
1880302	18803	2	Tribal-Chakma	chittago	rangamat	belaichh	tinkania	rural	high	2	88.8741	female	41	40-54	1	1	1	1	0	0	0	0	1	1	0	0
2826502	28265	2	Tribal-Chakma	chittago	rangamat	belaichh	tinkania	rural	low	2	88.8741	male	60	55+	0	0	0	0	0	0	0	0	0	0	0	0
2838103	28381	3	Tribal-Chakma	chittago	rangamat	belaichh	tinkania	rural	high	2	88.8741	female	60	55+	1	1	1	1	1	1	0	0	1	1	0	0
2828903	28289	3	Tribal-Chakma	chittago	rangamat	belaichh	tinkania	rural	high	2	88.8741	male	22	18-24	0	0	0	0	0	0	0	0	0	0	0	0
2830202	28302	2	Tribal-Chakma	chittago	rangamat	belaichh	tinkania	rural	low	2	88.8741	female	32	25-39	1	1	1	1	1	1	0	0	0	0	0	0
1880604	18806	4	Tribal-Chakma	chittago	rangamat	belaichh	tinkania	rural	moderate	2	88.8741	female	24	18-24	0	0	0	0	0	0	0	0	0	0	0	0
1872501	18725	1	Tribal-Chakma	chittago	rangamat	belaichh	tinkania	rural	high	2	88.8741	male	32	25-39	1	1	1	1	1	1	0	0	1	1	0	0
2814604	28146	4	Tribal-Chakma	chittago	rangamat	belaichh	tinkania	rural	moderate	2	88.8741	male	32	25-39	0	0	0	0	0	0	0	0	0	0	0	0
2835304	28353	4	Tribal-Chakma	chittago	rangamat	belaichh	tinkania	rural	moderate	2	88.8741	male	20	18-24	0	0	0	0	0	0	0	0	0	0	0	0
2819502	28195	2	Tribal-Chakma	chittago	rangamat	belaichh	tinkania	rural	high	2	88.8741	female	20	18-24	1	1	1	1	1	1	0	0	1	1	0	0
1869101	18691	1	Tribal-Chakma	chittago	rangamat	belaichh	tinkania	rural	high	2	88.8741	male	42	40-54	1	1	1	1	1	1	0	0	1	1	0	0
1880606	18806	6	Tribal-Chakma	chittago	rangamat	belaichh	tinkania	rural	moderate	2	88.8741	female	22	18-24	0	0	0	0	0	0	0	0	0	0	0	0
2831104	28311	4	Tribal-Chakma	chittago	rangamat	belaichh	tinkania	rural	moderate	2	88.8741	female	52	40-54	0	0	0	0	0	0	0	0	0	0	0	0
2815905	28159	5	Tribal-Chakma	chittago	rangamat	belaichh	tinkania	rural	low	2	88.8741	male	19	18-24	0	0	0	0	0	0	0	0	0	0	0	0
2835401	28354	1	Tribal-Chakma	chittago	rangamat	belaichh	tinkania	rural	high	2	88.8741	male	45	40-54	1	1	1	1	1	1	0	0	1	1	0	0
2816202	28162	2	Tribal-Chakma	chittago	rangamat	belaichh	tinkania	rural	low	2	88.8741	female	24	18-24	0	0	0	0	0	0	0	0	0	0	0	0
2833701	28337	1	Tribal-Chakma	chittago	rangamat	belaichh	tinkania	rural	moderate	2	88.8741	male	28	25-39	0	0	0	0	0	0	0	0	0	0	0	0
2816705	28167	5	Tribal-Chakma	chittago	rangamat	belaichh	tinkania	rural	low	2	88.8741	female	28	25-39	0	0	0	0	0	0	0	0	0	0	0	0
2837201	28372	1	Tribal-Chakma	chittago	rangamat	belaichh	tinkania	rural	low	2	88.8741	male	28	25-39	1	1	1	1	1	1	0	0	1	1	0	0
2828001	28280	1	Tribal-Chakma	chittago	rangamat	belaichh	tinkania	rural	high	2	88.8741	male	35	25-39	1	1	1	1	1	1	0	0	1	1	0	0
2816402	28164	2	Tribal-Chakma	chittago	rangamat	belaichh	tinkania	rural	moderate	2	88.8741	female	48	40-54	1	1	1	1	1	1	0	0	1	1	0	0
2833204	28332	4	Tribal-Chakma	chittago	rangamat	belaichh	tinkania	rural	moderate	2	88.8741	female	16	15-17	0	0	0	0	0	0	0	0	0	0	0	0
2816302	28163	2	Tribal-Chakma	chittago	rangamat	belaichh	tinkania	rural	low	2	88.8741	female	22	18-24	0	0	0	0	0	0	0	0	0	0	0	0
2827804	28278	4	Tribal-Chakma	chittago	rangamat	belaichh	tinkania	rural	low	2	88.8741	male	20	18-24	0	0	0	0	0	0	0	0	0	0	0	0
2816501	28165	1	Tribal-Chakma	chittago	rangamat	belaichh	tinkania	rural	moderate	2	88.8741	female	70	55+	0	0	0	0	0	0	0	0	0	0	0	0
2823103	28231	3	Tribal-Chakma	chittago	rangamat	belaichh	tinkania	rural	high	2	88.8741	female	25	25-39	0	0	0	0	0	0	0	0	0	0	0	0
1876801	18768	1	Tribal-Chakma	chittago	rangamat	belaichh	tinkania	rural	low	2	88.8741	male	45	40-54	1	1	1	1	0	0	0	0	1	1	0	0
1868703	18687	3	Tribal-Chakma	chittago	rangamat	belaichh	tinkania	rural	low	2	88.8741	female	35	25-39	0	0	0	0	0	0	0	0	0	0	0	0
2839202	28392	2	Tribal-Chakma	chittago	rangamat	belaichh	tinkania	rural	moderate	2	88.8741	female	24	18-24	1	1	1	1	1	1	0	0	1	1	0	0
1885102	18851	2	Tribal-Chakma	chittago	rangamat	belaichh	tinkania	rural	high	2	88.8741	female	32	25-39	1	1	1	1	0	0	0	0	1	1	0	0
1876805	18768	5	Tribal-Chakma	chittago	rangamat	belaichh	tinkania	rural	low	2	88.8741	female	19	18-24	0	0	0	0	0	0	0	0	0	0	0	0
2824103	28241	3	Tribal-Chakma	chittago	rangamat	belaichh	tinkania	rural	low	2	88.8741	male	30	25-39	0	0	0	0	0	0	0	0	0	0	0	0
2827706	28277	6	Tribal-Chakma	chittago	rangamat	belaichh	tinkania	rural	high	2	88.8741	male	27	25-39	0	0	0	0	0	0	0	0	0	0	0	0
2823405	28234	5	Tribal-Chakma	chittago	rangamat	belaichh	tinkania	rural	moderate	2	88.8741	male	16	15-17	0	0	0	0	0	0	0	0	0	0	0	0
1876904	18769	4	Tribal-Chakma	chittago	rangamat	belaichh	tinkania	rural	moderate	2	88.8741	male	16	15-17	0	0	0	0	0	0	0	0	0	0	0	0
2823702	28237	2	Tribal-Chakma	chittago	rangamat	belaichh	tinkania	rural	moderate	2	88.8741	female	42	40-54	1	1	1	1	1	1	0	0	1	1	0	0
2827801	28278	1	Tribal-Chakma	chittago	rangamat	belaichh	tinkania	rural	low	2	88.8741	male	65	55+	1	1	1	1	1	1	1	1	1	1	0	0
2823706	28237	6	Tribal-Chakma	chittago	rangamat	belaichh	tinkania	rural	moderate	2	88.8741	female	65	55+	0	0	0	0	0	0	0	0	0	0	0	0
1877004	18770	4	Tribal-Chakma	chittago	rangamat	belaichh	tinkania	rural	low	2	88.8741	male	22	18-24	0	0	0	0	0	0	0	0	0	0	0	0
2824204	28242	4	Tribal-Chakma	chittago	rangamat	belaichh	tinkania	rural	high	2	88.8741	male	28	25-39	0	0	0	0	0	0	0	0	0	0	0	0
2833405	28334	5	Tribal-Chakma	chittago	rangamat	belaichh	tinkania	rural	high	2	88.8741	male	22	18-24	1	1	1	1	1	1	0	0	1	1	0	0
1884204	18842	4	Tribal-Chakma	chittago	rangamat	belaichh	tinkania	rural	moderate	2	88.8741	male	27	25-39	0	0	0	0	0	0	0	0	0	0	0	0
1877101	18771	1	Tribal-Chakma	chittago	rangamat	belaichh	tinkania	rural	high	2	88.8741	male	40	40-54	1	1	1	1	1	1	0	0	1	1	0	0
1872504	18725	4	Tribal-Chakma	chittago	rangamat	belaichh	tinkania	rural	high	2	88.8741	female	60	55+	1	1	1	1	1	1	1	0	1	1	0	0
2816806	28168	6	Tribal-Chakma	chittago	rangamat	belaichh	tinkania	rural	low	2	88.8741	female	48	40-54	1	1	1	1	0	0	0	0	1	1	0	0
2823901	28239	1	Tribal-Chakma	chittago	rangamat	belaichh	tinkania	rural	low	2	88.8741	male	68	55+	0	0	0	0	0	0	0	0	0	0	0	0
1877201	18772	1	Tribal-Chakma	chittago	rangamat	belaichh	tinkania	rural	high	2	88.8741	male	35	25-39	1	1	0	0	0	0	0	0	0	0	1	1
2819602	28196	2	Tribal-Chakma	chittago	rangamat	belaichh	tinkania	rural	low	2	88.8741	female	65	55+	0	0	0	0	0	0	0	0	0	0	0	0
2817703	28177	3	Tribal-Chakma	chittago	rangamat	belaichh	tinkania	rural	high	2	88.8741	male	18	18-24	0	0	0	0	0	0	0	0	0	0	0	0
2823802	28238	2	Tribal-Chakma	chittago	rangamat	belaichh	tinkania	rural	high	2	88.8741	female	30	25-39	0	0	0	0	0	0	0	0	0	0	0	0
1877303	18773	3	Tribal-Chakma	chittago	rangamat	belaichh	tinkania	rural	moderate	2	88.8741	female	55	55+	1	1	1	1	1	1	0	0	1	1	0	0
2824002	28240	2	Tribal-Chakma	chittago	rangamat	belaichh	tinkania	rural	low	2	88.8741	female	78	55+	0	0	0	0	0	0	0	0	0	0	0	0
2816902	28169	2	Tribal-Chakma	chittago	rangamat	belaichh	tinkania	rural	high	2	88.8741	female	50	40-54	0	0	0	0	0	0	0	0	0	0	0	0
2832902	28329	2	Tribal-Chakma	chittago	rangamat	belaichh	tinkania	rural	high	2	88.8741	female	35	25-39	1	1	1	1	1	1	0	0	1	1	0	0
1877402	18774	2	Tribal-Chakma	chittago	rangamat	belaichh	tinkania	rural	high	2	88.8741	female	35	25-39	1	1	1	1	1	1	0	0	1	1	0	0
1874202	18742	2	Tribal-Chakma	chittago	rangamat	belaichh	tinkania	rural	low	2	88.8741	female	25	25-39	1	1	1	1	1	1	0	0	1	1	0	0
1870101	18701	1	Tribal-Chakma	chittago	rangamat	belaichh	tinkania	rural	low	2	88.8741	male	26	25-39	0	0	0	0	0	0	0	0	0	0	0	0
2823501	28235	1	Tribal-Chakma	chittago	rangamat	belaichh	tinkania	rural	low	2	88.8741	male	70	55+	1	1	1	1	1	1	0	0	1	1	0	0
1877503	18775	3	Tribal-Chakma	chittago	rangamat	belaichh	tinkania	rural	high	2	88.8741	male	25	25-39	1	1	1	1	1	1	0	0	1	1	0	0
2830102	28301	2	Tribal-Chakma	chittago	rangamat	belaichh	tinkania	rural	low	2	88.8741	female	45	40-54	1	1	1	1	1	1	0	0	0	0	0	0
1870202	18702	2	Tribal-Chakma	chittago	rangamat	belaichh	tinkania	rural	low	2	88.8741	female	42	40-54	1	1	1	1	1	1	0	0	0	0	0	0
2823705	28237	5	Tribal-Chakma	chittago	rangamat	belaichh	tinkania	rural	moderate	2	88.8741	female	70	55+	1	1	1	1	1	1	0	0	1	1	0	0
1877701	18777	1	Tribal-Chakma	chittago	rangamat	belaichh	tinkania	rural	high	2	88.8741	female	50	40-54	1	1	1	1	1	1	0	0	1	1	0	0
2824503	28245	3	Tribal-Chakma	chittago	rangamat	belaichh	tinkania	rural	high	2	88.8741	female	35	25-39	1	1	1	1	1	1	0	0	1	1	0	0
1881202	18812	2	Tribal-Chakma	chittago	rangamat	belaichh	tinkania	rural	moderate	2	88.8741	female	39	25-39	0	0	0	0	0	0	0	0	0	0	0	0
1885101	18851	1	Tribal-Chakma	chittago	rangamat	belaichh	tinkania	rural	high	2	88.8741	male	40	40-54	1	1	1	1	1	1	0	0	1	1	0	0
1877705	18777	5	Tribal-Chakma	chittago	rangamat	belaichh	tinkania	rural	high	2	88.8741	male	22	18-24	1	1	1	1	1	1	0	0	1	1	0	0
2817008	28170	8	Tribal-Chakma	chittago	rangamat	belaichh	tinkania	rural	high	2	88.8741	male	16	15-17	0	0	0	0	0	0	0	0	0	0	0	0
2833401	28334	1	Tribal-Chakma	chittago	rangamat	belaichh	tinkania	rural	high	2	88.8741	male	65	55+	1	1	1	1	1	1	0	0	1	1	0	0
2823602	28236	2	Tribal-Chakma	chittago	rangamat	belaichh	tinkania	rural	moderate	2	88.8741	female	50	40-54	1	1	1	1	1	0	0	0	1	1	0	0
1877804	18778	4	Tribal-Chakma	chittago	rangamat	belaichh	tinkania	rural	low	2	88.8741	female	41	40-54	0	0	0	0	0	0	0	0	0	0	0	0
2823101	28231	1	Tribal-Chakma	chittago	rangamat	belaichh	tinkania	rural	high	2	88.8741	male	55	55+	1	1	1	1	1	1	0	0	1	1	0	0
2827602	28276	2	Tribal-Chakma	chittago	rangamat	belaichh	tinkania	rural	low	2	88.8741	female	28	25-39	1	1	1	1	1	1	0	0	1	1	0	0
2822404	28224	4	Tribal-Chakma	chittago	rangamat	belaichh	tinkania	rural	high	2	88.8741	male	31	25-39	1	1	1	1	1	1	0	0	1	1	0	0
1877904	18779	4	Tribal-Chakma	chittago	rangamat	belaichh	tinkania	rural	high	2	88.8741	female	27	25-39	0	0	0	0	0	0	0	0	0	0	0	0
2826501	28265	1	Tribal-Chakma	chittago	rangamat	belaichh	tinkania	rural	low	2	88.8741	female	32	25-39	1	1	1	1	1	1	0	0	1	1	0	0
1877906	18779	6	Tribal-Chakma	chittago	rangamat	belaichh	tinkania	rural	high	2	88.8741	male	18	18-24	0	0	0	0	0	0	0	0	0	0	0	0
2823402	28234	2	Tribal-Chakma	chittago	rangamat	belaichh	tinkania	rural	moderate	2	88.8741	female	40	40-54	1	1	1	1	1	1	0	0	1	1	0	0
2815703	28157	3	Tribal-Chakma	chittago	rangamat	belaichh	tinkania	rural	high	2	88.8741	female	50	40-54	0	0	0	0	0	0	0	0	0	0	0	0
1881903	18819	3	Tribal-Chakma	chittago	rangamat	belaichh	tinkania	rural	high	2	88.8741	male	17	15-17	0	0	0	0	0	0	0	0	0	0	0	0
1881303	18813	3	Tribal-Chakma	chittago	rangamat	belaichh	tinkania	rural	high	2	88.8741	male	18	18-24	0	0	0	0	0	0	0	0	0	0	0	0
1884702	18847	2	Tribal-Chakma	chittago	rangamat	belaichh	tinkania	rural	low	2	88.8741	female	48	40-54	1	1	1	1	1	1	0	0	0	0	0	0
1878102	18781	2	Tribal-Chakma	chittago	rangamat	belaichh	tinkania	rural	low	2	88.8741	female	45	40-54	1	1	1	1	1	1	0	0	1	1	0	0
2827302	28273	2	Tribal-Chakma	chittago	rangamat	belaichh	tinkania	rural	moderate	2	88.8741	female	28	25-39	1	1	1	1	1	1	0	0	1	1	0	0
2833301	28333	1	Tribal-Chakma	chittago	rangamat	belaichh	tinkania	rural	moderate	2	88.8741	male	45	40-54	1	0	1	0	0	0	0	0	1	0	0	0
2823202	28232	2	Tribal-Chakma	chittago	rangamat	belaichh	tinkania	rural	low	2	88.8741	female	32	25-39	1	1	1	1	1	1	0	0	1	1	0	0
2837303	28373	3	Tribal-Chakma	chittago	rangamat	belaichh	tinkania	rural	low	2	88.8741	male	27	25-39	1	1	1	1	1	1	0	0	1	1	0	0
1874302	18743	2	Tribal-Chakma	chittago	rangamat	belaichh	tinkania	rural	moderate	2	88.8741	male	21	18-24	0	0	0	0	0	0	0	0	0	0	0	0
2833406	28334	6	Tribal-Chakma	chittago	rangamat	belaichh	tinkania	rural	high	2	88.8741	female	25	25-39	0	0	0	0	0	0	0	0	0	0	0	0
2824902	28249	2	Tribal-Chakma	chittago	rangamat	belaichh	tinkania	rural	low	2	88.8741	female	38	25-39	0	0	0	0	0	0	0	0	0	0	0	0
1878204	18782	4	Tribal-Chakma	chittago	rangamat	belaichh	tinkania	rural	moderate	2	88.8741	male	24	18-24	0	0	0	0	0	0	0	0	0	0	0	0
2817310	28173	10	Tribal-Chakma	chittago	rangamat	belaichh	tinkania	rural	high	2	88.8741	male	90	55+	0	0	0	0	0	0	0	0	0	0	0	0
2817302	28173	2	Tribal-Chakma	chittago	rangamat	belaichh	tinkania	rural	high	2	88.8741	female	62	55+	1	1	1	1	1	1	0	0	1	1	0	0
1884504	18845	4	Tribal-Chakma	chittago	rangamat	belaichh	tinkania	rural	low	2	88.8741	female	17	15-17	0	0	0	0	0	0	0	0	0	0	0	0
2827106	28271	6	Tribal-Chakma	chittago	rangamat	belaichh	tinkania	rural	high	2	88.8741	male	15	15-17	0	0	0	0	0	0	0	0	0	0	0	0
2823002	28230	2	Tribal-Chakma	chittago	rangamat	belaichh	tinkania	rural	low	2	88.8741	female	26	25-39	0	0	0	0	0	0	0	0	0	0	0	0
2817306	28173	6	Tribal-Chakma	chittago	rangamat	belaichh	tinkania	rural	high	2	88.8741	male	20	18-24	0	0	0	0	0	0	0	0	0	0	0	0
2822602	28226	2	Tribal-Chakma	chittago	rangamat	belaichh	tinkania	rural	low	2	88.8741	female	52	40-54	1	1	1	1	1	1	0	0	1	1	0	0
1878402	18784	2	Tribal-Chakma	chittago	rangamat	belaichh	tinkania	rural	low	2	88.8741	female	20	18-24	0	0	0	0	0	0	0	0	0	0	0	0
2817603	28176	3	Tribal-Chakma	chittago	rangamat	belaichh	tinkania	rural	high	2	88.8741	male	32	25-39	1	1	1	1	1	1	0	0	1	1	0	0
1872602	18726	2	Tribal-Chakma	chittago	rangamat	belaichh	tinkania	rural	high	2	88.8741	female	28	25-39	1	1	1	1	0	0	0	0	1	1	0	0
1884402	18844	2	Tribal-Chakma	chittago	rangamat	belaichh	tinkania	rural	low	2	88.8741	female	18	18-24	0	0	0	0	0	0	0	0	0	0	0	0
2836301	28363	1	Tribal-Chakma	chittago	rangamat	belaichh	tinkania	rural	low	2	88.8741	male	45	40-54	0	0	0	0	0	0	0	0	0	0	0	0
2822702	28227	2	Tribal-Chakma	chittago	rangamat	belaichh	tinkania	rural	moderate	2	88.8741	female	46	40-54	1	1	1	1	1	1	0	0	1	1	0	0
2833402	28334	2	Tribal-Chakma	chittago	rangamat	belaichh	tinkania	rural	high	2	88.8741	female	60	55+	1	1	1	1	1	1	0	0	1	1	0	0
1879701	18797	1	Tribal-Chakma	chittago	rangamat	belaichh	tinkania	rural	high	2	88.8741	male	35	25-39	1	1	1	1	1	1	0	0	1	1	0	0
1878702	18787	2	Tribal-Chakma	chittago	rangamat	belaichh	tinkania	rural	high	2	88.8741	female	40	40-54	0	0	0	0	0	0	0	0	0	0	0	0
2826403	28264	3	Tribal-Chakma	chittago	rangamat	belaichh	tinkania	rural	high	2	88.8741	male	20	18-24	0	0	0	0	0	0	0	0	0	0	0	0
1878704	18787	4	Tribal-Chakma	chittago	rangamat	belaichh	tinkania	rural	high	2	88.8741	male	20	18-24	0	0	0	0	0	0	0	0	0	0	0	0
2833202	28332	2	Tribal-Chakma	chittago	rangamat	belaichh	tinkania	rural	moderate	2	88.8741	female	45	40-54	1	1	1	1	1	1	0	0	1	1	0	0
2833303	28333	3	Tribal-Chakma	chittago	rangamat	belaichh	tinkania	rural	moderate	2	88.8741	male	22	18-24	1	1	1	1	1	1	0	0	1	1	0	0
1882102	18821	2	Tribal-Chakma	chittago	rangamat	belaichh	tinkania	rural	high	2	88.8741	female	48	40-54	1	1	1	1	1	1	0	0	1	1	0	0
1875001	18750	1	Tribal-Chakma	chittago	rangamat	belaichh	tinkania	rural	moderate	2	88.8741	male	28	25-39	1	1	1	1	0	0	0	0	1	1	0	0
1869804	18698	4	Tribal-Chakma	chittago	rangamat	belaichh	tinkania	rural	moderate	2	88.8741	male	18	18-24	0	0	0	0	0	0	0	0	0	0	0	0
1879001	18790	1	Tribal-Chakma	chittago	rangamat	belaichh	tinkania	rural	moderate	2	88.8741	male	51	40-54	1	1	1	1	1	1	0	0	1	1	0	0
2833003	28330	3	Tribal-Chakma	chittago	rangamat	belaichh	tinkania	rural	moderate	2	88.8741	male	16	15-17	0	0	0	0	0	0	0	0	0	0	0	0
1870002	18700	2	Tribal-Chakma	chittago	rangamat	belaichh	tinkania	rural	low	2	88.8741	female	27	25-39	0	0	0	0	0	0	0	0	0	0	0	0
1882108	18821	8	Tribal-Chakma	chittago	rangamat	belaichh	tinkania	rural	high	2	88.8741	female	22	18-24	0	0	0	0	0	0	0	0	0	0	0	0
2818006	28180	6	Tribal-Chakma	chittago	rangamat	belaichh	tinkania	rural	high	2	88.8741	female	26	25-39	0	0	0	0	0	0	0	0	0	0	0	0
2826503	28265	3	Tribal-Chakma	chittago	rangamat	belaichh	tinkania	rural	low	2	88.8741	female	25	25-39	0	0	0	0	0	0	0	0	0	0	0	0
1869805	18698	5	Tribal-Chakma	chittago	rangamat	belaichh	tinkania	rural	moderate	2	88.8741	female	22	18-24	0	0	0	0	0	0	0	0	0	0	0	0
1880502	18805	2	Tribal-Chakma	chittago	rangamat	belaichh	tinkania	rural	high	2	88.8741	female	28	25-39	0	0	0	0	0	0	0	0	0	0	0	0
1879202	18792	2	Tribal-Chakma	chittago	rangamat	belaichh	tinkania	rural	low	2	88.8741	female	30	25-39	1	1	1	1	1	1	0	0	1	1	0	0
2818401	28184	1	Tribal-Chakma	chittago	rangamat	belaichh	tinkania	rural	low	2	88.8741	male	60	55+	1	1	1	1	1	1	0	0	1	1	0	0
1872702	18727	2	Tribal-Chakma	chittago	rangamat	belaichh	tinkania	rural	high	2	88.8741	female	31	25-39	0	0	0	0	0	0	0	0	0	0	0	0
2826602	28266	2	Tribal-Chakma	chittago	rangamat	belaichh	tinkania	rural	moderate	2	88.8741	female	50	40-54	0	0	0	0	0	0	0	0	0	0	0	0
2834303	28343	3	Tribal-Chakma	chittago	rangamat	belaichh	tinkania	rural	high	2	88.8741	male	30	25-39	0	0	0	0	0	0	0	0	0	0	0	0
1882302	18823	2	Tribal-Chakma	chittago	rangamat	belaichh	tinkania	rural	low	2	88.8741	female	32	25-39	0	0	0	0	0	0	0	0	0	0	0	0
2828805	28288	5	Tribal-Chakma	chittago	rangamat	belaichh	tinkania	rural	moderate	2	88.8741	male	18	18-24	0	0	0	0	0	0	0	0	0	0	0	0
2819102	28191	2	Tribal-Chakma	chittago	rangamat	belaichh	tinkania	rural	low	2	88.8741	female	42	40-54	1	1	1	1	1	1	0	0	1	1	0	0
1879502	18795	2	Tribal-Chakma	chittago	rangamat	belaichh	tinkania	rural	high	2	88.8741	female	40	40-54	1	1	1	1	1	1	0	0	1	1	0	0
2818802	28188	2	Tribal-Chakma	chittago	rangamat	belaichh	tinkania	rural	moderate	2	88.8741	female	39	25-39	0	0	0	0	0	0	0	0	0	0	0	0
2818701	28187	1	Tribal-Chakma	chittago	rangamat	belaichh	tinkania	rural	high	2	88.8741	male	28	25-39	1	1	1	1	1	1	0	0	1	1	0	0
1872601	18726	1	Tribal-Chakma	chittago	rangamat	belaichh	tinkania	rural	high	2	88.8741	male	32	25-39	1	1	1	1	0	0	0	0	1	1	0	0
2826402	28264	2	Tribal-Chakma	chittago	rangamat	belaichh	tinkania	rural	high	2	88.8741	female	40	40-54	0	0	0	0	0	0	0	0	0	0	0	0
2833501	28335	1	Tribal-Chakma	chittago	rangamat	belaichh	tinkania	rural	moderate	2	88.8741	male	35	25-39	1	1	1	1	1	1	0	0	1	1	0	0
1874702	18747	2	Tribal-Chakma	chittago	rangamat	belaichh	tinkania	rural	moderate	2	88.8741	female	50	40-54	1	1	1	1	1	1	0	0	1	1	0	0
2832701	28327	1	Tribal-Chakma	chittago	rangamat	belaichh	tinkania	rural	high	2	88.8741	male	50	40-54	1	1	1	1	1	1	0	0	1	1	0	0
2819603	28196	3	Tribal-Chakma	chittago	rangamat	belaichh	tinkania	rural	low	2	88.8741	female	25	25-39	1	1	1	1	1	1	0	0	1	1	0	0
2819904	28199	4	Tribal-Chakma	chittago	rangamat	belaichh	tinkania	rural	high	2	88.8741	male	20	18-24	1	1	1	1	1	1	0	0	1	1	0	0
2825502	28255	2	Tribal-Chakma	chittago	rangamat	belaichh	tinkania	rural	high	2	88.8741	female	55	55+	0	0	0	0	0	0	0	0	0	0	0	0
2825303	28253	3	Tribal-Chakma	chittago	rangamat	belaichh	tinkania	rural	low	2	88.8741	male	32	25-39	0	0	0	0	0	0	0	0	0	0	0	0
2817204	28172	4	Tribal-Chakma	chittago	rangamat	belaichh	tinkania	rural	low	2	88.8741	male	20	18-24	0	0	0	0	0	0	0	0	0	0	0	0
1875304	18753	4	Tribal-Chakma	chittago	rangamat	belaichh	tinkania	rural	moderate	2	88.8741	male	15	15-17	0	0	0	0	0	0	0	0	0	0	0	0
2814803	28148	3	Tribal-Chakma	chittago	rangamat	belaichh	tinkania	rural	high	2	88.8741	female	30	25-39	0	0	0	0	0	0	0	0	0	0	0	0
2814702	28147	2	Tribal-Chakma	chittago	rangamat	belaichh	tinkania	rural	moderate	2	88.8741	female	56	55+	1	1	1	1	1	1	0	0	1	1	0	0
1872503	18725	3	Tribal-Chakma	chittago	rangamat	belaichh	tinkania	rural	high	2	88.8741	male	17	15-17	1	1	1	1	1	1	0	0	1	1	0	0
2841201	28412	1	Tribal-Chakma	chittago	rangamat	belaichh	tinkania	rural	moderate	2	88.8741	male	55	55+	0	0	0	0	0	0	0	0	0	0	0	0
3137103	31371	3	Floating	dhaka	dhaka	lalbagh	kamrangi	urban	low	90	24	female	20	18-24	0	0	0	0	0	0	0	0	0	0	0	0
3136904	31369	4	Floating	dhaka	dhaka	lalbagh	kamrangi	urban	moderate	90	24	male	22	18-24	1	1	1	1	1	1	0	0	0	0	0	0
3137601	31376	1	Floating	dhaka	dhaka	lalbagh	kamrangi	urban	low	90	24	male	39	25-39	1	1	1	1	1	1	1	1	0	0	1	1
3136603	31366	3	Floating	dhaka	dhaka	lalbagh	kamrangi	urban	moderate	90	24	female	52	40-54	1	1	0	0	0	0	0	0	0	0	1	1
3136102	31361	2	Floating	dhaka	dhaka	lalbagh	kamrangi	urban	low	90	24	female	20	18-24	0	0	0	0	0	0	0	0	0	0	0	0
3135903	31359	3	Floating	dhaka	dhaka	lalbagh	kamrangi	urban	high	90	24	female	20	18-24	0	0	0	0	0	0	0	0	0	0	0	0
3135701	31357	1	Floating	dhaka	dhaka	lalbagh	kamrangi	urban	moderate	90	24	male	55	55+	1	1	1	1	1	1	0	0	0	0	1	1
3135302	31353	2	Floating	dhaka	dhaka	lalbagh	kamrangi	urban	high	90	24	female	32	25-39	0	0	0	0	0	0	0	0	0	0	0	0
3135101	31351	1	Floating	dhaka	dhaka	lalbagh	kamrangi	urban	moderate	90	24	male	48	40-54	1	1	1	1	1	1	0	0	0	0	1	1
3135102	31351	2	Floating	dhaka	dhaka	lalbagh	kamrangi	urban	moderate	90	24	female	35	25-39	1	1	0	0	0	0	0	0	0	0	1	1
3135301	31353	1	Floating	dhaka	dhaka	lalbagh	kamrangi	urban	high	90	24	male	40	40-54	1	1	1	1	1	1	0	0	0	0	0	0
3135203	31352	3	Floating	dhaka	dhaka	lalbagh	kamrangi	urban	moderate	90	24	male	18	18-24	0	0	0	0	0	0	0	0	0	0	0	0
3135401	31354	1	Floating	dhaka	dhaka	lalbagh	kamrangi	urban	moderate	90	24	male	50	40-54	1	1	1	1	1	1	0	0	0	0	1	1
3135501	31355	1	Floating	dhaka	dhaka	lalbagh	kamrangi	urban	moderate	90	24	male	38	25-39	1	1	1	1	1	1	0	0	0	0	0	0
3135403	31354	3	Floating	dhaka	dhaka	lalbagh	kamrangi	urban	moderate	90	24	male	16	15-17	0	0	0	0	0	0	0	0	0	0	0	0
3135202	31352	2	Floating	dhaka	dhaka	lalbagh	kamrangi	urban	moderate	90	24	female	35	25-39	0	0	0	0	0	0	0	0	0	0	0	0
3135602	31356	2	Floating	dhaka	dhaka	lalbagh	kamrangi	urban	high	90	24	female	22	18-24	0	0	0	0	0	0	0	0	0	0	0	0
3135601	31356	1	Floating	dhaka	dhaka	lalbagh	kamrangi	urban	high	90	24	male	26	25-39	1	1	1	1	1	1	0	0	0	0	0	0
3135702	31357	2	Floating	dhaka	dhaka	lalbagh	kamrangi	urban	moderate	90	24	female	45	40-54	0	0	0	0	0	0	0	0	0	0	0	0
3135704	31357	4	Floating	dhaka	dhaka	lalbagh	kamrangi	urban	moderate	90	24	male	18	18-24	0	0	0	0	0	0	0	0	0	0	0	0
3135502	31355	2	Floating	dhaka	dhaka	lalbagh	kamrangi	urban	moderate	90	24	female	21	18-24	0	0	0	0	0	0	0	0	0	0	0	0
3135703	31357	3	Floating	dhaka	dhaka	lalbagh	kamrangi	urban	moderate	90	24	male	20	18-24	0	0	0	0	0	0	0	0	0	0	0	0
3135902	31359	2	Floating	dhaka	dhaka	lalbagh	kamrangi	urban	high	90	24	female	60	55+	1	1	0	0	0	0	0	0	0	0	1	1
3135901	31359	1	Floating	dhaka	dhaka	lalbagh	kamrangi	urban	high	90	24	male	37	25-39	1	1	1	1	1	1	0	0	0	0	0	0
3136001	31360	1	Floating	dhaka	dhaka	lalbagh	kamrangi	urban	moderate	90	24	male	32	25-39	1	1	1	1	1	1	0	0	0	0	0	0
3136101	31361	1	Floating	dhaka	dhaka	lalbagh	kamrangi	urban	low	90	24	male	22	18-24	1	1	1	1	1	1	0	0	0	0	0	0
3135802	31358	2	Floating	dhaka	dhaka	lalbagh	kamrangi	urban	high	90	24	female	25	25-39	0	0	0	0	0	0	0	0	0	0	0	0
3136002	31360	2	Floating	dhaka	dhaka	lalbagh	kamrangi	urban	moderate	90	24	female	21	18-24	0	0	0	0	0	0	0	0	0	0	0	0
3136301	31363	1	Floating	dhaka	dhaka	lalbagh	kamrangi	urban	low	90	24	male	48	40-54	1	1	1	1	1	1	0	0	0	0	0	0
3136203	31362	3	Floating	dhaka	dhaka	lalbagh	kamrangi	urban	high	90	24	male	17	15-17	0	0	0	0	0	0	0	0	0	0	0	0
3136302	31363	2	Floating	dhaka	dhaka	lalbagh	kamrangi	urban	low	90	24	female	42	40-54	1	1	0	0	0	0	0	0	0	0	1	1
3135103	31351	3	Floating	dhaka	dhaka	lalbagh	kamrangi	urban	moderate	90	24	male	20	18-24	0	0	0	0	0	0	0	0	0	0	0	0
3136201	31362	1	Floating	dhaka	dhaka	lalbagh	kamrangi	urban	high	90	24	male	42	40-54	1	1	1	1	1	1	0	0	0	0	1	1
3136602	31366	2	Floating	dhaka	dhaka	lalbagh	kamrangi	urban	moderate	90	24	male	30	25-39	1	1	1	1	1	1	0	0	0	0	0	0
3136601	31366	1	Floating	dhaka	dhaka	lalbagh	kamrangi	urban	moderate	90	24	female	27	25-39	0	0	0	0	0	0	0	0	0	0	0	0
3136701	31367	1	Floating	dhaka	dhaka	lalbagh	kamrangi	urban	moderate	90	24	male	35	25-39	1	1	1	1	1	1	0	0	0	0	0	0
3136802	31368	2	Floating	dhaka	dhaka	lalbagh	kamrangi	urban	moderate	90	24	female	36	25-39	1	1	0	0	0	0	0	0	0	0	1	1
3136801	31368	1	Floating	dhaka	dhaka	lalbagh	kamrangi	urban	moderate	90	24	male	42	40-54	1	1	1	1	1	1	0	0	0	0	0	0
3136502	31365	2	Floating	dhaka	dhaka	lalbagh	kamrangi	urban	low	90	24	female	35	25-39	1	1	0	0	0	0	0	0	0	0	1	1
3136903	31369	3	Floating	dhaka	dhaka	lalbagh	kamrangi	urban	moderate	90	24	female	55	55+	0	0	0	0	0	0	0	0	0	0	0	0
3136902	31369	2	Floating	dhaka	dhaka	lalbagh	kamrangi	urban	moderate	90	24	female	17	15-17	0	0	0	0	0	0	0	0	0	0	0	0
3136905	31369	5	Floating	dhaka	dhaka	lalbagh	kamrangi	urban	moderate	90	24	male	20	18-24	0	0	0	0	0	0	0	0	0	0	0	0
3137001	31370	1	Floating	dhaka	dhaka	lalbagh	kamrangi	urban	moderate	90	24	male	49	40-54	1	1	1	1	1	1	0	0	0	0	0	0
3136901	31369	1	Floating	dhaka	dhaka	lalbagh	kamrangi	urban	moderate	90	24	male	26	25-39	1	1	1	1	1	1	0	0	0	0	0	0
3136501	31365	1	Floating	dhaka	dhaka	lalbagh	kamrangi	urban	low	90	24	male	48	40-54	1	1	1	1	1	1	0	0	0	0	1	1
3136906	31369	6	Floating	dhaka	dhaka	lalbagh	kamrangi	urban	moderate	90	24	male	18	18-24	0	0	0	0	0	0	0	0	0	0	0	0
3137102	31371	2	Floating	dhaka	dhaka	lalbagh	kamrangi	urban	low	90	24	female	47	40-54	1	1	0	0	0	0	0	0	0	0	1	1
3137101	31371	1	Floating	dhaka	dhaka	lalbagh	kamrangi	urban	low	90	24	male	55	55+	1	1	1	1	1	1	0	0	0	0	1	1
3137201	31372	1	Floating	dhaka	dhaka	lalbagh	kamrangi	urban	low	90	24	male	45	40-54	1	1	1	1	1	1	0	0	0	0	0	0
3137401	31374	1	Floating	dhaka	dhaka	lalbagh	kamrangi	urban	moderate	90	24	male	30	25-39	1	1	1	1	1	1	0	0	0	0	1	1
3137301	31373	1	Floating	dhaka	dhaka	lalbagh	kamrangi	urban	moderate	90	24	male	64	55+	1	1	1	1	1	1	0	0	0	0	0	0
3137003	31370	3	Floating	dhaka	dhaka	lalbagh	kamrangi	urban	moderate	90	24	male	26	25-39	1	1	1	1	1	1	0	0	0	0	0	0
3137502	31375	2	Floating	dhaka	dhaka	lalbagh	kamrangi	urban	low	90	24	female	24	18-24	0	0	0	0	0	0	0	0	0	0	0	0
3137501	31375	1	Floating	dhaka	dhaka	lalbagh	kamrangi	urban	low	90	24	male	35	25-39	1	1	1	1	1	1	0	0	0	0	0	0
3137602	31376	2	Floating	dhaka	dhaka	lalbagh	kamrangi	urban	low	90	24	female	26	25-39	1	1	0	0	0	0	0	0	0	0	1	1
3136402	31364	2	Floating	dhaka	dhaka	lalbagh	kamrangi	urban	low	90	24	female	16	15-17	0	0	0	0	0	0	0	0	0	0	0	0
3137402	31374	2	Floating	dhaka	dhaka	lalbagh	kamrangi	urban	moderate	90	24	female	24	18-24	1	1	0	0	0	0	0	0	0	0	1	1
3137701	31377	1	Floating	dhaka	dhaka	lalbagh	kamrangi	urban	low	90	24	male	24	18-24	1	1	1	1	1	1	0	0	0	0	0	0
3137804	31378	4	Floating	dhaka	dhaka	lalbagh	kamrangi	urban	low	90	24	female	18	18-24	1	1	0	0	0	0	0	0	0	0	1	1
3137803	31378	3	Floating	dhaka	dhaka	lalbagh	kamrangi	urban	low	90	24	female	29	25-39	1	1	0	0	0	0	0	0	0	0	1	1
3137902	31379	2	Floating	dhaka	dhaka	lalbagh	kamrangi	urban	high	90	24	female	20	18-24	0	0	0	0	0	0	0	0	0	0	0	0
3138101	31381	1	Floating	dhaka	dhaka	lalbagh	kamrangi	urban	moderate	90	24	male	50	40-54	1	1	1	1	1	1	0	0	0	0	1	1
3138002	31380	2	Floating	dhaka	dhaka	lalbagh	kamrangi	urban	moderate	90	24	female	25	25-39	0	0	0	0	0	0	0	0	0	0	0	0
3137802	31378	2	Floating	dhaka	dhaka	lalbagh	kamrangi	urban	low	90	24	female	42	40-54	1	1	0	0	0	0	0	0	0	0	1	1
3138104	31381	4	Floating	dhaka	dhaka	lalbagh	kamrangi	urban	moderate	90	24	male	24	18-24	0	0	0	0	0	0	0	0	0	0	0	0
3138103	31381	3	Floating	dhaka	dhaka	lalbagh	kamrangi	urban	moderate	90	24	male	27	25-39	0	0	0	0	0	0	0	0	0	0	0	0
3138106	31381	6	Floating	dhaka	dhaka	lalbagh	kamrangi	urban	moderate	90	24	male	18	18-24	0	0	0	0	0	0	0	0	0	0	0	0
3138202	31382	2	Floating	dhaka	dhaka	lalbagh	kamrangi	urban	high	90	24	female	36	25-39	0	0	0	0	0	0	0	0	0	0	0	0
3138102	31381	2	Floating	dhaka	dhaka	lalbagh	kamrangi	urban	moderate	90	24	female	42	40-54	1	1	0	0	0	0	0	0	0	0	1	1
3138201	31382	1	Floating	dhaka	dhaka	lalbagh	kamrangi	urban	high	90	24	male	41	40-54	1	1	1	1	1	1	0	0	0	0	0	0
3138303	31383	3	Floating	dhaka	dhaka	lalbagh	kamrangi	urban	high	90	24	male	16	15-17	0	0	0	0	0	0	0	0	0	0	0	0
3138302	31383	2	Floating	dhaka	dhaka	lalbagh	kamrangi	urban	high	90	24	female	36	25-39	0	0	0	0	0	0	0	0	0	0	0	0
3138402	31384	2	Floating	dhaka	dhaka	lalbagh	kamrangi	urban	moderate	90	24	female	22	18-24	0	0	0	0	0	0	0	0	0	0	0	0
3138601	31386	1	Floating	dhaka	dhaka	lalbagh	kamrangi	urban	moderate	90	24	male	48	40-54	1	1	1	1	1	1	0	0	0	0	0	0
3138502	31385	2	Floating	dhaka	dhaka	lalbagh	kamrangi	urban	moderate	90	24	female	45	40-54	0	0	0	0	0	0	0	0	0	0	0	0
3138301	31383	1	Floating	dhaka	dhaka	lalbagh	kamrangi	urban	high	90	24	male	41	40-54	1	1	1	1	1	1	0	0	0	0	0	0
3138702	31387	2	Floating	dhaka	dhaka	lalbagh	kamrangi	urban	low	90	24	female	42	40-54	0	0	0	0	0	0	0	0	0	0	0	0
3138701	31387	1	Floating	dhaka	dhaka	lalbagh	kamrangi	urban	low	90	24	male	55	55+	1	1	1	1	1	1	0	0	0	0	0	0
3137702	31377	2	Floating	dhaka	dhaka	lalbagh	kamrangi	urban	low	90	24	female	42	40-54	1	1	0	0	0	0	0	0	0	0	1	1
3138602	31386	2	Floating	dhaka	dhaka	lalbagh	kamrangi	urban	moderate	90	24	female	42	40-54	0	0	0	0	0	0	0	0	0	0	0	0
3139001	31390	1	Floating	dhaka	dhaka	lalbagh	kamrangi	urban	low	90	24	male	25	25-39	1	1	1	1	1	1	0	0	0	0	0	0
3138902	31389	2	Floating	dhaka	dhaka	lalbagh	kamrangi	urban	low	90	24	female	18	18-24	0	0	0	0	0	0	0	0	0	0	0	0
3139101	31391	1	Floating	dhaka	dhaka	lalbagh	kamrangi	urban	low	90	24	male	38	25-39	1	1	1	1	1	1	0	0	0	0	0	0
3139202	31392	2	Floating	dhaka	dhaka	lalbagh	kamrangi	urban	moderate	90	24	female	24	18-24	0	0	0	0	0	0	0	0	0	0	0	0
3139201	31392	1	Floating	dhaka	dhaka	lalbagh	kamrangi	urban	moderate	90	24	male	40	40-54	1	1	1	1	1	1	0	0	0	0	1	1
3138901	31389	1	Floating	dhaka	dhaka	lalbagh	kamrangi	urban	low	90	24	male	20	18-24	1	1	1	1	1	1	0	0	0	0	0	0
3139401	31394	1	Floating	dhaka	dhaka	lalbagh	kamrangi	urban	high	90	24	male	40	40-54	1	1	1	1	1	1	0	0	0	0	1	1
3139302	31393	2	Floating	dhaka	dhaka	lalbagh	kamrangi	urban	high	90	24	female	30	25-39	0	0	0	0	0	0	0	0	0	0	0	0
3139403	31394	3	Floating	dhaka	dhaka	lalbagh	kamrangi	urban	high	90	24	female	17	15-17	0	0	0	0	0	0	0	0	0	0	0	0
3139501	31395	1	Floating	dhaka	dhaka	lalbagh	kamrangi	urban	moderate	90	24	male	42	40-54	1	1	1	1	1	1	0	0	0	0	0	0
3139301	31393	1	Floating	dhaka	dhaka	lalbagh	kamrangi	urban	high	90	24	male	39	25-39	1	1	1	1	1	1	0	0	0	0	0	0
3139404	31394	4	Floating	dhaka	dhaka	lalbagh	kamrangi	urban	high	90	24	female	15	15-17	0	0	0	0	0	0	0	0	0	0	0	0
3139601	31396	1	Floating	dhaka	dhaka	lalbagh	kamrangi	urban	moderate	90	24	male	35	25-39	1	1	1	1	1	1	0	0	0	0	0	0
3139504	31395	4	Floating	dhaka	dhaka	lalbagh	kamrangi	urban	moderate	90	24	female	17	15-17	0	0	0	0	0	0	0	0	0	0	0	0
3139701	31397	1	Floating	dhaka	dhaka	lalbagh	kamrangi	urban	high	90	24	male	32	25-39	1	1	1	1	1	1	0	0	0	0	0	0
3139802	31398	2	Floating	dhaka	dhaka	lalbagh	kamrangi	urban	moderate	90	24	female	48	40-54	0	0	0	0	0	0	0	0	0	0	0	0
3139801	31398	1	Floating	dhaka	dhaka	lalbagh	kamrangi	urban	moderate	90	24	male	28	25-39	1	1	1	1	1	1	0	0	0	0	0	0
3139503	31395	3	Floating	dhaka	dhaka	lalbagh	kamrangi	urban	moderate	90	24	female	85	55+	1	1	0	0	0	0	0	0	0	0	1	1
3139903	31399	3	Floating	dhaka	dhaka	lalbagh	kamrangi	urban	high	90	24	female	17	15-17	0	0	0	0	0	0	0	0	0	0	0	0
3139902	31399	2	Floating	dhaka	dhaka	lalbagh	kamrangi	urban	high	90	24	female	60	55+	1	1	0	0	0	0	0	0	0	0	1	1
3139905	31399	5	Floating	dhaka	dhaka	lalbagh	kamrangi	urban	high	90	24	female	15	15-17	0	0	0	0	0	0	0	0	0	0	0	0
3138801	31388	1	Floating	dhaka	dhaka	lalbagh	kamrangi	urban	low	90	24	male	44	40-54	1	1	1	1	1	1	1	1	0	0	0	0
3139901	31399	1	Floating	dhaka	dhaka	lalbagh	kamrangi	urban	high	90	24	male	22	18-24	1	1	1	1	1	1	0	0	0	0	0	0
3140001	31400	1	Floating	dhaka	dhaka	lalbagh	kamrangi	urban	high	90	24	male	55	55+	1	1	1	1	1	1	0	0	0	0	0	0
3140005	31400	5	Floating	dhaka	dhaka	lalbagh	kamrangi	urban	high	90	24	female	17	15-17	0	0	0	0	0	0	0	0	0	0	0	0
3140004	31400	4	Floating	dhaka	dhaka	lalbagh	kamrangi	urban	high	90	24	female	20	18-24	0	0	0	0	0	0	0	0	0	0	0	0
3138705	31387	5	Floating	dhaka	dhaka	lalbagh	kamrangi	urban	low	90	24	female	20	18-24	0	0	0	0	0	0	0	0	0	0	0	0
3140002	31400	2	Floating	dhaka	dhaka	lalbagh	kamrangi	urban	high	90	24	female	36	25-39	0	0	0	0	0	0	0	0	0	0	0	0
3138704	31387	4	Floating	dhaka	dhaka	lalbagh	kamrangi	urban	low	90	24	male	30	25-39	0	0	0	0	0	0	0	0	0	0	0	0
3138703	31387	3	Floating	dhaka	dhaka	lalbagh	kamrangi	urban	low	90	24	male	22	18-24	0	0	0	0	0	0	0	0	0	0	0	0
3139904	31399	4	Floating	dhaka	dhaka	lalbagh	kamrangi	urban	high	90	24	male	20	18-24	0	0	0	0	0	0	0	0	0	0	0	0
3139602	31396	2	Floating	dhaka	dhaka	lalbagh	kamrangi	urban	moderate	90	24	female	26	25-39	0	0	0	0	0	0	0	0	0	0	0	0
3139402	31394	2	Floating	dhaka	dhaka	lalbagh	kamrangi	urban	high	90	24	female	32	25-39	0	0	0	0	0	0	0	0	0	0	0	0
3139002	31390	2	Floating	dhaka	dhaka	lalbagh	kamrangi	urban	low	90	24	female	22	18-24	0	0	0	0	0	0	0	0	0	0	0	0
3138401	31384	1	Floating	dhaka	dhaka	lalbagh	kamrangi	urban	moderate	90	24	male	25	25-39	1	1	1	1	1	1	0	0	0	0	0	0
3140003	31400	3	Floating	dhaka	dhaka	lalbagh	kamrangi	urban	high	90	24	female	98	55+	1	1	0	0	0	0	0	0	0	0	1	1
3139702	31397	2	Floating	dhaka	dhaka	lalbagh	kamrangi	urban	high	90	24	female	26	25-39	0	0	0	0	0	0	0	0	0	0	0	0
3139502	31395	2	Floating	dhaka	dhaka	lalbagh	kamrangi	urban	moderate	90	24	female	35	25-39	0	0	0	0	0	0	0	0	0	0	0	0
3139102	31391	2	Floating	dhaka	dhaka	lalbagh	kamrangi	urban	low	90	24	female	28	25-39	0	0	0	0	0	0	0	0	0	0	0	0
3138802	31388	2	Floating	dhaka	dhaka	lalbagh	kamrangi	urban	low	90	24	female	40	40-54	0	0	0	0	0	0	0	0	0	0	0	0
3138501	31385	1	Floating	dhaka	dhaka	lalbagh	kamrangi	urban	moderate	90	24	male	51	40-54	1	1	1	1	1	1	0	0	0	0	0	0
3138203	31382	3	Floating	dhaka	dhaka	lalbagh	kamrangi	urban	high	90	24	female	15	15-17	0	0	0	0	0	0	0	0	0	0	0	0
3138001	31380	1	Floating	dhaka	dhaka	lalbagh	kamrangi	urban	moderate	90	24	male	34	25-39	1	1	1	1	1	1	0	0	0	0	1	1
3137801	31378	1	Floating	dhaka	dhaka	lalbagh	kamrangi	urban	low	90	24	male	47	40-54	1	1	1	1	1	1	0	0	0	0	1	1
3137202	31372	2	Floating	dhaka	dhaka	lalbagh	kamrangi	urban	low	90	24	female	40	40-54	0	0	0	0	0	0	0	0	0	0	0	0
3137002	31370	2	Floating	dhaka	dhaka	lalbagh	kamrangi	urban	moderate	90	24	female	45	40-54	1	1	0	0	0	0	0	0	0	0	1	1
3136702	31367	2	Floating	dhaka	dhaka	lalbagh	kamrangi	urban	moderate	90	24	female	32	25-39	1	1	0	0	0	0	0	0	0	0	1	1
3136401	31364	1	Floating	dhaka	dhaka	lalbagh	kamrangi	urban	low	90	24	male	27	25-39	1	1	1	1	1	1	0	0	0	0	0	0
3136202	31362	2	Floating	dhaka	dhaka	lalbagh	kamrangi	urban	high	90	24	female	35	25-39	0	0	0	0	0	0	0	0	0	0	0	0
3138105	31381	5	Floating	dhaka	dhaka	lalbagh	kamrangi	urban	moderate	90	24	male	20	18-24	0	0	0	0	0	0	0	0	0	0	0	0
3135801	31358	1	Floating	dhaka	dhaka	lalbagh	kamrangi	urban	high	90	24	male	35	25-39	1	1	1	1	1	1	0	0	0	0	1	1
3135402	31354	2	Floating	dhaka	dhaka	lalbagh	kamrangi	urban	moderate	90	24	female	35	25-39	1	1	0	0	0	0	0	0	0	0	1	1
3135201	31352	1	Floating	dhaka	dhaka	lalbagh	kamrangi	urban	moderate	90	24	male	50	40-54	1	1	1	1	1	1	0	0	0	0	0	0
3137901	31379	1	Floating	dhaka	dhaka	lalbagh	kamrangi	urban	high	90	24	male	25	25-39	1	1	1	1	1	1	0	0	0	0	0	0
3161401	31614	1	Floating	dhaka	dhaka	mohammad	adabor	urban	moderate	87	163.265	male	53	40-54	1	1	1	1	1	1	0	0	0	0	0	0
3161302	31613	2	Floating	dhaka	dhaka	mohammad	adabor	urban	high	87	163.265	female	30	25-39	0	0	0	0	0	0	0	0	0	0	0	0
3161503	31615	3	Floating	dhaka	dhaka	mohammad	adabor	urban	low	87	163.265	male	22	18-24	1	1	1	1	1	1	0	0	0	0	0	0
3161502	31615	2	Floating	dhaka	dhaka	mohammad	adabor	urban	low	87	163.265	female	36	25-39	0	0	0	0	0	0	0	0	0	0	0	0
3161602	31616	2	Floating	dhaka	dhaka	mohammad	adabor	urban	high	87	163.265	female	20	18-24	0	0	0	0	0	0	0	0	0	0	0	0
3161601	31616	1	Floating	dhaka	dhaka	mohammad	adabor	urban	high	87	163.265	male	29	25-39	1	1	1	1	1	1	0	0	0	0	0	0
3161702	31617	2	Floating	dhaka	dhaka	mohammad	adabor	urban	low	87	163.265	female	30	25-39	0	0	0	0	0	0	0	0	0	0	0	0
3161504	31615	4	Floating	dhaka	dhaka	mohammad	adabor	urban	low	87	163.265	female	15	15-17	0	0	0	0	0	0	0	0	0	0	0	0
3162001	31620	1	Floating	dhaka	dhaka	mohammad	adabor	urban	high	87	163.265	male	22	18-24	1	1	1	1	1	1	0	0	0	0	0	0
3161902	31619	2	Floating	dhaka	dhaka	mohammad	adabor	urban	moderate	87	163.265	female	20	18-24	0	0	0	0	0	0	0	0	0	0	0	0
3162102	31621	2	Floating	dhaka	dhaka	mohammad	adabor	urban	low	87	163.265	female	26	25-39	0	0	0	0	0	0	0	0	0	0	0	0
3161802	31618	2	Floating	dhaka	dhaka	mohammad	adabor	urban	low	87	163.265	female	18	18-24	0	0	0	0	0	0	0	0	0	0	0	0
3162302	31623	2	Floating	dhaka	dhaka	mohammad	adabor	urban	low	87	163.265	female	19	18-24	0	0	0	0	0	0	0	0	0	0	0	0
3162201	31622	1	Floating	dhaka	dhaka	mohammad	adabor	urban	low	87	163.265	male	22	18-24	1	1	1	1	1	1	0	0	0	0	0	0
3165501	31655	1	Floating	dhaka	dhaka	mohammad	adabor	urban	high	87	163.265	male	24	18-24	0	0	0	0	0	0	0	0	0	0	0	0
3165901	31659	1	Floating	dhaka	dhaka	mohammad	adabor	urban	moderate	87	163.265	male	37	25-39	1	1	1	1	1	1	0	0	0	0	0	0
3166001	31660	1	Floating	dhaka	dhaka	mohammad	adabor	urban	low	87	163.265	male	40	40-54	1	1	1	1	1	1	0	0	0	0	0	0
3165502	31655	2	Floating	dhaka	dhaka	mohammad	adabor	urban	high	87	163.265	male	28	25-39	1	1	1	1	1	1	0	0	0	0	1	0
3165801	31658	1	Floating	dhaka	dhaka	mohammad	adabor	urban	high	87	163.265	male	24	18-24	1	1	1	1	1	1	0	0	0	0	0	0
3165701	31657	1	Floating	dhaka	dhaka	mohammad	adabor	urban	moderate	87	163.265	male	38	25-39	1	1	1	1	1	1	0	0	0	0	0	0
3165601	31656	1	Floating	dhaka	dhaka	mohammad	adabor	urban	low	87	163.265	male	27	25-39	1	1	1	1	1	1	0	0	0	0	1	1
3165004	31650	4	Floating	dhaka	dhaka	mohammad	adabor	urban	moderate	87	163.265	female	18	18-24	0	0	0	0	0	0	0	0	0	0	0	0
3165303	31653	3	Floating	dhaka	dhaka	mohammad	adabor	urban	high	87	163.265	female	30	25-39	0	0	0	0	0	0	0	0	0	0	0	0
3165404	31654	4	Floating	dhaka	dhaka	mohammad	adabor	urban	high	87	163.265	male	20	18-24	0	0	0	0	0	0	0	0	0	0	0	0
3165402	31654	2	Floating	dhaka	dhaka	mohammad	adabor	urban	high	87	163.265	female	50	40-54	1	1	0	0	0	0	0	0	0	0	1	1
3165305	31653	5	Floating	dhaka	dhaka	mohammad	adabor	urban	high	87	163.265	female	18	18-24	0	0	0	0	0	0	0	0	0	0	0	0
3165101	31651	1	Floating	dhaka	dhaka	mohammad	adabor	urban	high	87	163.265	male	26	25-39	1	1	1	1	1	1	0	0	0	0	1	0
3165301	31653	1	Floating	dhaka	dhaka	mohammad	adabor	urban	high	87	163.265	male	64	55+	1	1	1	1	1	1	0	0	0	0	0	0
3165203	31652	3	Floating	dhaka	dhaka	mohammad	adabor	urban	high	87	163.265	male	22	18-24	0	0	0	0	0	0	0	0	0	0	0	0
3165201	31652	1	Floating	dhaka	dhaka	mohammad	adabor	urban	high	87	163.265	male	50	40-54	1	1	1	1	1	1	1	1	0	0	0	0
3164401	31644	1	Floating	dhaka	dhaka	mohammad	adabor	urban	moderate	87	163.265	male	30	25-39	1	1	1	1	1	1	0	0	0	0	0	0
3164801	31648	1	Floating	dhaka	dhaka	mohammad	adabor	urban	moderate	87	163.265	male	25	25-39	1	1	1	1	1	1	0	0	0	0	0	0
3163601	31636	1	Floating	dhaka	dhaka	mohammad	adabor	urban	high	87	163.265	male	32	25-39	1	1	1	1	1	1	0	0	0	0	0	0
3164902	31649	2	Floating	dhaka	dhaka	mohammad	adabor	urban	moderate	87	163.265	female	20	18-24	0	0	0	0	0	0	0	0	0	0	0	0
3164402	31644	2	Floating	dhaka	dhaka	mohammad	adabor	urban	moderate	87	163.265	female	25	25-39	0	0	0	0	0	0	0	0	0	0	0	0
3164701	31647	1	Floating	dhaka	dhaka	mohammad	adabor	urban	moderate	87	163.265	male	42	40-54	1	1	1	1	1	1	0	0	0	0	0	0
3164702	31647	2	Floating	dhaka	dhaka	mohammad	adabor	urban	moderate	87	163.265	female	34	25-39	1	1	0	0	0	0	0	0	0	0	1	1
3164503	31645	3	Floating	dhaka	dhaka	mohammad	adabor	urban	high	87	163.265	female	16	15-17	0	0	0	0	0	0	0	0	0	0	0	0
3164101	31641	1	Floating	dhaka	dhaka	mohammad	adabor	urban	low	87	163.265	male	35	25-39	1	1	1	1	1	1	0	0	0	0	0	0
3163602	31636	2	Floating	dhaka	dhaka	mohammad	adabor	urban	high	87	163.265	female	23	18-24	0	0	0	0	0	0	0	0	0	0	0	0
3164303	31643	3	Floating	dhaka	dhaka	mohammad	adabor	urban	moderate	87	163.265	male	15	15-17	0	0	0	0	0	0	0	0	0	0	0	0
3164601	31646	1	Floating	dhaka	dhaka	mohammad	adabor	urban	moderate	87	163.265	male	30	25-39	1	1	1	1	1	1	0	0	0	0	1	1
3164202	31642	2	Floating	dhaka	dhaka	mohammad	adabor	urban	moderate	87	163.265	female	18	18-24	0	0	0	0	0	0	0	0	0	0	0	0
3163701	31637	1	Floating	dhaka	dhaka	mohammad	adabor	urban	low	87	163.265	male	26	25-39	1	1	1	1	1	1	0	0	0	0	0	0
3164001	31640	1	Floating	dhaka	dhaka	mohammad	adabor	urban	high	87	163.265	male	45	40-54	1	1	1	1	1	1	0	0	0	0	0	0
3164002	31640	2	Floating	dhaka	dhaka	mohammad	adabor	urban	high	87	163.265	female	38	25-39	0	0	0	0	0	0	0	0	0	0	0	0
3164301	31643	1	Floating	dhaka	dhaka	mohammad	adabor	urban	moderate	87	163.265	male	40	40-54	1	1	1	1	1	1	0	0	0	0	0	0
3163801	31638	1	Floating	dhaka	dhaka	mohammad	adabor	urban	moderate	87	163.265	male	80	55+	1	1	1	1	1	1	1	1	0	0	1	1
3163802	31638	2	Floating	dhaka	dhaka	mohammad	adabor	urban	moderate	87	163.265	female	25	25-39	1	1	0	0	0	0	0	0	0	0	1	1
3163301	31633	1	Floating	dhaka	dhaka	mohammad	adabor	urban	moderate	87	163.265	male	32	25-39	1	1	1	1	1	1	0	0	0	0	0	0
3162403	31624	3	Floating	dhaka	dhaka	mohammad	adabor	urban	moderate	87	163.265	female	22	18-24	0	0	0	0	0	0	0	0	0	0	0	0
3162902	31629	2	Floating	dhaka	dhaka	mohammad	adabor	urban	high	87	163.265	female	21	18-24	0	0	0	0	0	0	0	0	0	0	0	0
3163901	31639	1	Floating	dhaka	dhaka	mohammad	adabor	urban	high	87	163.265	male	35	25-39	1	1	1	1	1	1	0	0	0	0	0	0
3163402	31634	2	Floating	dhaka	dhaka	mohammad	adabor	urban	low	87	163.265	female	35	25-39	0	0	0	0	0	0	0	0	0	0	0	0
3163001	31630	1	Floating	dhaka	dhaka	mohammad	adabor	urban	low	87	163.265	male	50	40-54	1	1	1	1	1	1	0	0	0	0	1	1
3163201	31632	1	Floating	dhaka	dhaka	mohammad	adabor	urban	low	87	163.265	male	25	25-39	1	1	1	1	1	1	1	1	0	0	1	1
3163202	31632	2	Floating	dhaka	dhaka	mohammad	adabor	urban	low	87	163.265	female	20	18-24	0	0	0	0	0	0	0	0	0	0	0	0
3163501	31635	1	Floating	dhaka	dhaka	mohammad	adabor	urban	low	87	163.265	male	25	25-39	1	1	1	1	1	1	0	0	0	0	0	0
3163004	31630	4	Floating	dhaka	dhaka	mohammad	adabor	urban	low	87	163.265	male	18	18-24	1	1	1	1	1	1	0	0	0	0	0	0
3162702	31627	2	Floating	dhaka	dhaka	mohammad	adabor	urban	high	87	163.265	female	48	40-54	1	1	0	0	0	0	0	0	0	0	1	1
3162501	31625	1	Floating	dhaka	dhaka	mohammad	adabor	urban	high	87	163.265	male	56	55+	1	1	1	1	1	1	0	0	0	0	0	0
3162901	31629	1	Floating	dhaka	dhaka	mohammad	adabor	urban	high	87	163.265	male	27	25-39	1	1	1	1	1	1	0	0	0	0	0	0
3163101	31631	1	Floating	dhaka	dhaka	mohammad	adabor	urban	low	87	163.265	male	28	25-39	1	1	1	1	1	1	1	1	0	0	0	0
3162802	31628	2	Floating	dhaka	dhaka	mohammad	adabor	urban	moderate	87	163.265	female	22	18-24	0	0	0	0	0	0	0	0	0	0	0	0
3162602	31626	2	Floating	dhaka	dhaka	mohammad	adabor	urban	moderate	87	163.265	female	52	40-54	0	0	0	0	0	0	0	0	0	0	0	0
3162401	31624	1	Floating	dhaka	dhaka	mohammad	adabor	urban	moderate	87	163.265	male	55	55+	1	1	1	1	1	1	0	0	0	0	0	0
3162002	31620	2	Floating	dhaka	dhaka	mohammad	adabor	urban	high	87	163.265	female	19	18-24	0	0	0	0	0	0	0	0	0	0	0	0
3161603	31616	3	Floating	dhaka	dhaka	mohammad	adabor	urban	high	87	163.265	female	45	40-54	0	0	0	0	0	0	0	0	0	0	0	0
3161402	31614	2	Floating	dhaka	dhaka	mohammad	adabor	urban	moderate	87	163.265	female	35	25-39	0	0	0	0	0	0	0	0	0	0	0	0
3165902	31659	2	Floating	dhaka	dhaka	mohammad	adabor	urban	moderate	87	163.265	female	30	25-39	0	0	0	0	0	0	0	0	0	0	0	0
3165702	31657	2	Floating	dhaka	dhaka	mohammad	adabor	urban	moderate	87	163.265	female	30	25-39	0	0	0	0	0	0	0	0	0	0	0	0
3165503	31655	3	Floating	dhaka	dhaka	mohammad	adabor	urban	high	87	163.265	female	25	25-39	0	0	0	0	0	0	0	0	0	0	0	0
3164201	31642	1	Floating	dhaka	dhaka	mohammad	adabor	urban	moderate	87	163.265	male	22	18-24	1	1	1	1	1	1	0	0	0	0	0	0
3165403	31654	3	Floating	dhaka	dhaka	mohammad	adabor	urban	high	87	163.265	female	20	18-24	1	1	0	0	0	0	0	0	0	0	1	1
3165304	31653	4	Floating	dhaka	dhaka	mohammad	adabor	urban	high	87	163.265	male	20	18-24	0	0	0	0	0	0	0	0	0	0	0	0
3165204	31652	4	Floating	dhaka	dhaka	mohammad	adabor	urban	high	87	163.265	female	18	18-24	0	0	0	0	0	0	0	0	0	0	0	0
3165102	31651	2	Floating	dhaka	dhaka	mohammad	adabor	urban	high	87	163.265	female	20	18-24	0	0	0	0	0	0	0	0	0	0	0	0
3165002	31650	2	Floating	dhaka	dhaka	mohammad	adabor	urban	moderate	87	163.265	female	48	40-54	0	0	0	0	0	0	0	0	0	0	0	0
3164802	31648	2	Floating	dhaka	dhaka	mohammad	adabor	urban	moderate	87	163.265	female	22	18-24	0	0	0	0	0	0	0	0	0	0	0	0
3164602	31646	2	Floating	dhaka	dhaka	mohammad	adabor	urban	moderate	87	163.265	female	23	18-24	0	0	0	0	0	0	0	0	0	0	0	0
3164501	31645	1	Floating	dhaka	dhaka	mohammad	adabor	urban	high	87	163.265	male	62	55+	1	1	1	1	1	1	0	0	0	0	0	0
3164302	31643	2	Floating	dhaka	dhaka	mohammad	adabor	urban	moderate	87	163.265	female	32	25-39	1	1	0	0	0	0	0	0	0	0	1	1
3164102	31641	2	Floating	dhaka	dhaka	mohammad	adabor	urban	low	87	163.265	female	26	25-39	1	1	0	0	0	0	0	0	0	0	1	1
3163902	31639	2	Floating	dhaka	dhaka	mohammad	adabor	urban	high	87	163.265	female	30	25-39	0	0	0	0	0	0	0	0	0	0	0	0
3163702	31637	2	Floating	dhaka	dhaka	mohammad	adabor	urban	low	87	163.265	female	20	18-24	0	0	0	0	0	0	0	0	0	0	0	0
3164502	31645	2	Floating	dhaka	dhaka	mohammad	adabor	urban	high	87	163.265	male	22	18-24	0	0	0	0	0	0	0	0	0	0	0	0
3163502	31635	2	Floating	dhaka	dhaka	mohammad	adabor	urban	low	87	163.265	female	19	18-24	0	0	0	0	0	0	0	0	0	0	0	0
3163302	31633	2	Floating	dhaka	dhaka	mohammad	adabor	urban	moderate	87	163.265	female	22	18-24	1	1	0	0	0	0	0	0	0	0	1	1
3163102	31631	2	Floating	dhaka	dhaka	mohammad	adabor	urban	low	87	163.265	female	23	18-24	0	0	0	0	0	0	0	0	0	0	0	0
3163002	31630	2	Floating	dhaka	dhaka	mohammad	adabor	urban	low	87	163.265	female	45	40-54	1	1	0	0	0	0	0	0	0	0	1	1
3162803	31628	3	Floating	dhaka	dhaka	mohammad	adabor	urban	moderate	87	163.265	male	23	18-24	1	1	1	1	1	1	0	0	0	0	0	0
3162703	31627	3	Floating	dhaka	dhaka	mohammad	adabor	urban	high	87	163.265	male	26	25-39	1	1	1	1	1	1	0	0	0	0	0	0
3162603	31626	3	Floating	dhaka	dhaka	mohammad	adabor	urban	moderate	87	163.265	male	20	18-24	0	0	0	0	0	0	0	0	0	0	0	0
3162503	31625	3	Floating	dhaka	dhaka	mohammad	adabor	urban	high	87	163.265	male	18	18-24	0	0	0	0	0	0	0	0	0	0	0	0
3162402	31624	2	Floating	dhaka	dhaka	mohammad	adabor	urban	moderate	87	163.265	male	30	25-39	0	0	0	0	0	0	0	0	0	0	0	0
3162301	31623	1	Floating	dhaka	dhaka	mohammad	adabor	urban	low	87	163.265	male	25	25-39	1	1	1	1	1	1	0	0	0	0	1	0
3162101	31621	1	Floating	dhaka	dhaka	mohammad	adabor	urban	low	87	163.265	male	31	25-39	1	1	1	1	1	1	0	0	0	0	1	0
3161901	31619	1	Floating	dhaka	dhaka	mohammad	adabor	urban	moderate	87	163.265	male	25	25-39	1	1	1	1	1	1	0	0	0	0	0	0
3161701	31617	1	Floating	dhaka	dhaka	mohammad	adabor	urban	low	87	163.265	male	37	25-39	1	1	1	1	1	1	0	0	0	0	0	0
3161505	31615	5	Floating	dhaka	dhaka	mohammad	adabor	urban	low	87	163.265	male	18	18-24	1	1	1	1	1	1	0	0	0	0	0	0
3161501	31615	1	Floating	dhaka	dhaka	mohammad	adabor	urban	low	87	163.265	male	43	40-54	1	1	1	1	1	1	0	0	0	0	1	0
3161301	31613	1	Floating	dhaka	dhaka	mohammad	adabor	urban	high	87	163.265	male	38	25-39	1	1	1	1	1	1	0	0	0	0	0	0
3165202	31652	2	Floating	dhaka	dhaka	mohammad	adabor	urban	high	87	163.265	female	48	40-54	1	1	0	0	0	0	0	0	0	0	1	1
3165302	31653	2	Floating	dhaka	dhaka	mohammad	adabor	urban	high	87	163.265	female	50	40-54	0	0	0	0	0	0	0	0	0	0	0	0
3165401	31654	1	Floating	dhaka	dhaka	mohammad	adabor	urban	high	87	163.265	male	29	25-39	1	1	1	1	1	1	0	0	0	0	0	0
3165602	31656	2	Floating	dhaka	dhaka	mohammad	adabor	urban	low	87	163.265	female	20	18-24	1	1	0	0	0	0	0	0	0	0	1	1
3165802	31658	2	Floating	dhaka	dhaka	mohammad	adabor	urban	high	87	163.265	female	18	18-24	0	0	0	0	0	0	0	0	0	0	0	0
3166002	31660	2	Floating	dhaka	dhaka	mohammad	adabor	urban	low	87	163.265	female	22	18-24	0	0	0	0	0	0	0	0	0	0	0	0
3165001	31650	1	Floating	dhaka	dhaka	mohammad	adabor	urban	moderate	87	163.265	male	22	18-24	1	1	1	1	1	1	0	0	0	0	0	0
3162202	31622	2	Floating	dhaka	dhaka	mohammad	adabor	urban	low	87	163.265	female	19	18-24	0	0	0	0	0	0	0	0	0	0	0	0
3162504	31625	4	Floating	dhaka	dhaka	mohammad	adabor	urban	high	87	163.265	male	16	15-17	0	0	0	0	0	0	0	0	0	0	0	0
3161801	31618	1	Floating	dhaka	dhaka	mohammad	adabor	urban	low	87	163.265	male	26	25-39	1	1	1	1	1	1	1	1	0	0	0	0
3162601	31626	1	Floating	dhaka	dhaka	mohammad	adabor	urban	moderate	87	163.265	male	65	55+	1	1	1	1	1	1	1	1	0	0	0	0
3162604	31626	4	Floating	dhaka	dhaka	mohammad	adabor	urban	moderate	87	163.265	female	15	15-17	0	0	0	0	0	0	0	0	0	0	0	0
3162701	31627	1	Floating	dhaka	dhaka	mohammad	adabor	urban	high	87	163.265	male	57	55+	1	1	0	0	0	0	0	0	0	0	1	1
3162704	31627	4	Floating	dhaka	dhaka	mohammad	adabor	urban	high	87	163.265	male	25	25-39	1	1	1	1	1	1	0	0	0	0	0	0
3162801	31628	1	Floating	dhaka	dhaka	mohammad	adabor	urban	moderate	87	163.265	male	28	25-39	1	1	0	0	0	0	0	0	0	0	1	1
3162502	31625	2	Floating	dhaka	dhaka	mohammad	adabor	urban	high	87	163.265	female	45	40-54	0	0	0	0	0	0	0	0	0	0	0	0
3163003	31630	3	Floating	dhaka	dhaka	mohammad	adabor	urban	low	87	163.265	male	22	18-24	0	0	0	0	0	0	0	0	0	0	0	0
3163401	31634	1	Floating	dhaka	dhaka	mohammad	adabor	urban	low	87	163.265	male	38	25-39	1	1	1	1	1	1	0	0	0	0	1	1
3164901	31649	1	Floating	dhaka	dhaka	mohammad	adabor	urban	moderate	87	163.265	male	26	25-39	1	1	1	1	1	1	1	0	0	0	0	0
3366801	33668	1	Floating	dhaka	dhaka	mohammad	adabor	urban	moderate	87	163.265	female	50	40-54	1	1	0	0	0	0	0	0	0	0	1	1
3366802	33668	2	Floating	dhaka	dhaka	mohammad	adabor	urban	moderate	87	163.265	female	70	55+	1	1	0	0	0	0	0	0	0	0	1	1
3162303	31623	3	Floating	dhaka	dhaka	mohammad	adabor	urban	low	87	163.265	female	16	15-17	0	0	0	0	0	0	0	0	0	0	0	0
3165003	31650	3	Floating	dhaka	dhaka	mohammad	adabor	urban	moderate	87	163.265	male	24	18-24	1	1	1	1	1	1	0	0	0	0	0	0
3250301	32503	1	Floating	dhaka	dhaka	mohammad	jeneva c	urban	high	88	12.2549	female	52	40-54	1	1	0	0	0	0	0	0	0	0	1	1
3250202	32502	2	Floating	dhaka	dhaka	mohammad	jeneva c	urban	moderate	88	12.2549	female	24	18-24	0	0	0	0	0	0	0	0	0	0	0	0
3249804	32498	4	Floating	dhaka	dhaka	mohammad	jeneva c	urban	high	88	12.2549	female	16	15-17	0	0	0	0	0	0	0	0	0	0	0	0
3250103	32501	3	Floating	dhaka	dhaka	mohammad	jeneva c	urban	moderate	88	12.2549	male	25	25-39	0	0	0	0	0	0	0	0	0	0	0	0
3250102	32501	2	Floating	dhaka	dhaka	mohammad	jeneva c	urban	moderate	88	12.2549	female	44	40-54	1	1	0	0	0	0	0	0	0	0	1	1
3250002	32500	2	Floating	dhaka	dhaka	mohammad	jeneva c	urban	moderate	88	12.2549	female	23	18-24	0	0	0	0	0	0	0	0	0	0	0	0
3250001	32500	1	Floating	dhaka	dhaka	mohammad	jeneva c	urban	moderate	88	12.2549	male	26	25-39	1	1	1	1	1	1	0	0	0	0	0	0
3249902	32499	2	Floating	dhaka	dhaka	mohammad	jeneva c	urban	low	88	12.2549	female	21	18-24	0	0	0	0	0	0	0	0	0	0	0	0
3249701	32497	1	Floating	dhaka	dhaka	mohammad	jeneva c	urban	low	88	12.2549	male	42	40-54	1	1	1	1	1	1	0	0	0	0	0	0
3249504	32495	4	Floating	dhaka	dhaka	mohammad	jeneva c	urban	moderate	88	12.2549	male	33	25-39	0	0	0	0	0	0	0	0	0	0	0	0
3249802	32498	2	Floating	dhaka	dhaka	mohammad	jeneva c	urban	high	88	12.2549	female	33	25-39	1	1	0	0	0	0	0	0	0	0	1	1
3249705	32497	5	Floating	dhaka	dhaka	mohammad	jeneva c	urban	low	88	12.2549	female	15	15-17	0	0	0	0	0	0	0	0	0	0	0	0
3249704	32497	4	Floating	dhaka	dhaka	mohammad	jeneva c	urban	low	88	12.2549	male	17	15-17	0	0	0	0	0	0	0	0	0	0	0	0
3249703	32497	3	Floating	dhaka	dhaka	mohammad	jeneva c	urban	low	88	12.2549	female	19	18-24	0	0	0	0	0	0	0	0	0	0	0	0
3249505	32495	5	Floating	dhaka	dhaka	mohammad	jeneva c	urban	moderate	88	12.2549	male	28	25-39	0	0	0	0	0	0	0	0	0	0	0	0
3249603	32496	3	Floating	dhaka	dhaka	mohammad	jeneva c	urban	high	88	12.2549	female	15	15-17	0	0	0	0	0	0	0	0	0	0	0	0
3249602	32496	2	Floating	dhaka	dhaka	mohammad	jeneva c	urban	high	88	12.2549	female	40	40-54	0	0	0	0	0	0	0	0	0	0	0	0
3149601	31496	1	Floating	dhaka	dhaka	mohammad	jeneva c	urban	moderate	88	12.2549	male	50	40-54	1	1	1	1	1	1	0	0	0	0	0	0
3249509	32495	9	Floating	dhaka	dhaka	mohammad	jeneva c	urban	moderate	88	12.2549	female	20	18-24	0	0	0	0	0	0	0	0	0	0	0	0
3249508	32495	8	Floating	dhaka	dhaka	mohammad	jeneva c	urban	moderate	88	12.2549	female	24	18-24	0	0	0	0	0	0	0	0	0	0	0	0
3249507	32495	7	Floating	dhaka	dhaka	mohammad	jeneva c	urban	moderate	88	12.2549	female	28	25-39	1	1	0	0	0	0	0	0	0	0	1	1
3249003	32490	3	Floating	dhaka	dhaka	mohammad	jeneva c	urban	moderate	88	12.2549	male	22	18-24	0	0	0	0	0	0	0	0	0	0	0	0
3248503	32485	3	Floating	dhaka	dhaka	mohammad	jeneva c	urban	high	88	12.2549	female	54	40-54	1	1	0	0	0	0	0	0	0	0	1	1
3249303	32493	3	Floating	dhaka	dhaka	mohammad	jeneva c	urban	moderate	88	12.2549	female	17	15-17	0	0	0	0	0	0	0	0	0	0	0	0
3250302	32503	2	Floating	dhaka	dhaka	mohammad	jeneva c	urban	high	88	12.2549	male	23	18-24	1	1	1	1	1	1	0	0	0	0	0	0
3249402	32494	2	Floating	dhaka	dhaka	mohammad	jeneva c	urban	low	88	12.2549	female	42	40-54	1	1	0	0	0	0	0	0	0	0	1	1
3249401	32494	1	Floating	dhaka	dhaka	mohammad	jeneva c	urban	low	88	12.2549	male	50	40-54	1	1	1	1	1	1	0	0	0	0	1	1
3249004	32490	4	Floating	dhaka	dhaka	mohammad	jeneva c	urban	moderate	88	12.2549	female	19	18-24	0	0	0	0	0	0	0	0	0	0	0	0
3249302	32493	2	Floating	dhaka	dhaka	mohammad	jeneva c	urban	moderate	88	12.2549	female	30	25-39	1	1	0	0	0	0	0	0	0	0	1	1
3249301	32493	1	Floating	dhaka	dhaka	mohammad	jeneva c	urban	moderate	88	12.2549	male	37	25-39	1	1	1	1	1	1	0	0	0	0	1	1
3149102	31491	2	Floating	dhaka	dhaka	mohammad	jeneva c	urban	moderate	88	12.2549	female	35	25-39	0	0	0	0	0	0	0	0	0	0	0	0
3249201	32492	1	Floating	dhaka	dhaka	mohammad	jeneva c	urban	low	88	12.2549	male	36	25-39	1	1	1	1	1	1	0	0	0	0	0	0
3249103	32491	3	Floating	dhaka	dhaka	mohammad	jeneva c	urban	low	88	12.2549	male	22	18-24	1	1	1	1	1	1	0	0	0	0	0	0
3249102	32491	2	Floating	dhaka	dhaka	mohammad	jeneva c	urban	low	88	12.2549	female	39	25-39	0	0	0	0	0	0	0	0	0	0	0	0
3248901	32489	1	Floating	dhaka	dhaka	mohammad	jeneva c	urban	low	88	12.2549	male	43	40-54	1	1	1	1	1	1	0	0	0	0	0	0
3248504	32485	4	Floating	dhaka	dhaka	mohammad	jeneva c	urban	high	88	12.2549	female	22	18-24	0	0	0	0	0	0	0	0	0	0	0	0
3249002	32490	2	Floating	dhaka	dhaka	mohammad	jeneva c	urban	moderate	88	12.2549	female	45	40-54	1	1	0	0	0	0	0	0	0	0	1	1
3248905	32489	5	Floating	dhaka	dhaka	mohammad	jeneva c	urban	low	88	12.2549	male	18	18-24	0	0	0	0	0	0	0	0	0	0	0	0
3248904	32489	4	Floating	dhaka	dhaka	mohammad	jeneva c	urban	low	88	12.2549	male	20	18-24	0	0	0	0	0	0	0	0	0	0	0	0
3248903	32489	3	Floating	dhaka	dhaka	mohammad	jeneva c	urban	low	88	12.2549	male	22	18-24	0	0	0	0	0	0	0	0	0	0	0	0
3148806	31488	6	Floating	dhaka	dhaka	mohammad	jeneva c	urban	high	88	12.2549	male	20	18-24	0	0	0	0	0	0	0	0	0	0	0	0
3248505	32485	5	Floating	dhaka	dhaka	mohammad	jeneva c	urban	high	88	12.2549	male	25	25-39	1	1	0	0	0	0	0	0	0	0	1	1
3248802	32488	2	Floating	dhaka	dhaka	mohammad	jeneva c	urban	moderate	88	12.2549	female	22	18-24	0	0	0	0	0	0	0	0	0	0	0	0
3248801	32488	1	Floating	dhaka	dhaka	mohammad	jeneva c	urban	moderate	88	12.2549	male	25	25-39	1	1	1	1	1	1	0	0	0	0	0	0
3248701	32487	1	Floating	dhaka	dhaka	mohammad	jeneva c	urban	low	88	12.2549	male	38	25-39	1	1	1	1	1	1	0	0	0	0	0	0
3248602	32486	2	Floating	dhaka	dhaka	mohammad	jeneva c	urban	low	88	12.2549	female	28	25-39	0	0	0	0	0	0	0	0	0	0	0	0
3248601	32486	1	Floating	dhaka	dhaka	mohammad	jeneva c	urban	low	88	12.2549	male	32	25-39	1	1	1	1	1	1	0	0	0	0	1	1
3248301	32483	1	Floating	dhaka	dhaka	mohammad	jeneva c	urban	moderate	88	12.2549	male	28	25-39	1	1	1	1	1	1	0	0	0	0	1	1
3248102	32481	2	Floating	dhaka	dhaka	mohammad	jeneva c	urban	moderate	88	12.2549	female	42	40-54	0	0	0	0	0	0	0	0	0	0	0	0
3247605	32476	5	Floating	dhaka	dhaka	mohammad	jeneva c	urban	moderate	88	12.2549	female	16	15-17	0	0	0	0	0	0	0	0	0	0	0	0
3249501	32495	1	Floating	dhaka	dhaka	mohammad	jeneva c	urban	moderate	88	12.2549	male	62	55+	1	1	1	1	1	1	0	0	0	0	1	1
3248402	32484	2	Floating	dhaka	dhaka	mohammad	jeneva c	urban	moderate	88	12.2549	female	24	18-24	0	0	0	0	0	0	0	0	0	0	0	0
3248401	32484	1	Floating	dhaka	dhaka	mohammad	jeneva c	urban	moderate	88	12.2549	female	32	25-39	1	1	1	1	1	1	0	0	0	0	0	0
3248103	32481	3	Floating	dhaka	dhaka	mohammad	jeneva c	urban	moderate	88	12.2549	female	22	18-24	0	0	0	0	0	0	0	0	0	0	0	0
3248204	32482	4	Floating	dhaka	dhaka	mohammad	jeneva c	urban	moderate	88	12.2549	male	20	18-24	0	0	0	0	0	0	0	0	0	0	0	0
3248203	32482	3	Floating	dhaka	dhaka	mohammad	jeneva c	urban	moderate	88	12.2549	female	21	18-24	0	0	0	0	0	0	0	0	0	0	0	0
3248201	32482	1	Floating	dhaka	dhaka	mohammad	jeneva c	urban	moderate	88	12.2549	male	45	40-54	1	1	1	1	1	1	0	0	0	0	0	0
3150001	31500	1	Floating	dhaka	dhaka	mohammad	jeneva c	urban	moderate	88	12.2549	male	28	25-39	1	1	1	1	1	1	0	0	0	0	0	0
3248106	32481	6	Floating	dhaka	dhaka	mohammad	jeneva c	urban	moderate	88	12.2549	male	16	15-17	0	0	0	0	0	0	0	0	0	0	0	0
3248105	32481	5	Floating	dhaka	dhaka	mohammad	jeneva c	urban	moderate	88	12.2549	female	18	18-24	0	0	0	0	0	0	0	0	0	0	0	0
3248001	32480	1	Floating	dhaka	dhaka	mohammad	jeneva c	urban	moderate	88	12.2549	male	30	25-39	1	1	1	1	1	1	0	0	0	0	0	0
3247701	32477	1	Floating	dhaka	dhaka	mohammad	jeneva c	urban	low	88	12.2549	male	40	40-54	1	1	1	1	1	1	0	0	0	0	0	0
3248101	32481	1	Floating	dhaka	dhaka	mohammad	jeneva c	urban	moderate	88	12.2549	male	50	40-54	1	1	1	1	1	1	0	0	0	0	0	0
3248501	32485	1	Floating	dhaka	dhaka	mohammad	jeneva c	urban	high	88	12.2549	male	33	25-39	1	1	1	1	1	1	0	0	0	0	1	1
3246003	32460	3	Floating	dhaka	dhaka	mohammad	jeneva c	urban	moderate	88	12.2549	male	17	15-17	0	0	0	0	0	0	0	0	0	0	0	0
3246002	32460	2	Floating	dhaka	dhaka	mohammad	jeneva c	urban	moderate	88	12.2549	female	40	40-54	0	0	0	0	0	0	0	0	0	0	0	0
3140303	31403	3	Floating	dhaka	dhaka	mohammad	jeneva c	urban	moderate	88	12.2549	female	25	25-39	0	0	0	0	0	0	0	0	0	0	0	0
3245702	32457	2	Floating	dhaka	dhaka	mohammad	jeneva c	urban	moderate	88	12.2549	female	35	25-39	0	0	0	0	0	0	0	0	0	0	0	0
3140305	31403	5	Floating	dhaka	dhaka	mohammad	jeneva c	urban	moderate	88	12.2549	female	15	15-17	0	0	0	0	0	0	0	0	0	0	0	0
3245904	32459	4	Floating	dhaka	dhaka	mohammad	jeneva c	urban	moderate	88	12.2549	male	20	18-24	0	0	0	0	0	0	0	0	0	0	0	0
3140404	31404	4	Floating	dhaka	dhaka	mohammad	jeneva c	urban	high	88	12.2549	male	22	18-24	0	0	0	0	0	0	0	0	0	0	0	0
3245903	32459	3	Floating	dhaka	dhaka	mohammad	jeneva c	urban	moderate	88	12.2549	male	18	18-24	0	0	0	0	0	0	0	0	0	0	0	0
3140402	31404	2	Floating	dhaka	dhaka	mohammad	jeneva c	urban	high	88	12.2549	female	20	18-24	0	0	0	0	0	0	0	0	0	0	0	0
3245802	32458	2	Floating	dhaka	dhaka	mohammad	jeneva c	urban	moderate	88	12.2549	female	30	25-39	0	0	0	0	0	0	0	0	0	0	0	0
3140604	31406	4	Floating	dhaka	dhaka	mohammad	jeneva c	urban	high	88	12.2549	female	17	15-17	0	0	0	0	0	0	0	0	0	0	0	0
3140701	31407	1	Floating	dhaka	dhaka	mohammad	jeneva c	urban	high	88	12.2549	male	52	40-54	1	1	1	1	1	1	0	0	0	0	0	0
3178003	31780	3	Floating	dhaka	dhaka	mohammad	jeneva c	urban	high	88	12.2549	male	38	25-39	1	1	1	1	1	1	0	0	0	0	0	0
3245801	32458	1	Floating	dhaka	dhaka	mohammad	jeneva c	urban	moderate	88	12.2549	male	39	25-39	1	1	1	1	1	1	0	0	0	0	0	0
3245601	32456	1	Floating	dhaka	dhaka	mohammad	jeneva c	urban	moderate	88	12.2549	male	55	55+	0	0	0	0	0	0	0	0	0	0	0	0
3140801	31408	1	Floating	dhaka	dhaka	mohammad	jeneva c	urban	low	88	12.2549	female	60	55+	1	1	1	1	1	1	0	0	0	0	0	0
3140802	31408	2	Floating	dhaka	dhaka	mohammad	jeneva c	urban	low	88	12.2549	male	30	25-39	0	0	0	0	0	0	0	0	0	0	0	0
3140803	31408	3	Floating	dhaka	dhaka	mohammad	jeneva c	urban	low	88	12.2549	male	26	25-39	0	0	0	0	0	0	0	0	0	0	0	0
3140502	31405	2	Floating	dhaka	dhaka	mohammad	jeneva c	urban	moderate	88	12.2549	female	25	25-39	0	0	0	0	0	0	0	0	0	0	0	0
3140602	31406	2	Floating	dhaka	dhaka	mohammad	jeneva c	urban	high	88	12.2549	male	45	40-54	0	0	0	0	0	0	0	0	0	0	0	0
3140705	31407	5	Floating	dhaka	dhaka	mohammad	jeneva c	urban	high	88	12.2549	male	21	18-24	0	0	0	0	0	0	0	0	0	0	0	0
3245604	32456	4	Floating	dhaka	dhaka	mohammad	jeneva c	urban	moderate	88	12.2549	male	24	18-24	0	0	0	0	0	0	0	0	0	0	0	0
3245603	32456	3	Floating	dhaka	dhaka	mohammad	jeneva c	urban	moderate	88	12.2549	male	26	25-39	1	1	1	1	1	1	0	0	0	0	0	0
3141001	31410	1	Floating	dhaka	dhaka	mohammad	jeneva c	urban	high	88	12.2549	male	47	40-54	1	1	1	1	1	1	0	0	0	0	0	0
3141003	31410	3	Floating	dhaka	dhaka	mohammad	jeneva c	urban	high	88	12.2549	male	22	18-24	0	0	0	0	0	0	0	0	0	0	0	0
3178004	31780	4	Floating	dhaka	dhaka	mohammad	jeneva c	urban	high	88	12.2549	female	17	15-17	0	0	0	0	0	0	0	0	0	0	0	0
3140903	31409	3	Floating	dhaka	dhaka	mohammad	jeneva c	urban	high	88	12.2549	male	26	25-39	0	0	0	0	0	0	0	0	0	0	0	0
3245505	32455	5	Floating	dhaka	dhaka	mohammad	jeneva c	urban	moderate	88	12.2549	male	26	25-39	1	1	1	1	1	1	0	0	0	0	0	0
3245504	32455	4	Floating	dhaka	dhaka	mohammad	jeneva c	urban	moderate	88	12.2549	male	18	18-24	0	0	0	0	0	0	0	0	0	0	0	0
3141301	31413	1	Floating	dhaka	dhaka	mohammad	jeneva c	urban	high	88	12.2549	male	57	55+	1	1	1	1	1	1	0	0	0	0	0	0
3141303	31413	3	Floating	dhaka	dhaka	mohammad	jeneva c	urban	high	88	12.2549	male	45	40-54	1	1	1	1	1	1	0	0	0	0	0	0
3141102	31411	2	Floating	dhaka	dhaka	mohammad	jeneva c	urban	moderate	88	12.2549	female	32	25-39	0	0	0	0	0	0	0	0	0	0	0	0
3245502	32455	2	Floating	dhaka	dhaka	mohammad	jeneva c	urban	moderate	88	12.2549	female	45	40-54	0	0	0	0	0	0	0	0	0	0	0	0
3245501	32455	1	Floating	dhaka	dhaka	mohammad	jeneva c	urban	moderate	88	12.2549	male	50	40-54	1	1	1	1	1	1	0	0	0	0	0	0
3178006	31780	6	Floating	dhaka	dhaka	mohammad	jeneva c	urban	high	88	12.2549	male	22	18-24	0	0	0	0	0	0	0	0	0	0	0	0
3141502	31415	2	Floating	dhaka	dhaka	mohammad	jeneva c	urban	moderate	88	12.2549	female	35	25-39	0	0	0	0	0	0	0	0	0	0	0	0
3141504	31415	4	Floating	dhaka	dhaka	mohammad	jeneva c	urban	moderate	88	12.2549	male	18	18-24	0	0	0	0	0	0	0	0	0	0	0	0
3141601	31416	1	Floating	dhaka	dhaka	mohammad	jeneva c	urban	high	88	12.2549	male	60	55+	1	1	1	1	1	1	0	0	0	0	0	0
3141305	31413	5	Floating	dhaka	dhaka	mohammad	jeneva c	urban	high	88	12.2549	male	35	25-39	1	1	1	1	1	1	0	0	0	0	0	0
3141701	31417	1	Floating	dhaka	dhaka	mohammad	jeneva c	urban	high	88	12.2549	male	70	55+	0	0	0	0	0	0	0	0	0	0	0	0
3178002	31780	2	Floating	dhaka	dhaka	mohammad	jeneva c	urban	high	88	12.2549	female	38	25-39	0	0	0	0	0	0	0	0	0	0	0	0
3141702	31417	2	Floating	dhaka	dhaka	mohammad	jeneva c	urban	high	88	12.2549	female	55	55+	0	0	0	0	0	0	0	0	0	0	0	0
3140901	31409	1	Floating	dhaka	dhaka	mohammad	jeneva c	urban	high	88	12.2549	male	50	40-54	1	1	1	1	1	1	1	1	0	0	0	0
3141602	31416	2	Floating	dhaka	dhaka	mohammad	jeneva c	urban	high	88	12.2549	female	55	55+	1	1	0	0	0	0	0	0	0	0	1	1
3141703	31417	3	Floating	dhaka	dhaka	mohammad	jeneva c	urban	high	88	12.2549	male	28	25-39	0	0	0	0	0	0	0	0	0	0	0	0
3141901	31419	1	Floating	dhaka	dhaka	mohammad	jeneva c	urban	high	88	12.2549	male	58	55+	1	1	1	1	1	1	0	0	0	0	1	1
3141802	31418	2	Floating	dhaka	dhaka	mohammad	jeneva c	urban	moderate	88	12.2549	female	40	40-54	0	0	0	0	0	0	0	0	0	0	0	0
3141902	31419	2	Floating	dhaka	dhaka	mohammad	jeneva c	urban	high	88	12.2549	female	50	40-54	0	0	0	0	0	0	0	0	0	0	0	0
3141904	31419	4	Floating	dhaka	dhaka	mohammad	jeneva c	urban	high	88	12.2549	female	23	18-24	0	0	0	0	0	0	0	0	0	0	0	0
3141905	31419	5	Floating	dhaka	dhaka	mohammad	jeneva c	urban	high	88	12.2549	male	25	25-39	0	0	0	0	0	0	0	0	0	0	0	0
3141801	31418	1	Floating	dhaka	dhaka	mohammad	jeneva c	urban	moderate	88	12.2549	male	23	18-24	1	1	1	1	1	1	0	0	0	0	0	0
3142001	31420	1	Floating	dhaka	dhaka	mohammad	jeneva c	urban	high	88	12.2549	male	35	25-39	1	1	1	1	1	1	0	0	0	0	0	0
3141907	31419	7	Floating	dhaka	dhaka	mohammad	jeneva c	urban	high	88	12.2549	female	17	15-17	0	0	0	0	0	0	0	0	0	0	0	0
3142002	31420	2	Floating	dhaka	dhaka	mohammad	jeneva c	urban	high	88	12.2549	female	25	25-39	0	0	0	0	0	0	0	0	0	0	0	0
3142102	31421	2	Floating	dhaka	dhaka	mohammad	jeneva c	urban	moderate	88	12.2549	male	28	25-39	0	0	0	0	0	0	0	0	0	0	0	0
3141906	31419	6	Floating	dhaka	dhaka	mohammad	jeneva c	urban	high	88	12.2549	female	20	18-24	0	0	0	0	0	0	0	0	0	0	0	0
3142101	31421	1	Floating	dhaka	dhaka	mohammad	jeneva c	urban	moderate	88	12.2549	male	25	25-39	1	1	1	1	1	1	0	0	0	0	0	0
3142204	31422	4	Floating	dhaka	dhaka	mohammad	jeneva c	urban	low	88	12.2549	male	18	18-24	0	0	0	0	0	0	0	0	0	0	0	0
3149902	31499	2	Floating	dhaka	dhaka	mohammad	jeneva c	urban	high	88	12.2549	female	35	25-39	0	0	0	0	0	0	0	0	0	0	0	0
3142202	31422	2	Floating	dhaka	dhaka	mohammad	jeneva c	urban	low	88	12.2549	female	50	40-54	1	1	0	0	0	0	0	0	0	0	1	1
3142301	31423	1	Floating	dhaka	dhaka	mohammad	jeneva c	urban	moderate	88	12.2549	male	40	40-54	1	1	0	0	0	0	0	0	0	0	1	1
3142201	31422	1	Floating	dhaka	dhaka	mohammad	jeneva c	urban	low	88	12.2549	male	60	55+	1	1	1	1	1	1	0	0	0	0	0	0
3140406	31404	6	Floating	dhaka	dhaka	mohammad	jeneva c	urban	high	88	12.2549	female	20	18-24	0	0	0	0	0	0	0	0	0	0	0	0
3245605	32456	5	Floating	dhaka	dhaka	mohammad	jeneva c	urban	moderate	88	12.2549	male	20	18-24	0	0	0	0	0	0	0	0	0	0	0	0
3141704	31417	4	Floating	dhaka	dhaka	mohammad	jeneva c	urban	high	88	12.2549	female	22	18-24	0	0	0	0	0	0	0	0	0	0	0	0
3245901	32459	1	Floating	dhaka	dhaka	mohammad	jeneva c	urban	moderate	88	12.2549	male	48	40-54	1	1	1	1	1	1	0	0	0	0	0	0
3142401	31424	1	Floating	dhaka	dhaka	mohammad	jeneva c	urban	moderate	88	12.2549	male	60	55+	1	1	1	1	1	1	0	0	0	0	0	0
3142701	31427	1	Floating	dhaka	dhaka	mohammad	jeneva c	urban	moderate	88	12.2549	male	50	40-54	1	1	1	1	1	1	0	0	0	0	1	1
3142801	31428	1	Floating	dhaka	dhaka	mohammad	jeneva c	urban	low	88	12.2549	male	30	25-39	1	1	1	1	1	1	0	0	0	0	1	1
3142901	31429	1	Floating	dhaka	dhaka	mohammad	jeneva c	urban	moderate	88	12.2549	female	55	55+	1	1	1	1	1	1	0	0	0	0	0	0
3142601	31426	1	Floating	dhaka	dhaka	mohammad	jeneva c	urban	moderate	88	12.2549	male	35	25-39	1	1	1	1	1	1	0	0	0	0	1	0
3142905	31429	5	Floating	dhaka	dhaka	mohammad	jeneva c	urban	moderate	88	12.2549	female	16	15-17	0	0	0	0	0	0	0	0	0	0	0	0
3143002	31430	2	Floating	dhaka	dhaka	mohammad	jeneva c	urban	high	88	12.2549	female	70	55+	1	1	0	0	0	0	0	0	0	0	1	1
3143004	31430	4	Floating	dhaka	dhaka	mohammad	jeneva c	urban	high	88	12.2549	male	30	25-39	0	0	0	0	0	0	0	0	0	0	0	0
3142903	31429	3	Floating	dhaka	dhaka	mohammad	jeneva c	urban	moderate	88	12.2549	male	25	25-39	1	1	1	1	1	1	0	0	0	0	0	0
3143008	31430	8	Floating	dhaka	dhaka	mohammad	jeneva c	urban	high	88	12.2549	female	25	25-39	0	0	0	0	0	0	0	0	0	0	0	0
3143101	31431	1	Floating	dhaka	dhaka	mohammad	jeneva c	urban	moderate	88	12.2549	male	85	55+	1	1	1	1	1	1	0	0	0	0	1	1
3143006	31430	6	Floating	dhaka	dhaka	mohammad	jeneva c	urban	high	88	12.2549	male	22	18-24	0	0	0	0	0	0	0	0	0	0	0	0
3143203	31432	3	Floating	dhaka	dhaka	mohammad	jeneva c	urban	high	88	12.2549	male	27	25-39	1	1	1	1	1	1	0	0	0	0	0	0
3143204	31432	4	Floating	dhaka	dhaka	mohammad	jeneva c	urban	high	88	12.2549	male	22	18-24	0	0	0	0	0	0	0	0	0	0	0	0
3143205	31432	5	Floating	dhaka	dhaka	mohammad	jeneva c	urban	high	88	12.2549	male	20	18-24	0	0	0	0	0	0	0	0	0	0	0	0
3142505	31425	5	Floating	dhaka	dhaka	mohammad	jeneva c	urban	moderate	88	12.2549	male	20	18-24	0	0	0	0	0	0	0	0	0	0	0	0
3143201	31432	1	Floating	dhaka	dhaka	mohammad	jeneva c	urban	high	88	12.2549	male	50	40-54	1	1	1	1	1	1	0	0	0	0	0	0
3143401	31434	1	Floating	dhaka	dhaka	mohammad	jeneva c	urban	moderate	88	12.2549	male	38	25-39	1	1	1	1	1	1	0	0	0	0	0	0
3143501	31435	1	Floating	dhaka	dhaka	mohammad	jeneva c	urban	moderate	88	12.2549	male	50	40-54	1	1	1	1	1	1	0	0	0	0	0	0
3143503	31435	3	Floating	dhaka	dhaka	mohammad	jeneva c	urban	moderate	88	12.2549	male	22	18-24	0	0	0	0	0	0	0	0	0	0	0	0
3143301	31433	1	Floating	dhaka	dhaka	mohammad	jeneva c	urban	high	88	12.2549	male	27	25-39	1	1	1	1	1	1	0	0	0	0	0	0
3143602	31436	2	Floating	dhaka	dhaka	mohammad	jeneva c	urban	moderate	88	12.2549	male	30	25-39	0	0	0	0	0	0	0	0	0	0	0	0
3143604	31436	4	Floating	dhaka	dhaka	mohammad	jeneva c	urban	moderate	88	12.2549	female	25	25-39	0	0	0	0	0	0	0	0	0	0	0	0
3143701	31437	1	Floating	dhaka	dhaka	mohammad	jeneva c	urban	high	88	12.2549	male	26	25-39	1	1	1	1	1	1	0	0	0	0	0	0
3143505	31435	5	Floating	dhaka	dhaka	mohammad	jeneva c	urban	moderate	88	12.2549	female	19	18-24	0	0	0	0	0	0	0	0	0	0	0	0
3143803	31438	3	Floating	dhaka	dhaka	mohammad	jeneva c	urban	moderate	88	12.2549	male	16	15-17	0	0	0	0	0	0	0	0	0	0	0	0
3143902	31439	2	Floating	dhaka	dhaka	mohammad	jeneva c	urban	moderate	88	12.2549	male	22	18-24	1	1	1	1	1	1	0	0	0	0	0	0
3143801	31438	1	Floating	dhaka	dhaka	mohammad	jeneva c	urban	moderate	88	12.2549	male	46	40-54	1	1	1	1	1	1	0	0	0	0	0	0
3144103	31441	3	Floating	dhaka	dhaka	mohammad	jeneva c	urban	moderate	88	12.2549	male	17	15-17	0	0	0	0	0	0	0	0	0	0	0	0
3142504	31425	4	Floating	dhaka	dhaka	mohammad	jeneva c	urban	moderate	88	12.2549	female	22	18-24	0	0	0	0	0	0	0	0	0	0	0	0
3143207	31432	7	Floating	dhaka	dhaka	mohammad	jeneva c	urban	high	88	12.2549	female	23	18-24	0	0	0	0	0	0	0	0	0	0	0	0
3144003	31440	3	Floating	dhaka	dhaka	mohammad	jeneva c	urban	low	88	12.2549	male	19	18-24	1	1	1	1	1	1	0	0	0	0	0	0
3144304	31443	4	Floating	dhaka	dhaka	mohammad	jeneva c	urban	moderate	88	12.2549	female	60	55+	1	1	0	0	0	0	0	0	0	0	1	1
3144203	31442	3	Floating	dhaka	dhaka	mohammad	jeneva c	urban	high	88	12.2549	female	80	55+	0	0	0	0	0	0	0	0	0	0	0	0
3144604	31446	4	Floating	dhaka	dhaka	mohammad	jeneva c	urban	moderate	88	12.2549	male	15	15-17	0	0	0	0	0	0	0	0	0	0	0	0
3144502	31445	2	Floating	dhaka	dhaka	mohammad	jeneva c	urban	low	88	12.2549	female	20	18-24	0	0	0	0	0	0	0	0	0	0	0	0
3144901	31449	1	Floating	dhaka	dhaka	mohammad	jeneva c	urban	low	88	12.2549	male	33	25-39	1	1	1	1	1	1	0	0	0	0	0	0
3144802	31448	2	Floating	dhaka	dhaka	mohammad	jeneva c	urban	high	88	12.2549	female	50	40-54	1	1	0	0	0	0	0	0	0	0	1	1
3145102	31451	2	Floating	dhaka	dhaka	mohammad	jeneva c	urban	moderate	88	12.2549	female	45	40-54	0	0	0	0	0	0	0	0	0	0	0	0
3144201	31442	1	Floating	dhaka	dhaka	mohammad	jeneva c	urban	high	88	12.2549	male	42	40-54	1	1	1	1	1	1	0	0	0	0	0	0
3145003	31450	3	Floating	dhaka	dhaka	mohammad	jeneva c	urban	moderate	88	12.2549	male	16	15-17	0	0	0	0	0	0	0	0	0	0	0	0
3145302	31453	2	Floating	dhaka	dhaka	mohammad	jeneva c	urban	high	88	12.2549	female	25	25-39	0	0	0	0	0	0	0	0	0	0	0	0
3145201	31452	1	Floating	dhaka	dhaka	mohammad	jeneva c	urban	moderate	88	12.2549	male	50	40-54	1	1	1	1	1	1	0	0	0	0	0	0
[truncated: 3,827 more rows]
