# Supplementary material for: Prevalence and Patterns of Tobacco Use in Bangladesh from 2009 to 2012: Evidence from International Tobacco Control (ITC) Study
Source: PLoS One. 2015 Nov 11;10(11):e0141135. doi: 10.1371/journal.pone.0141135 (PMC4641679; doi:10.1371/journal.pone.0141135)
Supplement: S1 File — The ITC Bangladesh Enumeration data for national sample for wave 1 2009 is in file itcbangladeshcensusprs1.xlsx. The ITC Bangladesh Enumeration data for national sample for wave 3 2012 is in file itcbangladeshcensusprs3.xlsx. The ITC Bangladesh Enumeration data for tribal, floating and border samples for wave 1 2009 is in file itcbangladeshcensustrsl1.xlsx. The ITC Bangladesh Enumeration data for tribal, floating and border samples for wave 3 2012 is in file itcbangladeshcensustrsl3.xlsx. (ZIP) [file pone.0141135.s001.zip › itcbangladeshcensusdat13/itcbangladeshcensustrsl3.xlsx]

## Sheet: Sheet1
uniqid	census	household	memno	sampletype	division	district	upazila	village	urban	cashporhousingindex	strata	ehwt	sex	age	agegrp	anytobacco	anytobaccoweekly	smokestobacco	smokestobaccoweekly	smokescig	smokescigweekly	smokesbidi	smokesbidiweekly	smokeshukka	smokeshukkaweekly	smokeless	smokelessweekly
824002	8240	153	2	Tribal-Chakma	chittago	rangamati	belaichh	tinkania	rural	moderate	2	127.375	female	31	25-39	0	0	0	0	0	0	0	0	0	0	0	0
834501	8345	258	1	Tribal-Chakma	chittago	rangamati	belaichh	tinkania	rural	moderate	2	127.375	male	30	25-39	1	1	1	1	1	1	0	0	1	0	0	0
810702	8107	20	2	Tribal-Chakma	chittago	rangamati	belaichh	tinkania	rural	moderate	2	127.375	female	57	55+	0	0	0	0	0	0	0	0	0	0	0	0
826403	8264	177	3	Tribal-Chakma	chittago	rangamati	belaichh	tinkania	rural	moderate	2	127.375	male	38	25-39	0	0	0	0	0	0	0	0	0	0	0	0
855702	8557	469	2	Tribal-Chakma	chittago	rangamati	belaichh	tinkania	rural	moderate	2	127.375	female	43	40-54	0	0	0	0	0	0	0	0	0	0	0	0
847401	8474	386	1	Tribal-Chakma	chittago	rangamati	belaichh	tinkania	rural	moderate	2	127.375	male	35	25-39	1	1	1	1	1	1	0	0	1	1	0	0
822801	8228	141	1	Tribal-Chakma	chittago	rangamati	belaichh	tinkania	rural	moderate	2	127.375	male	63	55+	0	0	0	0	0	0	0	0	0	0	0	0
841902	8419	331	2	Tribal-Chakma	chittago	rangamati	belaichh	tinkania	rural	moderate	2	127.375	female	30	25-39	0	0	0	0	0	0	0	0	0	0	0	0
825302	8253	166	2	Tribal-Chakma	chittago	rangamati	belaichh	tinkania	rural	moderate	2	127.375	female	55	55+	0	0	0	0	0	0	0	0	0	0	0	0
811002	8110	23	2	Tribal-Chakma	chittago	rangamati	belaichh	tinkania	rural	moderate	2	127.375	female	63	55+	0	0	0	0	0	0	0	0	0	0	0	0
827503	8275	188	3	Tribal-Chakma	chittago	rangamati	belaichh	tinkania	rural	high	2	127.375	male	22	18-24	0	0	0	0	0	0	0	0	0	0	0	0
853003	8530	442	3	Tribal-Chakma	chittago	rangamati	belaichh	tinkania	rural	high	2	127.375	female	20	18-24	0	0	0	0	0	0	0	0	0	0	0	0
845502	8455	367	2	Tribal-Chakma	chittago	rangamati	belaichh	tinkania	rural	moderate	2	127.375	female	50	40-54	1	1	1	1	1	1	0	0	1	0	0	0
819002	8190	103	2	Tribal-Chakma	chittago	rangamati	belaichh	tinkania	rural	moderate	2	127.375	female	53	40-54	0	0	0	0	0	0	0	0	0	0	0	0
848503	8485	397	3	Tribal-Chakma	chittago	rangamati	belaichh	tinkania	rural	moderate	2	127.375	male	27	25-39	1	1	1	1	1	1	0	0	0	0	0	0
822301	8223	136	1	Tribal-Chakma	chittago	rangamati	belaichh	tinkania	rural	moderate	2	127.375	male	46	40-54	1	1	1	1	1	1	0	0	0	0	0	0
810502	8105	18	2	Tribal-Chakma	chittago	rangamati	belaichh	tinkania	rural	high	2	127.375	female	58	55+	0	0	0	0	0	0	0	0	0	0	0	0
823301	8233	146	1	Tribal-Chakma	chittago	rangamati	belaichh	tinkania	rural	high	2	127.375	male	41	40-54	1	1	1	1	1	1	0	0	0	0	0	0
853702	8537	449	2	Tribal-Chakma	chittago	rangamati	belaichh	tinkania	rural	high	2	127.375	female	40	40-54	0	0	0	0	0	0	0	0	0	0	0	0
824702	8247	160	2	Tribal-Chakma	chittago	rangamati	belaichh	tinkania	rural	moderate	2	127.375	female	30	25-39	1	1	1	1	1	1	0	0	0	0	0	0
810902	8109	22	2	Tribal-Chakma	chittago	rangamati	belaichh	tinkania	rural	moderate	2	127.375	female	48	40-54	0	0	0	0	0	0	0	0	0	0	0	0
825804	8258	171	4	Tribal-Chakma	chittago	rangamati	belaichh	tinkania	rural	high	2	127.375	male	35	25-39	0	0	0	0	0	0	0	0	0	0	0	0
839302	8393	306	2	Tribal-Chakma	chittago	rangamati	belaichh	tinkania	rural	moderate	2	127.375	female	63	55+	0	0	0	0	0	0	0	0	0	0	0	0
827001	8270	183	1	Tribal-Chakma	chittago	rangamati	belaichh	tinkania	rural	high	2	127.375	male	45	40-54	1	1	1	1	1	1	0	0	0	0	0	0
846603	8466	378	3	Tribal-Chakma	chittago	rangamati	belaichh	tinkania	rural	high	2	127.375	female	21	18-24	1	1	1	1	1	1	0	0	0	0	0	0
828201	8282	195	1	Tribal-Chakma	chittago	rangamati	belaichh	tinkania	rural	moderate	2	127.375	male	38	25-39	1	1	1	1	1	1	0	0	0	0	0	0
851801	8518	430	1	Tribal-Chakma	chittago	rangamati	belaichh	tinkania	rural	moderate	2	127.375	male	38	25-39	1	1	1	1	1	1	0	0	0	0	0	0
812201	8122	35	1	Tribal-Chakma	chittago	rangamati	belaichh	tinkania	rural	high	2	127.375	male	35	25-39	1	1	1	1	1	1	0	0	0	0	0	0
854301	8543	455	1	Tribal-Chakma	chittago	rangamati	belaichh	tinkania	rural	high	2	127.375	male	31	25-39	1	1	1	1	1	1	0	0	0	0	0	0
847102	8471	383	2	Tribal-Chakma	chittago	rangamati	belaichh	tinkania	rural	high	2	127.375	female	48	40-54	0	0	0	0	0	0	0	0	0	0	0	0
857003	8570	482	3	Tribal-Chakma	chittago	rangamati	belaichh	tinkania	rural	high	2	127.375	female	20	18-24	0	0	0	0	0	0	0	0	0	0	0	0
850203	8502	414	3	Tribal-Chakma	chittago	rangamati	belaichh	tinkania	rural	moderate	2	127.375	male	23	18-24	1	1	1	1	1	1	0	0	0	0	0	0
844802	8448	360	2	Tribal-Chakma	chittago	rangamati	belaichh	tinkania	rural	moderate	2	127.375	female	34	25-39	1	1	1	1	1	1	0	0	0	0	0	0
842203	8422	334	3	Tribal-Chakma	chittago	rangamati	belaichh	tinkania	rural	high	2	127.375	male	25	25-39	0	0	0	0	0	0	0	0	0	0	0	0
853001	8530	442	1	Tribal-Chakma	chittago	rangamati	belaichh	tinkania	rural	high	2	127.375	male	46	40-54	1	1	1	1	1	1	0	0	0	0	0	0
853403	8534	446	3	Tribal-Chakma	chittago	rangamati	belaichh	tinkania	rural	high	2	127.375	male	21	18-24	0	0	0	0	0	0	0	0	0	0	0	0
822601	8226	139	1	Tribal-Chakma	chittago	rangamati	belaichh	tinkania	rural	moderate	2	127.375	male	52	40-54	1	1	1	1	1	1	0	0	0	0	0	0
818301	8183	96	1	Tribal-Chakma	chittago	rangamati	belaichh	tinkania	rural	high	2	127.375	male	65	55+	0	0	0	0	0	0	0	0	0	0	0	0
823102	8231	144	2	Tribal-Chakma	chittago	rangamati	belaichh	tinkania	rural	high	2	127.375	female	47	40-54	0	0	0	0	0	0	0	0	0	0	0	0
810601	8106	19	1	Tribal-Chakma	chittago	rangamati	belaichh	tinkania	rural	high	2	127.375	male	38	25-39	0	0	0	0	0	0	0	0	0	0	0	0
823601	8236	149	1	Tribal-Chakma	chittago	rangamati	belaichh	tinkania	rural	moderate	2	127.375	male	36	25-39	1	1	1	1	1	1	0	0	0	0	0	0
812802	8128	41	2	Tribal-Chakma	chittago	rangamati	belaichh	tinkania	rural	moderate	2	127.375	female	36	25-39	0	0	0	0	0	0	0	0	0	0	0	0
824402	8244	157	2	Tribal-Chakma	chittago	rangamati	belaichh	tinkania	rural	moderate	2	127.375	female	42	40-54	0	0	0	0	0	0	0	0	0	0	0	0
810802	8108	21	2	Tribal-Chakma	chittago	rangamati	belaichh	tinkania	rural	high	2	127.375	female	36	25-39	0	0	0	0	0	0	0	0	0	0	0	0
825002	8250	163	2	Tribal-Chakma	chittago	rangamati	belaichh	tinkania	rural	moderate	2	127.375	female	63	55+	0	0	0	0	0	0	0	0	0	0	0	0
840701	8407	320	1	Tribal-Chakma	chittago	rangamati	belaichh	tinkania	rural	high	2	127.375	male	40	40-54	1	1	1	1	1	1	0	0	1	1	0	0
825602	8256	169	2	Tribal-Chakma	chittago	rangamati	belaichh	tinkania	rural	high	2	127.375	female	40	40-54	0	0	0	0	0	0	0	0	0	0	0	0
810901	8109	22	1	Tribal-Chakma	chittago	rangamati	belaichh	tinkania	rural	moderate	2	127.375	male	52	40-54	1	1	1	1	1	1	0	0	0	0	0	0
826102	8261	174	2	Tribal-Chakma	chittago	rangamati	belaichh	tinkania	rural	moderate	2	127.375	male	25	25-39	0	0	0	0	0	0	0	0	0	0	0	0
851303	8513	425	3	Tribal-Chakma	chittago	rangamati	belaichh	tinkania	rural	moderate	2	127.375	male	29	25-39	1	1	1	1	1	1	0	0	0	0	0	0
826701	8267	180	1	Tribal-Chakma	chittago	rangamati	belaichh	tinkania	rural	moderate	2	127.375	male	29	25-39	0	0	0	0	0	0	0	0	0	0	0	0
812403	8124	37	3	Tribal-Chakma	chittago	rangamati	belaichh	tinkania	rural	high	2	127.375	female	21	18-24	0	0	0	0	0	0	0	0	0	0	0	0
827201	8272	185	1	Tribal-Chakma	chittago	rangamati	belaichh	tinkania	rural	high	2	127.375	male	55	55+	1	1	1	1	1	1	0	0	0	0	0	0
852502	8525	437	2	Tribal-Chakma	chittago	rangamati	belaichh	tinkania	rural	moderate	2	127.375	female	37	25-39	0	0	0	0	0	0	0	0	0	0	0	0
827801	8278	191	1	Tribal-Chakma	chittago	rangamati	belaichh	tinkania	rural	moderate	2	127.375	male	69	55+	1	1	1	1	1	1	0	0	0	0	0	0
811203	8112	24	3	Tribal-Chakma	chittago	rangamati	belaichh	tinkania	rural	moderate	2	127.375	female	21	18-24	0	0	0	0	0	0	0	0	0	0	0	0
835801	8358	271	1	Tribal-Chakma	chittago	rangamati	belaichh	tinkania	rural	moderate	2	127.375	female	38	25-39	0	0	0	0	0	0	0	0	0	0	0	0
851102	8511	423	2	Tribal-Chakma	chittago	rangamati	belaichh	tinkania	rural	moderate	2	127.375	female	29	25-39	0	0	0	0	0	0	0	0	0	0	0	0
822202	8222	135	2	Tribal-Chakma	chittago	rangamati	belaichh	tinkania	rural	moderate	2	127.375	female	62	55+	0	0	0	0	0	0	0	0	0	0	0	0
850001	8500	412	1	Tribal-Chakma	chittago	rangamati	belaichh	tinkania	rural	low	2	127.375	male	48	40-54	0	0	0	0	0	0	0	0	0	0	0	0
835101	8351	264	1	Tribal-Chakma	chittago	rangamati	belaichh	tinkania	rural	low	2	127.375	female	30	25-39	0	0	0	0	0	0	0	0	0	0	0	0
810001	8100	13	1	Tribal-Chakma	chittago	rangamati	belaichh	tinkania	rural	high	2	127.375	male	60	55+	1	1	1	1	1	1	0	0	0	0	0	0
843802	8438	350	2	Tribal-Chakma	chittago	rangamati	belaichh	tinkania	rural	moderate	2	127.375	female	33	25-39	0	0	0	0	0	0	0	0	0	0	0	0
818601	8186	99	1	Tribal-Chakma	chittago	rangamati	belaichh	tinkania	rural	moderate	2	127.375	male	52	40-54	1	1	1	1	1	1	0	0	0	0	0	0
809501	8095	8	1	Tribal-Chakma	chittago	rangamati	belaichh	tinkania	rural	moderate	2	127.375	male	45	40-54	1	1	1	1	1	1	0	0	0	0	0	0
818401	8184	97	1	Tribal-Chakma	chittago	rangamati	belaichh	tinkania	rural	high	2	127.375	male	40	40-54	1	1	1	1	1	1	0	0	0	0	0	0
830103	8301	214	3	Tribal-Chakma	chittago	rangamati	belaichh	tinkania	rural	moderate	2	127.375	male	18	18-24	0	0	0	0	0	0	0	0	0	0	0	0
820503	8205	118	3	Tribal-Chakma	chittago	rangamati	belaichh	tinkania	rural	high	2	127.375	male	18	18-24	0	0	0	0	0	0	0	0	0	0	0	0
809302	8093	6	2	Tribal-Chakma	chittago	rangamati	belaichh	tinkania	rural	moderate	2	127.375	female	45	40-54	0	0	0	0	0	0	0	0	0	0	0	0
817304	8173	86	4	Tribal-Chakma	chittago	rangamati	belaichh	tinkania	rural	moderate	2	127.375	female	17	15-17	0	0	0	0	0	0	0	0	0	0	0	0
831901	8319	232	1	Tribal-Chakma	chittago	rangamati	belaichh	tinkania	rural	moderate	2	127.375	male	40	40-54	1	1	1	1	1	1	0	0	0	0	0	0
848001	8480	392	1	Tribal-Chakma	chittago	rangamati	belaichh	tinkania	rural	high	2	127.375	male	40	40-54	1	1	1	1	1	1	0	0	0	0	0	0
846302	8463	375	2	Tribal-Chakma	chittago	rangamati	belaichh	tinkania	rural	moderate	2	127.375	female	45	40-54	1	1	1	1	1	1	0	0	0	0	0	0
848202	8482	394	2	Tribal-Chakma	chittago	rangamati	belaichh	tinkania	rural	high	2	127.375	female	32	25-39	1	1	1	1	1	1	0	0	0	0	0	0
854203	8542	454	3	Tribal-Chakma	chittago	rangamati	belaichh	tinkania	rural	high	2	127.375	male	20	18-24	1	1	1	1	1	1	0	0	0	0	0	0
847301	8473	385	1	Tribal-Chakma	chittago	rangamati	belaichh	tinkania	rural	moderate	2	127.375	male	38	25-39	1	1	1	1	1	1	0	0	0	0	0	0
855303	8553	465	3	Tribal-Chakma	chittago	rangamati	belaichh	tinkania	rural	moderate	2	127.375	female	20	18-24	0	0	0	0	0	0	0	0	0	0	0	0
847303	8473	385	3	Tribal-Chakma	chittago	rangamati	belaichh	tinkania	rural	moderate	2	127.375	male	23	18-24	1	1	1	1	1	1	0	0	0	0	0	0
810503	8105	18	3	Tribal-Chakma	chittago	rangamati	belaichh	tinkania	rural	high	2	127.375	female	22	18-24	0	0	0	0	0	0	0	0	0	0	0	0
822701	8227	140	1	Tribal-Chakma	chittago	rangamati	belaichh	tinkania	rural	moderate	2	127.375	male	58	55+	1	1	1	1	1	1	0	0	0	0	0	0
832902	8329	242	2	Tribal-Chakma	chittago	rangamati	belaichh	tinkania	rural	moderate	2	127.375	female	28	25-39	0	0	0	0	0	0	0	0	0	0	0	0
823004	8230	143	4	Tribal-Chakma	chittago	rangamati	belaichh	tinkania	rural	high	2	127.375	male	17	15-17	0	0	0	0	0	0	0	0	0	0	0	0
810504	8105	18	4	Tribal-Chakma	chittago	rangamati	belaichh	tinkania	rural	high	2	127.375	male	18	18-24	0	0	0	0	0	0	0	0	0	0	0	0
823203	8232	145	3	Tribal-Chakma	chittago	rangamati	belaichh	tinkania	rural	high	2	127.375	male	20	18-24	0	0	0	0	0	0	0	0	0	0	0	0
834701	8347	260	1	Tribal-Chakma	chittago	rangamati	belaichh	tinkania	rural	low	2	127.375	male	35	25-39	1	1	1	1	1	1	0	0	1	0	0	0
823404	8234	147	4	Tribal-Chakma	chittago	rangamati	belaichh	tinkania	rural	high	2	127.375	male	17	15-17	0	0	0	0	0	0	0	0	0	0	0	0
810602	8106	19	2	Tribal-Chakma	chittago	rangamati	belaichh	tinkania	rural	high	2	127.375	female	35	25-39	0	0	0	0	0	0	0	0	0	0	0	0
823802	8238	151	2	Tribal-Chakma	chittago	rangamati	belaichh	tinkania	rural	high	2	127.375	female	50	40-54	0	0	0	0	0	0	0	0	0	0	0	0
812601	8126	39	1	Tribal-Chakma	chittago	rangamati	belaichh	tinkania	rural	high	2	127.375	male	48	40-54	1	1	1	1	1	1	0	0	0	0	0	0
824201	8242	155	1	Tribal-Chakma	chittago	rangamati	belaichh	tinkania	rural	moderate	2	127.375	male	68	55+	0	0	0	0	0	0	0	0	0	0	0	0
810701	8107	20	1	Tribal-Chakma	chittago	rangamati	belaichh	tinkania	rural	moderate	2	127.375	male	60	55+	0	0	0	0	0	0	0	0	0	0	0	0
824501	8245	158	1	Tribal-Chakma	chittago	rangamati	belaichh	tinkania	rural	moderate	2	127.375	female	56	55+	0	0	0	0	0	0	0	0	0	0	0	0
841202	8412	325	2	Tribal-Chakma	chittago	rangamati	belaichh	tinkania	rural	moderate	2	127.375	female	30	25-39	1	1	1	1	1	1	0	0	0	0	0	0
824801	8248	161	1	Tribal-Chakma	chittago	rangamati	belaichh	tinkania	rural	moderate	2	127.375	male	50	40-54	0	0	0	0	0	0	0	0	0	0	0	0
825103	8251	164	3	Tribal-Chakma	chittago	rangamati	belaichh	tinkania	rural	moderate	2	127.375	female	20	18-24	0	0	0	0	0	0	0	0	0	0	0	0
825203	8252	165	3	Tribal-Chakma	chittago	rangamati	belaichh	tinkania	rural	moderate	2	127.375	male	20	18-24	0	0	0	0	0	0	0	0	0	0	0	0
842101	8421	333	1	Tribal-Chakma	chittago	rangamati	belaichh	tinkania	rural	high	2	127.375	male	40	40-54	1	1	1	1	1	1	0	0	1	1	0	0
825501	8255	168	1	Tribal-Chakma	chittago	rangamati	belaichh	tinkania	rural	moderate	2	127.375	male	38	25-39	1	1	1	1	1	1	0	0	0	0	0	0
833401	8334	247	1	Tribal-Chakma	chittago	rangamati	belaichh	tinkania	rural	low	2	127.375	male	40	40-54	1	1	1	1	1	1	0	0	0	0	0	0
825801	8258	171	1	Tribal-Chakma	chittago	rangamati	belaichh	tinkania	rural	high	2	127.375	male	65	55+	0	0	0	0	0	0	0	0	0	0	0	0
839901	8399	312	1	Tribal-Chakma	chittago	rangamati	belaichh	tinkania	rural	moderate	2	127.375	male	50	40-54	1	1	1	1	1	1	0	0	0	0	0	0
826001	8260	173	1	Tribal-Chakma	chittago	rangamati	belaichh	tinkania	rural	moderate	2	127.375	male	58	55+	1	1	1	1	1	1	0	0	0	0	0	0
858401	8584	496	1	Tribal-Chakma	chittago	rangamati	belaichh	tinkania	rural	high	2	127.375	male	48	40-54	1	1	1	1	1	1	0	0	0	0	1	1
826203	8262	175	3	Tribal-Chakma	chittago	rangamati	belaichh	tinkania	rural	moderate	2	127.375	male	18	18-24	0	0	0	0	0	0	0	0	0	0	0	0
821601	8216	129	1	Tribal-Chakma	chittago	rangamati	belaichh	tinkania	rural	moderate	2	127.375	male	57	55+	1	1	1	1	1	1	0	0	0	0	0	0
826502	8265	178	2	Tribal-Chakma	chittago	rangamati	belaichh	tinkania	rural	moderate	2	127.375	female	31	25-39	0	0	0	0	0	0	0	0	0	0	0	0
834301	8343	256	1	Tribal-Chakma	chittago	rangamati	belaichh	tinkania	rural	low	2	127.375	male	40	40-54	0	0	0	0	0	0	0	0	0	0	0	0
826803	8268	181	3	Tribal-Chakma	chittago	rangamati	belaichh	tinkania	rural	moderate	2	127.375	female	20	18-24	0	0	0	0	0	0	0	0	0	0	0	0
812001	8120	33	1	Tribal-Chakma	chittago	rangamati	belaichh	tinkania	rural	high	2	127.375	male	53	40-54	1	1	1	1	1	1	0	0	0	0	1	1
827103	8271	184	3	Tribal-Chakma	chittago	rangamati	belaichh	tinkania	rural	moderate	2	127.375	male	22	18-24	0	0	0	0	0	0	0	0	0	0	0	0
834401	8344	257	1	Tribal-Chakma	chittago	rangamati	belaichh	tinkania	rural	moderate	2	127.375	male	35	25-39	0	0	0	0	0	0	0	0	0	0	0	0
827402	8274	187	2	Tribal-Chakma	chittago	rangamati	belaichh	tinkania	rural	moderate	2	127.375	female	25	25-39	0	0	0	0	0	0	0	0	0	0	0	0
815601	8156	69	1	Tribal-Chakma	chittago	rangamati	belaichh	tinkania	rural	moderate	2	127.375	male	61	55+	1	1	1	1	1	1	0	0	0	0	0	0
827701	8277	190	1	Tribal-Chakma	chittago	rangamati	belaichh	tinkania	rural	high	2	127.375	male	54	40-54	1	1	1	1	1	1	0	0	0	0	0	0
848902	8489	401	2	Tribal-Chakma	chittago	rangamati	belaichh	tinkania	rural	moderate	2	127.375	female	50	40-54	1	1	1	1	1	1	0	0	0	0	0	0
828002	8280	193	2	Tribal-Chakma	chittago	rangamati	belaichh	tinkania	rural	high	2	127.375	female	28	25-39	0	0	0	0	0	0	0	0	0	0	0	0
835903	8359	272	3	Tribal-Chakma	chittago	rangamati	belaichh	tinkania	rural	moderate	2	127.375	male	35	25-39	0	0	0	0	0	0	0	0	0	0	0	0
835702	8357	270	2	Tribal-Chakma	chittago	rangamati	belaichh	tinkania	rural	low	2	127.375	male	28	25-39	0	0	0	0	0	0	0	0	0	0	0	0
810303	8103	16	3	Tribal-Chakma	chittago	rangamati	belaichh	tinkania	rural	high	2	127.375	female	18	18-24	0	0	0	0	0	0	0	0	0	0	0	0
835904	8359	272	4	Tribal-Chakma	chittago	rangamati	belaichh	tinkania	rural	moderate	2	127.375	female	30	25-39	0	0	0	0	0	0	0	0	0	0	0	0
850901	8509	421	1	Tribal-Chakma	chittago	rangamati	belaichh	tinkania	rural	low	2	127.375	male	34	25-39	1	1	1	1	1	1	0	0	0	0	0	0
850604	8506	418	4	Tribal-Chakma	chittago	rangamati	belaichh	tinkania	rural	moderate	2	127.375	female	25	25-39	0	0	0	0	0	0	0	0	0	0	0	0
809103	8091	4	3	Tribal-Chakma	chittago	rangamati	belaichh	tinkania	rural	moderate	2	127.375	female	15	15-17	0	0	0	0	0	0	0	0	0	0	0	0
846601	8466	378	1	Tribal-Chakma	chittago	rangamati	belaichh	tinkania	rural	high	2	127.375	male	46	40-54	1	1	1	1	1	1	0	0	1	1	0	0
856201	8562	474	1	Tribal-Chakma	chittago	rangamati	belaichh	tinkania	rural	high	2	127.375	male	58	55+	1	1	1	1	1	1	0	0	0	0	0	0
834801	8348	261	1	Tribal-Chakma	chittago	rangamati	belaichh	tinkania	rural	moderate	2	127.375	male	38	25-39	1	0	1	0	1	0	0	0	0	0	0	0
811303	8113	26	3	Tribal-Chakma	chittago	rangamati	belaichh	tinkania	rural	high	2	127.375	male	20	18-24	0	0	0	0	0	0	0	0	0	0	0	0
857501	8575	487	1	Tribal-Chakma	chittago	rangamati	belaichh	tinkania	rural	high	2	127.375	male	59	55+	1	1	1	1	1	1	0	0	0	0	1	1
855901	8559	471	1	Tribal-Chakma	chittago	rangamati	belaichh	tinkania	rural	high	2	127.375	male	47	40-54	1	1	1	1	1	1	0	0	0	0	0	0
827203	8272	185	3	Tribal-Chakma	chittago	rangamati	belaichh	tinkania	rural	high	2	127.375	female	23	18-24	0	0	0	0	0	0	0	0	0	0	0	0
851302	8513	425	2	Tribal-Chakma	chittago	rangamati	belaichh	tinkania	rural	moderate	2	127.375	female	40	40-54	1	1	1	1	1	1	0	0	0	0	0	0
835603	8356	269	3	Tribal-Chakma	chittago	rangamati	belaichh	tinkania	rural	high	2	127.375	female	19	18-24	0	0	0	0	0	0	0	0	0	0	0	0
818603	8186	99	3	Tribal-Chakma	chittago	rangamati	belaichh	tinkania	rural	moderate	2	127.375	female	22	18-24	0	0	0	0	0	0	0	0	0	0	0	0
855502	8555	467	2	Tribal-Chakma	chittago	rangamati	belaichh	tinkania	rural	moderate	2	127.375	female	50	40-54	0	0	0	0	0	0	0	0	0	0	0	0
818502	8185	98	2	Tribal-Chakma	chittago	rangamati	belaichh	tinkania	rural	high	2	127.375	female	44	40-54	0	0	0	0	0	0	0	0	0	0	0	0
808801	8088	1	1	Tribal-Chakma	chittago	rangamati	belaichh	tinkania	rural	moderate	2	127.375	male	48	40-54	1	1	1	1	1	1	0	0	0	0	0	0
818503	8185	98	3	Tribal-Chakma	chittago	rangamati	belaichh	tinkania	rural	high	2	127.375	female	29	25-39	0	0	0	0	0	0	0	0	0	0	0	0
853102	8531	443	2	Tribal-Chakma	chittago	rangamati	belaichh	tinkania	rural	high	2	127.375	female	34	25-39	0	0	0	0	0	0	0	0	0	0	0	0
818402	8184	97	2	Tribal-Chakma	chittago	rangamati	belaichh	tinkania	rural	high	2	127.375	female	37	25-39	0	0	0	0	0	0	0	0	0	0	0	0
847603	8476	388	3	Tribal-Chakma	chittago	rangamati	belaichh	tinkania	rural	moderate	2	127.375	male	30	25-39	0	0	0	0	0	0	0	0	0	0	0	0
847902	8479	391	2	Tribal-Chakma	chittago	rangamati	belaichh	tinkania	rural	moderate	2	127.375	female	34	25-39	0	0	0	0	0	0	0	0	0	0	0	0
844102	8441	353	2	Tribal-Chakma	chittago	rangamati	belaichh	tinkania	rural	high	2	127.375	female	31	25-39	1	1	1	1	1	1	0	0	0	0	0	0
818901	8189	102	1	Tribal-Chakma	chittago	rangamati	belaichh	tinkania	rural	moderate	2	127.375	male	38	25-39	0	0	0	0	0	0	0	0	0	0	0	0
844902	8449	361	2	Tribal-Chakma	chittago	rangamati	belaichh	tinkania	rural	moderate	2	127.375	female	33	25-39	0	0	0	0	0	0	0	0	0	0	0	0
832201	8322	235	1	Tribal-Chakma	chittago	rangamati	belaichh	tinkania	rural	low	2	127.375	male	40	40-54	1	1	1	1	1	1	0	0	1	1	0	0
817401	8174	87	1	Tribal-Chakma	chittago	rangamati	belaichh	tinkania	rural	moderate	2	127.375	male	36	25-39	1	1	1	1	1	1	0	0	0	0	0	0
829101	8291	204	1	Tribal-Chakma	chittago	rangamati	belaichh	tinkania	rural	low	2	127.375	male	45	40-54	1	1	1	1	1	1	0	0	0	0	0	0
850201	8502	414	1	Tribal-Chakma	chittago	rangamati	belaichh	tinkania	rural	moderate	2	127.375	male	55	55+	1	1	1	1	1	1	0	0	0	0	0	0
829103	8291	204	3	Tribal-Chakma	chittago	rangamati	belaichh	tinkania	rural	low	2	127.375	male	25	25-39	0	0	0	0	0	0	0	0	0	0	0	0
813602	8136	49	2	Tribal-Chakma	chittago	rangamati	belaichh	tinkania	rural	moderate	2	127.375	female	50	40-54	0	0	0	0	0	0	0	0	0	0	0	0
847701	8477	389	1	Tribal-Chakma	chittago	rangamati	belaichh	tinkania	rural	low	2	127.375	male	57	55+	1	1	1	1	1	1	0	0	1	1	0	0
843501	8435	347	1	Tribal-Chakma	chittago	rangamati	belaichh	tinkania	rural	moderate	2	127.375	male	40	40-54	1	1	1	1	1	1	0	0	1	1	0	0
847901	8479	391	1	Tribal-Chakma	chittago	rangamati	belaichh	tinkania	rural	moderate	2	127.375	male	39	25-39	1	1	1	1	1	1	0	0	1	1	0	0
831201	8312	225	1	Tribal-Chakma	chittago	rangamati	belaichh	tinkania	rural	low	2	127.375	male	35	25-39	0	0	0	0	0	0	0	0	0	0	0	0
830202	8302	215	2	Tribal-Chakma	chittago	rangamati	belaichh	tinkania	rural	moderate	2	127.375	female	40	40-54	0	0	0	0	0	0	0	0	0	0	0	0
817302	8173	86	2	Tribal-Chakma	chittago	rangamati	belaichh	tinkania	rural	moderate	2	127.375	female	45	40-54	0	0	0	0	0	0	0	0	0	0	0	0
848301	8483	395	1	Tribal-Chakma	chittago	rangamati	belaichh	tinkania	rural	moderate	2	127.375	male	42	40-54	1	1	1	1	1	1	0	0	0	0	0	0
843602	8436	348	2	Tribal-Chakma	chittago	rangamati	belaichh	tinkania	rural	moderate	2	127.375	female	30	25-39	0	0	0	0	0	0	0	0	0	0	0	0
814202	8142	55	2	Tribal-Chakma	chittago	rangamati	belaichh	tinkania	rural	high	2	127.375	female	32	25-39	0	0	0	0	0	0	0	0	0	0	0	0
855302	8553	465	2	Tribal-Chakma	chittago	rangamati	belaichh	tinkania	rural	moderate	2	127.375	female	60	55+	0	0	0	0	0	0	0	0	0	0	0	0
843402	8434	346	2	Tribal-Chakma	chittago	rangamati	belaichh	tinkania	rural	high	2	127.375	female	28	25-39	0	0	0	0	0	0	0	0	0	0	0	0
843301	8433	345	1	Tribal-Chakma	chittago	rangamati	belaichh	tinkania	rural	moderate	2	127.375	male	35	25-39	0	0	0	0	0	0	0	0	0	0	0	0
853202	8532	444	2	Tribal-Chakma	chittago	rangamati	belaichh	tinkania	rural	high	2	127.375	female	33	25-39	0	0	0	0	0	0	0	0	0	0	0	0
852903	8529	441	3	Tribal-Chakma	chittago	rangamati	belaichh	tinkania	rural	high	2	127.375	female	21	18-24	0	0	0	0	0	0	0	0	0	0	0	0
822603	8226	139	3	Tribal-Chakma	chittago	rangamati	belaichh	tinkania	rural	moderate	2	127.375	male	20	18-24	0	0	0	0	0	0	0	0	0	0	0	0
818102	8181	94	2	Tribal-Chakma	chittago	rangamati	belaichh	tinkania	rural	high	2	127.375	female	32	25-39	1	1	1	1	1	1	0	0	0	0	0	0
822803	8228	141	3	Tribal-Chakma	chittago	rangamati	belaichh	tinkania	rural	moderate	2	127.375	female	19	18-24	0	0	0	0	0	0	0	0	0	0	0	0
809203	8092	5	3	Tribal-Chakma	chittago	rangamati	belaichh	tinkania	rural	high	2	127.375	male	21	18-24	0	0	0	0	0	0	0	0	0	0	0	0
822902	8229	142	2	Tribal-Chakma	chittago	rangamati	belaichh	tinkania	rural	high	2	127.375	female	48	40-54	0	0	0	0	0	0	0	0	0	0	0	0
835503	8355	268	3	Tribal-Chakma	chittago	rangamati	belaichh	tinkania	rural	moderate	2	127.375	male	17	15-17	0	0	0	0	0	0	0	0	0	0	0	0
823003	8230	143	3	Tribal-Chakma	chittago	rangamati	belaichh	tinkania	rural	high	2	127.375	female	20	18-24	0	0	0	0	0	0	0	0	0	0	0	0
839103	8391	304	3	Tribal-Chakma	chittago	rangamati	belaichh	tinkania	rural	low	2	127.375	male	25	25-39	0	0	0	0	0	0	0	0	0	0	0	0
823101	8231	144	1	Tribal-Chakma	chittago	rangamati	belaichh	tinkania	rural	high	2	127.375	male	50	40-54	1	1	1	1	1	1	0	0	0	0	0	0
822003	8220	133	3	Tribal-Chakma	chittago	rangamati	belaichh	tinkania	rural	moderate	2	127.375	male	21	18-24	0	0	0	0	0	0	0	0	0	0	0	0
823302	8233	146	2	Tribal-Chakma	chittago	rangamati	belaichh	tinkania	rural	high	2	127.375	female	40	40-54	1	1	1	1	1	1	0	0	0	0	0	0
822101	8221	134	1	Tribal-Chakma	chittago	rangamati	belaichh	tinkania	rural	moderate	2	127.375	male	45	40-54	1	1	1	1	1	1	0	0	0	0	0	0
823401	8234	147	1	Tribal-Chakma	chittago	rangamati	belaichh	tinkania	rural	high	2	127.375	male	55	55+	1	1	1	1	1	1	0	0	0	0	0	0
821802	8218	131	2	Tribal-Chakma	chittago	rangamati	belaichh	tinkania	rural	moderate	2	127.375	female	48	40-54	0	0	0	0	0	0	0	0	0	0	0	0
823502	8235	148	2	Tribal-Chakma	chittago	rangamati	belaichh	tinkania	rural	high	2	127.375	female	35	25-39	0	0	0	0	0	0	0	0	0	0	0	0
849102	8491	403	2	Tribal-Chakma	chittago	rangamati	belaichh	tinkania	rural	moderate	2	127.375	female	30	25-39	1	1	1	1	1	1	0	0	0	0	0	0
823702	8237	150	2	Tribal-Chakma	chittago	rangamati	belaichh	tinkania	rural	low	2	127.375	female	66	55+	0	0	0	0	0	0	0	0	0	0	0	0
821602	8216	129	2	Tribal-Chakma	chittago	rangamati	belaichh	tinkania	rural	moderate	2	127.375	female	54	40-54	0	0	0	0	0	0	0	0	0	0	0	0
823901	8239	152	1	Tribal-Chakma	chittago	rangamati	belaichh	tinkania	rural	moderate	2	127.375	male	30	25-39	1	1	1	1	1	1	0	0	0	0	0	0
833701	8337	250	1	Tribal-Chakma	chittago	rangamati	belaichh	tinkania	rural	low	2	127.375	male	50	40-54	1	1	1	1	1	1	0	0	0	0	0	0
824101	8241	154	1	Tribal-Chakma	chittago	rangamati	belaichh	tinkania	rural	moderate	2	127.375	male	36	25-39	1	1	1	1	1	1	0	0	0	0	0	0
821503	8215	128	3	Tribal-Chakma	chittago	rangamati	belaichh	tinkania	rural	moderate	2	127.375	female	18	18-24	0	0	0	0	0	0	0	0	0	0	0	0
824302	8243	156	2	Tribal-Chakma	chittago	rangamati	belaichh	tinkania	rural	moderate	2	127.375	female	68	55+	0	0	0	0	0	0	0	0	0	0	0	0
842003	8420	332	3	Tribal-Chakma	chittago	rangamati	belaichh	tinkania	rural	high	2	127.375	male	25	25-39	0	0	0	0	0	0	0	0	0	0	0	0
824403	8244	157	3	Tribal-Chakma	chittago	rangamati	belaichh	tinkania	rural	moderate	2	127.375	male	18	18-24	0	0	0	0	0	0	0	0	0	0	0	0
821302	8213	126	2	Tribal-Chakma	chittago	rangamati	belaichh	tinkania	rural	moderate	2	127.375	female	50	40-54	0	0	0	0	0	0	0	0	0	0	0	0
824601	8246	159	1	Tribal-Chakma	chittago	rangamati	belaichh	tinkania	rural	moderate	2	127.375	male	65	55+	0	0	0	0	0	0	0	0	0	0	0	0
816704	8167	80	4	Tribal-Chakma	chittago	rangamati	belaichh	tinkania	rural	high	2	127.375	female	15	15-17	0	0	0	0	0	0	0	0	0	0	0	0
824803	8248	161	3	Tribal-Chakma	chittago	rangamati	belaichh	tinkania	rural	moderate	2	127.375	female	19	18-24	0	0	0	0	0	0	0	0	0	0	0	0
841702	8417	329	2	Tribal-Chakma	chittago	rangamati	belaichh	tinkania	rural	moderate	2	127.375	female	30	25-39	1	1	1	1	0	0	0	0	1	1	0	0
811802	8118	31	2	Tribal-Chakma	chittago	rangamati	belaichh	tinkania	rural	high	2	127.375	female	45	40-54	0	0	0	0	0	0	0	0	0	0	0	0
809502	8095	8	2	Tribal-Chakma	chittago	rangamati	belaichh	tinkania	rural	moderate	2	127.375	female	42	40-54	0	0	0	0	0	0	0	0	0	0	0	0
841102	8411	324	2	Tribal-Chakma	chittago	rangamati	belaichh	tinkania	rural	low	2	127.375	female	35	25-39	0	0	0	0	0	0	0	0	0	0	0	0
840901	8409	322	1	Tribal-Chakma	chittago	rangamati	belaichh	tinkania	rural	moderate	2	127.375	male	33	25-39	1	1	1	1	1	1	0	0	0	0	0	0
812702	8127	40	2	Tribal-Chakma	chittago	rangamati	belaichh	tinkania	rural	high	2	127.375	female	28	25-39	0	0	0	0	0	0	0	0	0	0	0	0
825401	8254	167	1	Tribal-Chakma	chittago	rangamati	belaichh	tinkania	rural	moderate	2	127.375	male	38	25-39	1	1	1	1	1	1	0	0	0	0	0	0
816501	8165	78	1	Tribal-Chakma	chittago	rangamati	belaichh	tinkania	rural	high	2	127.375	male	28	25-39	1	1	1	1	1	1	0	0	0	0	0	0
833402	8334	247	2	Tribal-Chakma	chittago	rangamati	belaichh	tinkania	rural	low	2	127.375	female	35	25-39	0	0	0	0	0	0	0	0	0	0	0	0
825601	8256	169	1	Tribal-Chakma	chittago	rangamati	belaichh	tinkania	rural	high	2	127.375	male	45	40-54	1	1	1	1	1	1	0	0	0	0	0	0
853802	8538	450	2	Tribal-Chakma	chittago	rangamati	belaichh	tinkania	rural	moderate	2	127.375	female	33	25-39	0	0	0	0	0	0	0	0	0	0	0	0
825702	8257	170	2	Tribal-Chakma	chittago	rangamati	belaichh	tinkania	rural	high	2	127.375	female	50	40-54	1	1	1	1	1	1	0	0	0	0	0	0
857801	8578	490	1	Tribal-Chakma	chittago	rangamati	belaichh	tinkania	rural	high	2	127.375	male	37	25-39	1	1	1	1	1	1	0	0	0	0	1	1
825805	8258	171	5	Tribal-Chakma	chittago	rangamati	belaichh	tinkania	rural	high	2	127.375	male	19	18-24	0	0	0	0	0	0	0	0	0	0	0	0
830801	8308	221	1	Tribal-Chakma	chittago	rangamati	belaichh	tinkania	rural	low	2	127.375	male	40	40-54	1	1	1	1	1	1	0	0	0	0	0	0
825901	8259	172	1	Tribal-Chakma	chittago	rangamati	belaichh	tinkania	rural	moderate	2	127.375	male	62	55+	1	1	1	1	1	1	1	1	1	1	1	1
833302	8333	246	2	Tribal-Chakma	chittago	rangamati	belaichh	tinkania	rural	low	2	127.375	female	35	25-39	0	0	0	0	0	0	0	0	0	0	0	0
826002	8260	173	2	Tribal-Chakma	chittago	rangamati	belaichh	tinkania	rural	moderate	2	127.375	female	54	40-54	0	0	0	0	0	0	0	0	0	0	0	0
839501	8395	308	1	Tribal-Chakma	chittago	rangamati	belaichh	tinkania	rural	moderate	2	127.375	male	45	40-54	1	1	1	1	1	1	0	0	0	0	0	0
826101	8261	174	1	Tribal-Chakma	chittago	rangamati	belaichh	tinkania	rural	moderate	2	127.375	female	54	40-54	0	0	0	0	0	0	0	0	0	0	0	0
810301	8103	16	1	Tribal-Chakma	chittago	rangamati	belaichh	tinkania	rural	high	2	127.375	male	48	40-54	1	1	1	1	1	1	0	0	0	0	0	0
826302	8263	176	2	Tribal-Chakma	chittago	rangamati	belaichh	tinkania	rural	moderate	2	127.375	female	28	25-39	0	0	0	0	0	0	0	0	0	0	0	0
830502	8305	218	2	Tribal-Chakma	chittago	rangamati	belaichh	tinkania	rural	moderate	2	127.375	female	37	25-39	1	1	1	1	1	1	0	0	0	0	0	0
826404	8264	177	4	Tribal-Chakma	chittago	rangamati	belaichh	tinkania	rural	moderate	2	127.375	female	35	25-39	0	0	0	0	0	0	0	0	0	0	0	0
858103	8581	493	3	Tribal-Chakma	chittago	rangamati	belaichh	tinkania	rural	high	2	127.375	male	23	18-24	0	0	0	0	0	0	0	0	0	0	0	0
826602	8266	179	2	Tribal-Chakma	chittago	rangamati	belaichh	tinkania	rural	moderate	2	127.375	female	32	25-39	1	1	1	1	1	1	0	0	0	0	0	0
854601	8546	458	1	Tribal-Chakma	chittago	rangamati	belaichh	tinkania	rural	high	2	127.375	male	63	55+	1	1	1	1	1	1	0	0	0	0	0	0
826801	8268	181	1	Tribal-Chakma	chittago	rangamati	belaichh	tinkania	rural	moderate	2	127.375	male	48	40-54	1	1	1	1	1	1	0	0	0	0	0	0
814602	8146	59	2	Tribal-Chakma	chittago	rangamati	belaichh	tinkania	rural	high	2	127.375	female	28	25-39	0	0	0	0	0	0	0	0	0	0	0	0
821402	8214	127	2	Tribal-Chakma	chittago	rangamati	belaichh	tinkania	rural	moderate	2	127.375	female	55	55+	0	0	0	0	0	0	0	0	0	0	0	0
830501	8305	218	1	Tribal-Chakma	chittago	rangamati	belaichh	tinkania	rural	moderate	2	127.375	male	42	40-54	1	1	1	1	1	1	0	0	0	0	0	0
827101	8271	184	1	Tribal-Chakma	chittago	rangamati	belaichh	tinkania	rural	moderate	2	127.375	male	56	55+	1	1	1	1	1	1	0	0	0	0	0	0
847601	8476	388	1	Tribal-Chakma	chittago	rangamati	belaichh	tinkania	rural	moderate	2	127.375	male	55	55+	1	1	1	1	1	1	0	0	1	1	0	0
817901	8179	92	1	Tribal-Chakma	chittago	rangamati	belaichh	tinkania	rural	high	2	127.375	male	37	25-39	1	1	1	1	1	1	0	0	0	0	0	0
814402	8144	57	2	Tribal-Chakma	chittago	rangamati	belaichh	tinkania	rural	moderate	2	127.375	female	38	25-39	0	0	0	0	0	0	0	0	0	0	0	0
827303	8273	186	3	Tribal-Chakma	chittago	rangamati	belaichh	tinkania	rural	moderate	2	127.375	male	18	18-24	0	0	0	0	0	0	0	0	0	0	0	0
854602	8546	458	2	Tribal-Chakma	chittago	rangamati	belaichh	tinkania	rural	high	2	127.375	female	58	55+	0	0	0	0	0	0	0	0	0	0	0	0
814901	8149	62	1	Tribal-Chakma	chittago	rangamati	belaichh	tinkania	rural	high	2	127.375	male	50	40-54	1	1	1	1	1	1	0	0	0	0	0	0
846101	8461	373	1	Tribal-Chakma	chittago	rangamati	belaichh	tinkania	rural	moderate	2	127.375	male	38	25-39	1	1	1	1	1	1	0	0	1	1	0	0
827602	8276	189	2	Tribal-Chakma	chittago	rangamati	belaichh	tinkania	rural	moderate	2	127.375	female	25	25-39	0	0	0	0	0	0	0	0	0	0	0	0
845902	8459	371	2	Tribal-Chakma	chittago	rangamati	belaichh	tinkania	rural	moderate	2	127.375	female	35	25-39	0	0	0	0	0	0	0	0	0	0	0	0
827702	8277	190	2	Tribal-Chakma	chittago	rangamati	belaichh	tinkania	rural	high	2	127.375	female	51	40-54	0	0	0	0	0	0	0	0	0	0	0	0
819702	8197	110	2	Tribal-Chakma	chittago	rangamati	belaichh	tinkania	rural	high	2	127.375	female	25	25-39	0	0	0	0	0	0	0	0	0	0	0	0
827902	8279	192	2	Tribal-Chakma	chittago	rangamati	belaichh	tinkania	rural	moderate	2	127.375	male	22	18-24	0	0	0	0	0	0	0	0	0	0	0	0
835601	8356	269	1	Tribal-Chakma	chittago	rangamati	belaichh	tinkania	rural	high	2	127.375	male	45	40-54	0	0	0	0	0	0	0	0	0	0	0	0
828101	8281	194	1	Tribal-Chakma	chittago	rangamati	belaichh	tinkania	rural	moderate	2	127.375	male	36	25-39	1	1	1	1	1	1	0	0	0	0	0	0
852601	8526	438	1	Tribal-Chakma	chittago	rangamati	belaichh	tinkania	rural	moderate	2	127.375	male	40	40-54	1	1	1	1	1	1	0	0	0	0	0	0
835701	8357	270	1	Tribal-Chakma	chittago	rangamati	belaichh	tinkania	rural	low	2	127.375	female	65	55+	0	0	0	0	0	0	0	0	0	0	0	0
857002	8570	482	2	Tribal-Chakma	chittago	rangamati	belaichh	tinkania	rural	high	2	127.375	female	48	40-54	0	0	0	0	0	0	0	0	0	0	0	0
835802	8358	271	2	Tribal-Chakma	chittago	rangamati	belaichh	tinkania	rural	moderate	2	127.375	female	33	25-39	0	0	0	0	0	0	0	0	0	0	0	0
820102	8201	114	2	Tribal-Chakma	chittago	rangamati	belaichh	tinkania	rural	high	2	127.375	female	30	25-39	0	0	0	0	0	0	0	0	0	0	0	0
835901	8359	272	1	Tribal-Chakma	chittago	rangamati	belaichh	tinkania	rural	moderate	2	127.375	male	65	55+	1	1	1	1	1	1	0	0	1	0	0	0
831102	8311	224	2	Tribal-Chakma	chittago	rangamati	belaichh	tinkania	rural	moderate	2	127.375	female	35	25-39	0	0	0	0	0	0	0	0	0	0	0	0
832501	8325	238	1	Tribal-Chakma	chittago	rangamati	belaichh	tinkania	rural	low	2	127.375	female	35	25-39	0	0	0	0	0	0	0	0	0	0	0	0
815501	8155	68	1	Tribal-Chakma	chittago	rangamati	belaichh	tinkania	rural	low	2	127.375	male	60	55+	0	0	0	0	0	0	0	0	0	0	0	0
809102	8091	4	2	Tribal-Chakma	chittago	rangamati	belaichh	tinkania	rural	moderate	2	127.375	female	30	25-39	0	0	0	0	0	0	0	0	0	0	0	0
813802	8138	51	2	Tribal-Chakma	chittago	rangamati	belaichh	tinkania	rural	moderate	2	127.375	female	50	40-54	0	0	0	0	0	0	0	0	0	0	0	0
849802	8498	410	2	Tribal-Chakma	chittago	rangamati	belaichh	tinkania	rural	moderate	2	127.375	female	27	25-39	0	0	0	0	0	0	0	0	0	0	0	0
856502	8565	477	2	Tribal-Chakma	chittago	rangamati	belaichh	tinkania	rural	high	2	127.375	female	53	40-54	0	0	0	0	0	0	0	0	0	0	0	0
831902	8319	232	2	Tribal-Chakma	chittago	rangamati	belaichh	tinkania	rural	moderate	2	127.375	female	35	25-39	0	0	0	0	0	0	0	0	0	0	0	0
813801	8138	51	1	Tribal-Chakma	chittago	rangamati	belaichh	tinkania	rural	moderate	2	127.375	male	55	55+	1	1	1	1	1	1	0	0	0	0	0	0
816304	8163	76	4	Tribal-Chakma	chittago	rangamati	belaichh	tinkania	rural	high	2	127.375	male	17	15-17	0	0	0	0	0	0	0	0	0	0	0	0
819301	8193	106	1	Tribal-Chakma	chittago	rangamati	belaichh	tinkania	rural	moderate	2	127.375	male	36	25-39	0	0	0	0	0	0	0	0	0	0	0	0
834603	8346	259	3	Tribal-Chakma	chittago	rangamati	belaichh	tinkania	rural	low	2	127.375	female	25	25-39	0	0	0	0	0	0	0	0	0	0	0	0
833101	8331	244	1	Tribal-Chakma	chittago	rangamati	belaichh	tinkania	rural	low	2	127.375	male	38	25-39	1	1	1	1	1	1	0	0	0	0	0	0
833102	8331	244	2	Tribal-Chakma	chittago	rangamati	belaichh	tinkania	rural	low	2	127.375	female	32	25-39	0	0	0	0	0	0	0	0	0	0	0	0
849501	8495	407	1	Tribal-Chakma	chittago	rangamati	belaichh	tinkania	rural	moderate	2	127.375	male	38	25-39	1	1	1	1	1	1	0	0	0	0	0	0
812302	8123	36	2	Tribal-Chakma	chittago	rangamati	belaichh	tinkania	rural	high	2	127.375	female	66	55+	0	0	0	0	0	0	0	0	0	0	0	0
839201	8392	305	1	Tribal-Chakma	chittago	rangamati	belaichh	tinkania	rural	high	2	127.375	male	36	25-39	1	1	1	1	1	1	0	0	1	1	0	0
835201	8352	265	1	Tribal-Chakma	chittago	rangamati	belaichh	tinkania	rural	low	2	127.375	female	35	25-39	1	1	1	1	1	1	0	0	1	0	0	0
811103	8111	25	3	Tribal-Chakma	chittago	rangamati	belaichh	tinkania	rural	high	2	127.375	male	18	18-24	0	0	0	0	0	0	0	0	0	0	0	0
814201	8142	55	1	Tribal-Chakma	chittago	rangamati	belaichh	tinkania	rural	high	2	127.375	male	33	25-39	1	1	1	1	1	1	0	0	0	0	0	0
814803	8148	61	3	Tribal-Chakma	chittago	rangamati	belaichh	tinkania	rural	high	2	127.375	female	27	25-39	0	0	0	0	0	0	0	0	0	0	0	0
816402	8164	77	2	Tribal-Chakma	chittago	rangamati	belaichh	tinkania	rural	high	2	127.375	female	30	25-39	0	0	0	0	0	0	0	0	0	0	0	0
857502	8575	487	2	Tribal-Chakma	chittago	rangamati	belaichh	tinkania	rural	high	2	127.375	female	53	40-54	0	0	0	0	0	0	0	0	0	0	0	0
857602	8576	488	2	Tribal-Chakma	chittago	rangamati	belaichh	tinkania	rural	high	2	127.375	female	47	40-54	0	0	0	0	0	0	0	0	0	0	0	0
812103	8121	34	3	Tribal-Chakma	chittago	rangamati	belaichh	tinkania	rural	high	2	127.375	female	22	18-24	0	0	0	0	0	0	0	0	0	0	0	0
857603	8576	488	3	Tribal-Chakma	chittago	rangamati	belaichh	tinkania	rural	high	2	127.375	female	20	18-24	0	0	0	0	0	0	0	0	0	0	0	0
852101	8521	433	1	Tribal-Chakma	chittago	rangamati	belaichh	tinkania	rural	high	2	127.375	male	66	55+	1	1	1	1	1	1	0	0	0	0	0	0
845203	8452	364	3	Tribal-Chakma	chittago	rangamati	belaichh	tinkania	rural	moderate	2	127.375	female	30	25-39	0	0	0	0	0	0	0	0	0	0	0	0
851601	8516	428	1	Tribal-Chakma	chittago	rangamati	belaichh	tinkania	rural	high	2	127.375	male	51	40-54	1	1	1	1	1	1	1	0	1	1	0	0
854004	8540	452	4	Tribal-Chakma	chittago	rangamati	belaichh	tinkania	rural	high	2	127.375	female	18	18-24	1	1	0	0	0	0	0	0	0	0	1	1
846702	8467	379	2	Tribal-Chakma	chittago	rangamati	belaichh	tinkania	rural	moderate	2	127.375	female	47	40-54	0	0	0	0	0	0	0	0	0	0	0	0
830603	8306	219	3	Tribal-Chakma	chittago	rangamati	belaichh	tinkania	rural	low	2	127.375	male	20	18-24	0	0	0	0	0	0	0	0	0	0	0	0
851902	8519	431	2	Tribal-Chakma	chittago	rangamati	belaichh	tinkania	rural	high	2	127.375	female	58	55+	0	0	0	0	0	0	0	0	0	0	0	0
813502	8135	48	2	Tribal-Chakma	chittago	rangamati	belaichh	tinkania	rural	moderate	2	127.375	female	35	25-39	0	0	0	0	0	0	0	0	0	0	0	0
852103	8521	433	3	Tribal-Chakma	chittago	rangamati	belaichh	tinkania	rural	high	2	127.375	male	20	18-24	0	0	0	0	0	0	0	0	0	0	0	0
847101	8471	383	1	Tribal-Chakma	chittago	rangamati	belaichh	tinkania	rural	high	2	127.375	male	50	40-54	0	0	0	0	0	0	0	0	0	0	0	0
852301	8523	435	1	Tribal-Chakma	chittago	rangamati	belaichh	tinkania	rural	high	2	127.375	male	48	40-54	1	1	1	1	1	1	0	0	0	0	0	0
843401	8434	346	1	Tribal-Chakma	chittago	rangamati	belaichh	tinkania	rural	high	2	127.375	male	34	25-39	1	1	1	1	1	1	0	0	0	0	0	0
852402	8524	436	2	Tribal-Chakma	chittago	rangamati	belaichh	tinkania	rural	high	2	127.375	female	45	40-54	0	0	0	0	0	0	0	0	0	0	0	0
830201	8302	215	1	Tribal-Chakma	chittago	rangamati	belaichh	tinkania	rural	moderate	2	127.375	male	45	40-54	1	1	1	1	1	1	0	0	0	0	0	0
852602	8526	438	2	Tribal-Chakma	chittago	rangamati	belaichh	tinkania	rural	moderate	2	127.375	female	33	25-39	0	0	0	0	0	0	0	0	0	0	0	0
843204	8432	344	4	Tribal-Chakma	chittago	rangamati	belaichh	tinkania	rural	high	2	127.375	male	18	18-24	0	0	0	0	0	0	0	0	0	0	0	0
852802	8528	440	2	Tribal-Chakma	chittago	rangamati	belaichh	tinkania	rural	moderate	2	127.375	female	60	55+	0	0	0	0	0	0	0	0	0	0	0	0
818101	8181	94	1	Tribal-Chakma	chittago	rangamati	belaichh	tinkania	rural	high	2	127.375	male	38	25-39	1	1	1	1	1	1	0	0	0	0	0	0
847704	8477	389	4	Tribal-Chakma	chittago	rangamati	belaichh	tinkania	rural	low	2	127.375	male	25	25-39	1	1	1	1	1	1	0	0	0	0	0	0
813601	8136	49	1	Tribal-Chakma	chittago	rangamati	belaichh	tinkania	rural	moderate	2	127.375	male	52	40-54	1	1	1	1	1	1	0	0	0	0	0	0
817503	8175	88	3	Tribal-Chakma	chittago	rangamati	belaichh	tinkania	rural	high	2	127.375	male	17	15-17	0	0	0	0	0	0	0	0	0	0	0	0
850603	8506	418	3	Tribal-Chakma	chittago	rangamati	belaichh	tinkania	rural	moderate	2	127.375	male	30	25-39	0	0	0	0	0	0	0	0	0	0	0	0
850502	8505	417	2	Tribal-Chakma	chittago	rangamati	belaichh	tinkania	rural	low	2	127.375	female	40	40-54	1	1	1	1	1	1	0	0	1	1	0	0
822502	8225	138	2	Tribal-Chakma	chittago	rangamati	belaichh	tinkania	rural	moderate	2	127.375	female	45	40-54	0	0	0	0	0	0	0	0	0	0	0	0
847202	8472	384	2	Tribal-Chakma	chittago	rangamati	belaichh	tinkania	rural	high	2	127.375	female	39	25-39	0	0	0	0	0	0	0	0	0	0	0	0
831903	8319	232	3	Tribal-Chakma	chittago	rangamati	belaichh	tinkania	rural	moderate	2	127.375	female	20	18-24	0	0	0	0	0	0	0	0	0	0	0	0
808901	8089	2	1	Tribal-Chakma	chittago	rangamati	belaichh	tinkania	rural	moderate	2	127.375	male	65	55+	1	1	1	1	1	1	0	0	0	0	0	0
849603	8496	408	3	Tribal-Chakma	chittago	rangamati	belaichh	tinkania	rural	moderate	2	127.375	male	23	18-24	0	0	0	0	0	0	0	0	0	0	0	0
846902	8469	381	2	Tribal-Chakma	chittago	rangamati	belaichh	tinkania	rural	low	2	127.375	female	46	40-54	1	1	1	1	1	1	0	0	0	0	0	0
856302	8563	475	2	Tribal-Chakma	chittago	rangamati	belaichh	tinkania	rural	high	2	127.375	female	31	25-39	0	0	0	0	0	0	0	0	0	0	0	0
849902	8499	411	2	Tribal-Chakma	chittago	rangamati	belaichh	tinkania	rural	moderate	2	127.375	female	32	25-39	0	0	0	0	0	0	0	0	0	0	0	0
857102	8571	483	2	Tribal-Chakma	chittago	rangamati	belaichh	tinkania	rural	high	2	127.375	female	30	25-39	0	0	0	0	0	0	0	0	0	0	0	0
846403	8464	376	3	Tribal-Chakma	chittago	rangamati	belaichh	tinkania	rural	moderate	2	127.375	female	27	25-39	0	0	0	0	0	0	0	0	0	0	0	0
844101	8441	353	1	Tribal-Chakma	chittago	rangamati	belaichh	tinkania	rural	high	2	127.375	male	35	25-39	1	1	1	1	1	1	0	0	0	0	0	0
846202	8462	374	2	Tribal-Chakma	chittago	rangamati	belaichh	tinkania	rural	moderate	2	127.375	female	30	25-39	0	0	0	0	0	0	0	0	0	0	0	0
844001	8440	352	1	Tribal-Chakma	chittago	rangamati	belaichh	tinkania	rural	moderate	2	127.375	male	48	40-54	1	1	1	1	1	1	0	0	1	1	0	0
845903	8459	371	3	Tribal-Chakma	chittago	rangamati	belaichh	tinkania	rural	moderate	2	127.375	male	25	25-39	1	1	1	1	1	1	0	0	0	0	0	0
848102	8481	393	2	Tribal-Chakma	chittago	rangamati	belaichh	tinkania	rural	high	2	127.375	female	40	40-54	0	0	0	0	0	0	0	0	0	0	0	0
845702	8457	369	2	Tribal-Chakma	chittago	rangamati	belaichh	tinkania	rural	high	2	127.375	female	30	25-39	1	1	1	1	1	1	0	0	0	0	0	0
812002	8120	33	2	Tribal-Chakma	chittago	rangamati	belaichh	tinkania	rural	high	2	127.375	female	50	40-54	0	0	0	0	0	0	0	0	0	0	0	0
845503	8455	367	3	Tribal-Chakma	chittago	rangamati	belaichh	tinkania	rural	moderate	2	127.375	female	25	25-39	1	1	1	1	1	1	0	0	1	1	0	0
852403	8524	436	3	Tribal-Chakma	chittago	rangamati	belaichh	tinkania	rural	high	2	127.375	female	20	18-24	0	0	0	0	0	0	0	0	0	0	0	0
829902	8299	212	2	Tribal-Chakma	chittago	rangamati	belaichh	tinkania	rural	moderate	2	127.375	female	32	25-39	1	1	1	1	1	1	0	0	0	0	0	0
811603	8116	29	3	Tribal-Chakma	chittago	rangamati	belaichh	tinkania	rural	high	2	127.375	female	21	18-24	0	0	0	0	0	0	0	0	0	0	0	0
845002	8450	362	2	Tribal-Chakma	chittago	rangamati	belaichh	tinkania	rural	moderate	2	127.375	female	28	25-39	0	0	0	0	0	0	0	0	0	0	0	0
852401	8524	436	1	Tribal-Chakma	chittago	rangamati	belaichh	tinkania	rural	high	2	127.375	male	50	40-54	1	1	1	1	1	1	0	0	0	0	0	0
819602	8196	109	2	Tribal-Chakma	chittago	rangamati	belaichh	tinkania	rural	high	2	127.375	female	45	40-54	0	0	0	0	0	0	0	0	0	0	0	0
846003	8460	372	3	Tribal-Chakma	chittago	rangamati	belaichh	tinkania	rural	moderate	2	127.375	male	27	25-39	0	0	0	0	0	0	0	0	0	0	0	0
848101	8481	393	1	Tribal-Chakma	chittago	rangamati	belaichh	tinkania	rural	high	2	127.375	male	47	40-54	1	1	1	1	1	1	0	0	0	0	0	0
846002	8460	372	2	Tribal-Chakma	chittago	rangamati	belaichh	tinkania	rural	moderate	2	127.375	female	40	40-54	1	1	1	1	1	1	0	0	1	1	0	0
852303	8523	435	3	Tribal-Chakma	chittago	rangamati	belaichh	tinkania	rural	high	2	127.375	male	18	18-24	0	0	0	0	0	0	0	0	0	0	0	0
845701	8457	369	1	Tribal-Chakma	chittago	rangamati	belaichh	tinkania	rural	high	2	127.375	male	35	25-39	1	1	1	1	1	1	0	0	0	0	0	0
831301	8313	226	1	Tribal-Chakma	chittago	rangamati	belaichh	tinkania	rural	moderate	2	127.375	male	35	25-39	1	1	1	1	1	1	0	0	0	0	0	0
817202	8172	85	2	Tribal-Chakma	chittago	rangamati	belaichh	tinkania	rural	moderate	2	127.375	female	55	55+	0	0	0	0	0	0	0	0	0	0	0	0
858301	8583	495	1	Tribal-Chakma	chittago	rangamati	belaichh	tinkania	rural	high	2	127.375	male	45	40-54	1	1	1	1	1	1	0	0	0	0	1	1
815901	8159	72	1	Tribal-Chakma	chittago	rangamati	belaichh	tinkania	rural	moderate	2	127.375	male	45	40-54	1	1	1	1	1	1	0	0	0	0	0	0
833301	8333	246	1	Tribal-Chakma	chittago	rangamati	belaichh	tinkania	rural	low	2	127.375	male	42	40-54	1	1	1	1	1	1	0	0	0	0	0	0
820701	8207	120	1	Tribal-Chakma	chittago	rangamati	belaichh	tinkania	rural	moderate	2	127.375	male	63	55+	1	1	1	1	1	1	0	0	0	0	0	0
845402	8454	366	2	Tribal-Chakma	chittago	rangamati	belaichh	tinkania	rural	moderate	2	127.375	female	33	25-39	1	1	1	1	1	1	0	0	0	0	0	0
857503	8575	487	3	Tribal-Chakma	chittago	rangamati	belaichh	tinkania	rural	high	2	127.375	female	23	18-24	0	0	0	0	0	0	0	0	0	0	0	0
836001	8360	273	1	Tribal-Chakma	chittago	rangamati	belaichh	tinkania	rural	low	2	127.375	female	40	40-54	0	0	0	0	0	0	0	0	0	0	0	0
857402	8574	486	2	Tribal-Chakma	chittago	rangamati	belaichh	tinkania	rural	moderate	2	127.375	female	25	25-39	0	0	0	0	0	0	0	0	0	0	0	0
848302	8483	395	2	Tribal-Chakma	chittago	rangamati	belaichh	tinkania	rural	moderate	2	127.375	female	34	25-39	0	0	0	0	0	0	0	0	0	0	0	0
817201	8172	85	1	Tribal-Chakma	chittago	rangamati	belaichh	tinkania	rural	moderate	2	127.375	male	57	55+	0	0	0	0	0	0	0	0	0	0	0	0
822602	8226	139	2	Tribal-Chakma	chittago	rangamati	belaichh	tinkania	rural	moderate	2	127.375	female	48	40-54	0	0	0	0	0	0	0	0	0	0	0	0
813401	8134	47	1	Tribal-Chakma	chittago	rangamati	belaichh	tinkania	rural	moderate	2	127.375	male	45	40-54	1	1	1	1	1	1	0	0	0	0	0	0
822703	8227	140	3	Tribal-Chakma	chittago	rangamati	belaichh	tinkania	rural	moderate	2	127.375	male	21	18-24	0	0	0	0	0	0	0	0	0	0	0	0
855202	8552	464	2	Tribal-Chakma	chittago	rangamati	belaichh	tinkania	rural	moderate	2	127.375	female	31	25-39	0	0	0	0	0	0	0	0	0	0	0	0
822702	8227	140	2	Tribal-Chakma	chittago	rangamati	belaichh	tinkania	rural	moderate	2	127.375	female	56	55+	0	0	0	0	0	0	0	0	0	0	0	0
835302	8353	266	2	Tribal-Chakma	chittago	rangamati	belaichh	tinkania	rural	moderate	2	127.375	female	40	40-54	1	1	1	1	1	1	0	0	1	0	0	0
822802	8228	141	2	Tribal-Chakma	chittago	rangamati	belaichh	tinkania	rural	moderate	2	127.375	female	60	55+	0	0	0	0	0	0	0	0	0	0	0	0
835002	8350	263	2	Tribal-Chakma	chittago	rangamati	belaichh	tinkania	rural	moderate	2	127.375	female	26	25-39	0	0	0	0	0	0	0	0	0	0	0	0
822903	8229	142	3	Tribal-Chakma	chittago	rangamati	belaichh	tinkania	rural	high	2	127.375	male	19	18-24	0	0	0	0	0	0	0	0	0	0	0	0
835504	8355	268	4	Tribal-Chakma	chittago	rangamati	belaichh	tinkania	rural	moderate	2	127.375	female	15	15-17	0	0	0	0	0	0	0	0	0	0	0	0
822901	8229	142	1	Tribal-Chakma	chittago	rangamati	belaichh	tinkania	rural	high	2	127.375	male	51	40-54	1	1	1	1	1	1	0	0	0	0	0	0
843001	8430	342	1	Tribal-Chakma	chittago	rangamati	belaichh	tinkania	rural	low	2	127.375	male	55	55+	1	1	1	1	1	1	0	0	1	1	0	0
823002	8230	143	2	Tribal-Chakma	chittago	rangamati	belaichh	tinkania	rural	high	2	127.375	female	45	40-54	0	0	0	0	0	0	0	0	0	0	0	0
838701	8387	300	1	Tribal-Chakma	chittago	rangamati	belaichh	tinkania	rural	low	2	127.375	male	58	55+	0	0	0	0	0	0	0	0	0	0	0	0
823001	8230	143	1	Tribal-Chakma	chittago	rangamati	belaichh	tinkania	rural	high	2	127.375	male	47	40-54	1	1	1	1	1	1	0	0	0	0	0	0
821701	8217	130	1	Tribal-Chakma	chittago	rangamati	belaichh	tinkania	rural	moderate	2	127.375	male	58	55+	1	1	1	1	1	1	0	0	0	0	0	0
823103	8231	144	3	Tribal-Chakma	chittago	rangamati	belaichh	tinkania	rural	high	2	127.375	female	18	18-24	0	0	0	0	0	0	0	0	0	0	0	0
816101	8161	74	1	Tribal-Chakma	chittago	rangamati	belaichh	tinkania	rural	moderate	2	127.375	male	46	40-54	1	1	1	1	1	1	0	0	0	0	0	0
823201	8232	145	1	Tribal-Chakma	chittago	rangamati	belaichh	tinkania	rural	high	2	127.375	male	44	40-54	0	0	0	0	0	0	0	0	0	0	0	0
842803	8428	340	3	Tribal-Chakma	chittago	rangamati	belaichh	tinkania	rural	moderate	2	127.375	male	28	25-39	0	0	0	0	0	0	0	0	0	0	0	0
823202	8232	145	2	Tribal-Chakma	chittago	rangamati	belaichh	tinkania	rural	high	2	127.375	female	41	40-54	0	0	0	0	0	0	0	0	0	0	0	0
818701	8187	100	1	Tribal-Chakma	chittago	rangamati	belaichh	tinkania	rural	moderate	2	127.375	male	44	40-54	0	0	0	0	0	0	0	0	0	0	0	0
823303	8233	146	3	Tribal-Chakma	chittago	rangamati	belaichh	tinkania	rural	high	2	127.375	female	20	18-24	0	0	0	0	0	0	0	0	0	0	0	0
811304	8113	26	4	Tribal-Chakma	chittago	rangamati	belaichh	tinkania	rural	high	2	127.375	female	17	15-17	0	0	0	0	0	0	0	0	0	0	0	0
823402	8234	147	2	Tribal-Chakma	chittago	rangamati	belaichh	tinkania	rural	high	2	127.375	female	52	40-54	0	0	0	0	0	0	0	0	0	0	0	0
811502	8115	28	2	Tribal-Chakma	chittago	rangamati	belaichh	tinkania	rural	high	2	127.375	female	28	25-39	0	0	0	0	0	0	0	0	0	0	0	0
823403	8234	147	3	Tribal-Chakma	chittago	rangamati	belaichh	tinkania	rural	high	2	127.375	female	20	18-24	0	0	0	0	0	0	0	0	0	0	0	0
849201	8492	404	1	Tribal-Chakma	chittago	rangamati	belaichh	tinkania	rural	low	2	127.375	male	55	55+	1	1	1	1	1	1	0	0	1	1	0	0
823501	8235	148	1	Tribal-Chakma	chittago	rangamati	belaichh	tinkania	rural	high	2	127.375	male	38	25-39	1	1	1	1	1	1	0	0	0	0	0	0
849202	8492	404	2	Tribal-Chakma	chittago	rangamati	belaichh	tinkania	rural	low	2	127.375	female	50	40-54	1	1	1	1	1	1	0	0	1	1	0	0
823602	8236	149	2	Tribal-Chakma	chittago	rangamati	belaichh	tinkania	rural	moderate	2	127.375	female	32	25-39	1	1	1	1	1	1	0	0	0	0	0	0
849002	8490	402	2	Tribal-Chakma	chittago	rangamati	belaichh	tinkania	rural	low	2	127.375	female	30	25-39	1	1	1	1	1	1	0	0	0	0	0	0
823701	8237	150	1	Tribal-Chakma	chittago	rangamati	belaichh	tinkania	rural	low	2	127.375	female	69	55+	0	0	0	0	0	0	0	0	0	0	0	0
816901	8169	82	1	Tribal-Chakma	chittago	rangamati	belaichh	tinkania	rural	high	2	127.375	male	38	25-39	1	1	1	1	1	1	0	0	0	0	0	0
823803	8238	151	3	Tribal-Chakma	chittago	rangamati	belaichh	tinkania	rural	high	2	127.375	male	20	18-24	0	0	0	0	0	0	0	0	0	0	0	0
848802	8488	400	2	Tribal-Chakma	chittago	rangamati	belaichh	tinkania	rural	moderate	2	127.375	female	34	25-39	1	1	1	1	1	1	0	0	0	0	0	0
823801	8238	151	1	Tribal-Chakma	chittago	rangamati	belaichh	tinkania	rural	high	2	127.375	male	54	40-54	1	1	1	1	1	1	0	0	0	0	0	0
812901	8129	42	1	Tribal-Chakma	chittago	rangamati	belaichh	tinkania	rural	high	2	127.375	male	31	25-39	0	0	0	0	0	0	0	0	0	0	0	0
823902	8239	152	2	Tribal-Chakma	chittago	rangamati	belaichh	tinkania	rural	moderate	2	127.375	female	25	25-39	0	0	0	0	0	0	0	0	0	0	0	0
855601	8556	468	1	Tribal-Chakma	chittago	rangamati	belaichh	tinkania	rural	high	2	127.375	male	52	40-54	1	1	1	1	1	1	0	0	0	0	0	0
824001	8240	153	1	Tribal-Chakma	chittago	rangamati	belaichh	tinkania	rural	moderate	2	127.375	male	35	25-39	1	1	1	1	1	1	0	0	0	0	0	0
846901	8469	381	1	Tribal-Chakma	chittago	rangamati	belaichh	tinkania	rural	low	2	127.375	male	49	40-54	1	1	1	1	1	1	0	0	0	0	0	0
824102	8241	154	2	Tribal-Chakma	chittago	rangamati	belaichh	tinkania	rural	moderate	2	127.375	female	32	25-39	1	1	1	1	1	1	0	0	0	0	0	0
834102	8341	254	2	Tribal-Chakma	chittago	rangamati	belaichh	tinkania	rural	moderate	2	127.375	female	31	25-39	1	1	1	1	1	1	0	0	0	0	0	0
824202	8242	155	2	Tribal-Chakma	chittago	rangamati	belaichh	tinkania	rural	moderate	2	127.375	female	65	55+	0	0	0	0	0	0	0	0	0	0	0	0
846904	8469	381	4	Tribal-Chakma	chittago	rangamati	belaichh	tinkania	rural	low	2	127.375	male	21	18-24	1	1	1	1	1	1	0	0	0	0	0	0
824301	8243	156	1	Tribal-Chakma	chittago	rangamati	belaichh	tinkania	rural	moderate	2	127.375	male	71	55+	0	0	0	0	0	0	0	0	0	0	0	0
833902	8339	252	2	Tribal-Chakma	chittago	rangamati	belaichh	tinkania	rural	low	2	127.375	female	30	25-39	0	0	0	0	0	0	0	0	0	0	0	0
824401	8244	157	1	Tribal-Chakma	chittago	rangamati	belaichh	tinkania	rural	moderate	2	127.375	male	45	40-54	1	1	1	1	1	1	0	0	0	0	0	0
811801	8118	31	1	Tribal-Chakma	chittago	rangamati	belaichh	tinkania	rural	high	2	127.375	male	48	40-54	1	1	1	1	1	1	0	0	0	0	0	0
824502	8245	158	2	Tribal-Chakma	chittago	rangamati	belaichh	tinkania	rural	moderate	2	127.375	male	21	18-24	0	0	0	0	0	0	0	0	0	0	0	0
841901	8419	331	1	Tribal-Chakma	chittago	rangamati	belaichh	tinkania	rural	moderate	2	127.375	male	35	25-39	1	1	1	1	1	1	0	0	0	0	0	0
824503	8245	158	3	Tribal-Chakma	chittago	rangamati	belaichh	tinkania	rural	moderate	2	127.375	female	18	18-24	0	0	0	0	0	0	0	0	0	0	0	0
815002	8150	63	2	Tribal-Chakma	chittago	rangamati	belaichh	tinkania	rural	moderate	2	127.375	female	30	25-39	0	0	0	0	0	0	0	0	0	0	0	0
824602	8246	159	2	Tribal-Chakma	chittago	rangamati	belaichh	tinkania	rural	moderate	2	127.375	female	60	55+	0	0	0	0	0	0	0	0	0	0	0	0
824901	8249	162	1	Tribal-Chakma	chittago	rangamati	belaichh	tinkania	rural	moderate	2	127.375	male	61	55+	0	0	0	0	0	0	0	0	0	0	0	0
833601	8336	249	1	Tribal-Chakma	chittago	rangamati	belaichh	tinkania	rural	low	2	127.375	male	55	55+	0	0	0	0	0	0	0	0	0	0	0	0
841501	8415	327	1	Tribal-Chakma	chittago	rangamati	belaichh	tinkania	rural	moderate	2	127.375	male	35	25-39	0	0	0	0	0	0	0	0	0	0	0	0
820803	8208	121	3	Tribal-Chakma	chittago	rangamati	belaichh	tinkania	rural	moderate	2	127.375	female	18	18-24	0	0	0	0	0	0	0	0	0	0	0	0
812604	8126	39	4	Tribal-Chakma	chittago	rangamati	belaichh	tinkania	rural	high	2	127.375	female	18	18-24	0	0	0	0	0	0	0	0	0	0	0	0
833503	8335	248	3	Tribal-Chakma	chittago	rangamati	belaichh	tinkania	rural	moderate	2	127.375	female	30	25-39	0	0	0	0	0	0	0	0	0	0	0	0
841301	8413	326	1	Tribal-Chakma	chittago	rangamati	belaichh	tinkania	rural	moderate	2	127.375	male	40	40-54	1	1	1	1	1	1	0	0	0	0	0	0
841201	8412	325	1	Tribal-Chakma	chittago	rangamati	belaichh	tinkania	rural	moderate	2	127.375	male	35	25-39	1	1	1	1	1	1	0	0	0	0	0	0
841601	8416	328	1	Tribal-Chakma	chittago	rangamati	belaichh	tinkania	rural	low	2	127.375	male	38	25-39	1	1	1	1	1	1	0	0	1	1	0	0
825101	8251	164	1	Tribal-Chakma	chittago	rangamati	belaichh	tinkania	rural	moderate	2	127.375	male	50	40-54	1	1	1	1	1	1	0	0	0	0	0	0
812603	8126	39	3	Tribal-Chakma	chittago	rangamati	belaichh	tinkania	rural	high	2	127.375	male	21	18-24	0	0	0	0	0	0	0	0	0	0	0	0
825102	8251	164	2	Tribal-Chakma	chittago	rangamati	belaichh	tinkania	rural	moderate	2	127.375	female	46	40-54	0	0	0	0	0	0	0	0	0	0	0	0
812701	8127	40	1	Tribal-Chakma	chittago	rangamati	belaichh	tinkania	rural	high	2	127.375	male	32	25-39	0	0	0	0	0	0	0	0	0	0	0	0
825201	8252	165	1	Tribal-Chakma	chittago	rangamati	belaichh	tinkania	rural	moderate	2	127.375	male	67	55+	1	1	1	1	1	1	0	0	0	0	0	0
816602	8166	79	2	Tribal-Chakma	chittago	rangamati	belaichh	tinkania	rural	high	2	127.375	female	27	25-39	0	0	0	0	0	0	0	0	0	0	0	0
825301	8253	166	1	Tribal-Chakma	chittago	rangamati	belaichh	tinkania	rural	moderate	2	127.375	male	68	55+	0	0	0	0	0	0	0	0	0	0	0	0
834201	8342	255	1	Tribal-Chakma	chittago	rangamati	belaichh	tinkania	rural	low	2	127.375	male	35	25-39	0	0	0	0	0	0	0	0	0	0	0	0
825402	8254	167	2	Tribal-Chakma	chittago	rangamati	belaichh	tinkania	rural	moderate	2	127.375	female	35	25-39	0	0	0	0	0	0	0	0	0	0	0	0
834101	8341	254	1	Tribal-Chakma	chittago	rangamati	belaichh	tinkania	rural	moderate	2	127.375	male	38	25-39	1	1	1	1	1	1	0	0	0	0	0	0
825502	8255	168	2	Tribal-Chakma	chittago	rangamati	belaichh	tinkania	rural	moderate	2	127.375	female	35	25-39	1	1	1	1	1	1	0	0	0	0	0	0
833303	8333	246	3	Tribal-Chakma	chittago	rangamati	belaichh	tinkania	rural	low	2	127.375	female	20	18-24	0	0	0	0	0	0	0	0	0	0	0	0
825603	8256	169	3	Tribal-Chakma	chittago	rangamati	belaichh	tinkania	rural	high	2	127.375	male	68	55+	0	0	0	0	0	0	0	0	0	0	0	0
830602	8306	219	2	Tribal-Chakma	chittago	rangamati	belaichh	tinkania	rural	low	2	127.375	female	40	40-54	1	1	1	1	1	1	0	0	0	0	0	0
825604	8256	169	4	Tribal-Chakma	chittago	rangamati	belaichh	tinkania	rural	high	2	127.375	female	19	18-24	0	0	0	0	0	0	0	0	0	0	0	0
853401	8534	446	1	Tribal-Chakma	chittago	rangamati	belaichh	tinkania	rural	high	2	127.375	male	45	40-54	1	1	1	1	1	1	0	0	0	0	0	0
825701	8257	170	1	Tribal-Chakma	chittago	rangamati	belaichh	tinkania	rural	high	2	127.375	male	55	55+	1	1	1	1	1	1	0	0	0	0	0	0
853701	8537	449	1	Tribal-Chakma	chittago	rangamati	belaichh	tinkania	rural	high	2	127.375	male	46	40-54	1	1	1	1	1	1	0	0	0	0	1	1
825703	8257	170	3	Tribal-Chakma	chittago	rangamati	belaichh	tinkania	rural	high	2	127.375	male	18	18-24	0	0	0	0	0	0	0	0	0	0	0	0
853801	8538	450	1	Tribal-Chakma	chittago	rangamati	belaichh	tinkania	rural	moderate	2	127.375	male	40	40-54	1	1	1	1	1	1	0	0	0	0	0	0
825803	8258	171	3	Tribal-Chakma	chittago	rangamati	belaichh	tinkania	rural	high	2	127.375	female	33	25-39	0	0	0	0	0	0	0	0	0	0	0	0
846802	8468	380	2	Tribal-Chakma	chittago	rangamati	belaichh	tinkania	rural	low	2	127.375	female	30	25-39	1	1	1	1	1	1	0	0	0	0	0	0
825802	8258	171	2	Tribal-Chakma	chittago	rangamati	belaichh	tinkania	rural	high	2	127.375	female	62	55+	0	0	0	0	0	0	0	0	0	0	0	0
858001	8580	492	1	Tribal-Chakma	chittago	rangamati	belaichh	tinkania	rural	moderate	2	127.375	male	28	25-39	1	1	1	1	1	1	0	0	0	0	0	0
825903	8259	172	3	Tribal-Chakma	chittago	rangamati	belaichh	tinkania	rural	moderate	2	127.375	male	18	18-24	0	0	0	0	0	0	0	0	0	0	0	0
847002	8470	382	2	Tribal-Chakma	chittago	rangamati	belaichh	tinkania	rural	high	2	127.375	female	33	25-39	0	0	0	0	0	0	0	0	0	0	0	0
825902	8259	172	2	Tribal-Chakma	chittago	rangamati	belaichh	tinkania	rural	moderate	2	127.375	female	58	55+	0	0	0	0	0	0	0	0	0	0	0	0
849001	8490	402	1	Tribal-Chakma	chittago	rangamati	belaichh	tinkania	rural	low	2	127.375	male	35	25-39	1	1	1	1	1	1	0	0	0	0	0	0
826003	8260	173	3	Tribal-Chakma	chittago	rangamati	belaichh	tinkania	rural	moderate	2	127.375	female	33	25-39	0	0	0	0	0	0	0	0	0	0	0	0
809301	8093	6	1	Tribal-Chakma	chittago	rangamati	belaichh	tinkania	rural	moderate	2	127.375	male	48	40-54	1	1	1	1	1	1	0	0	0	0	0	0
826004	8260	173	4	Tribal-Chakma	chittago	rangamati	belaichh	tinkania	rural	moderate	2	127.375	male	36	25-39	0	0	0	0	0	0	0	0	0	0	0	0
814902	8149	62	2	Tribal-Chakma	chittago	rangamati	belaichh	tinkania	rural	high	2	127.375	female	48	40-54	0	0	0	0	0	0	0	0	0	0	0	0
826103	8261	174	3	Tribal-Chakma	chittago	rangamati	belaichh	tinkania	rural	moderate	2	127.375	male	20	18-24	0	0	0	0	0	0	0	0	0	0	0	0
818501	8185	98	1	Tribal-Chakma	chittago	rangamati	belaichh	tinkania	rural	high	2	127.375	male	48	40-54	1	1	1	1	1	1	0	0	0	0	0	0
826201	8262	175	1	Tribal-Chakma	chittago	rangamati	belaichh	tinkania	rural	moderate	2	127.375	female	48	40-54	1	1	1	1	1	1	0	0	0	0	0	0
851501	8515	427	1	Tribal-Chakma	chittago	rangamati	belaichh	tinkania	rural	moderate	2	127.375	male	47	40-54	1	1	1	1	1	1	0	0	0	0	0	0
826202	8262	175	2	Tribal-Chakma	chittago	rangamati	belaichh	tinkania	rural	moderate	2	127.375	female	22	18-24	0	0	0	0	0	0	0	0	0	0	0	0
808903	8089	2	3	Tribal-Chakma	chittago	rangamati	belaichh	tinkania	rural	moderate	2	127.375	female	25	25-39	0	0	0	0	0	0	0	0	0	0	0	0
826301	8263	176	1	Tribal-Chakma	chittago	rangamati	belaichh	tinkania	rural	moderate	2	127.375	male	33	25-39	0	0	0	0	0	0	0	0	0	0	0	0
844201	8442	354	1	Tribal-Chakma	chittago	rangamati	belaichh	tinkania	rural	moderate	2	127.375	male	33	25-39	1	1	1	1	1	1	0	0	0	0	0	0
826401	8264	177	1	Tribal-Chakma	chittago	rangamati	belaichh	tinkania	rural	moderate	2	127.375	male	54	40-54	1	1	1	1	1	1	0	0	0	0	0	0
851301	8513	425	1	Tribal-Chakma	chittago	rangamati	belaichh	tinkania	rural	moderate	2	127.375	male	48	40-54	1	1	1	1	1	1	0	0	0	0	0	0
826402	8264	177	2	Tribal-Chakma	chittago	rangamati	belaichh	tinkania	rural	moderate	2	127.375	female	51	40-54	0	0	0	0	0	0	0	0	0	0	0	0
848903	8489	401	3	Tribal-Chakma	chittago	rangamati	belaichh	tinkania	rural	moderate	2	127.375	male	30	25-39	0	0	0	0	0	0	0	0	0	0	0	0
826501	8265	178	1	Tribal-Chakma	chittago	rangamati	belaichh	tinkania	rural	moderate	2	127.375	male	33	25-39	0	0	0	0	0	0	0	0	0	0	0	0
831802	8318	231	2	Tribal-Chakma	chittago	rangamati	belaichh	tinkania	rural	moderate	2	127.375	female	25	25-39	0	0	0	0	0	0	0	0	0	0	0	0
826601	8266	179	1	Tribal-Chakma	chittago	rangamati	belaichh	tinkania	rural	moderate	2	127.375	male	36	25-39	1	1	1	1	1	1	0	0	0	0	0	0
822503	8225	138	3	Tribal-Chakma	chittago	rangamati	belaichh	tinkania	rural	moderate	2	127.375	female	19	18-24	0	0	0	0	0	0	0	0	0	0	0	0
826702	8267	180	2	Tribal-Chakma	chittago	rangamati	belaichh	tinkania	rural	moderate	2	127.375	female	26	25-39	0	0	0	0	0	0	0	0	0	0	0	0
846201	8462	374	1	Tribal-Chakma	chittago	rangamati	belaichh	tinkania	rural	moderate	2	127.375	male	37	25-39	1	1	1	1	1	1	0	0	0	0	0	0
826802	8268	181	2	Tribal-Chakma	chittago	rangamati	belaichh	tinkania	rural	moderate	2	127.375	female	45	40-54	0	0	0	0	0	0	0	0	0	0	0	0
854302	8543	455	2	Tribal-Chakma	chittago	rangamati	belaichh	tinkania	rural	high	2	127.375	female	26	25-39	0	0	0	0	0	0	0	0	0	0	0	0
826902	8269	182	2	Tribal-Chakma	chittago	rangamati	belaichh	tinkania	rural	moderate	2	127.375	female	26	25-39	0	0	0	0	0	0	0	0	0	0	0	0
817804	8178	91	4	Tribal-Chakma	chittago	rangamati	belaichh	tinkania	rural	high	2	127.375	male	28	25-39	0	0	0	0	0	0	0	0	0	0	0	0
833001	8330	243	1	Tribal-Chakma	chittago	rangamati	belaichh	tinkania	rural	moderate	2	127.375	female	35	25-39	0	0	0	0	0	0	0	0	0	0	0	0
856702	8567	479	2	Tribal-Chakma	chittago	rangamati	belaichh	tinkania	rural	moderate	2	127.375	female	32	25-39	0	0	0	0	0	0	0	0	0	0	0	0
827003	8270	183	3	Tribal-Chakma	chittago	rangamati	belaichh	tinkania	rural	high	2	127.375	male	21	18-24	0	0	0	0	0	0	0	0	0	0	0	0
847602	8476	388	2	Tribal-Chakma	chittago	rangamati	belaichh	tinkania	rural	moderate	2	127.375	female	49	40-54	0	0	0	0	0	0	0	0	0	0	0	0
827102	8271	184	2	Tribal-Chakma	chittago	rangamati	belaichh	tinkania	rural	moderate	2	127.375	female	52	40-54	0	0	0	0	0	0	0	0	0	0	0	0
844002	8440	352	2	Tribal-Chakma	chittago	rangamati	belaichh	tinkania	rural	moderate	2	127.375	female	40	40-54	1	1	1	1	1	1	0	0	1	1	0	0
827204	8272	185	4	Tribal-Chakma	chittago	rangamati	belaichh	tinkania	rural	high	2	127.375	male	18	18-24	0	0	0	0	0	0	0	0	0	0	0	0
810201	8102	15	1	Tribal-Chakma	chittago	rangamati	belaichh	tinkania	rural	moderate	2	127.375	male	30	25-39	1	1	1	1	1	1	0	0	0	0	0	0
846701	8467	379	1	Tribal-Chakma	chittago	rangamati	belaichh	tinkania	rural	moderate	2	127.375	male	54	40-54	1	1	1	1	1	1	0	0	0	0	0	0
820502	8205	118	2	Tribal-Chakma	chittago	rangamati	belaichh	tinkania	rural	high	2	127.375	female	40	40-54	0	0	0	0	0	0	0	0	0	0	0	0
827301	8273	186	1	Tribal-Chakma	chittago	rangamati	belaichh	tinkania	rural	moderate	2	127.375	male	40	40-54	1	1	1	1	1	1	0	0	0	0	0	0
854502	8545	457	2	Tribal-Chakma	chittago	rangamati	belaichh	tinkania	rural	moderate	2	127.375	female	26	25-39	0	0	0	0	0	0	0	0	0	0	0	0
827302	8273	186	2	Tribal-Chakma	chittago	rangamati	belaichh	tinkania	rural	moderate	2	127.375	female	38	25-39	0	0	0	0	0	0	0	0	0	0	0	0
811501	8115	28	1	Tribal-Chakma	chittago	rangamati	belaichh	tinkania	rural	high	2	127.375	male	32	25-39	0	0	0	0	0	0	0	0	0	0	0	0
827401	8274	187	1	Tribal-Chakma	chittago	rangamati	belaichh	tinkania	rural	moderate	2	127.375	male	27	25-39	0	0	0	0	0	0	0	0	0	0	0	0
817301	8173	86	1	Tribal-Chakma	chittago	rangamati	belaichh	tinkania	rural	moderate	2	127.375	male	48	40-54	1	1	1	1	1	1	0	0	0	0	0	0
827502	8275	188	2	Tribal-Chakma	chittago	rangamati	belaichh	tinkania	rural	high	2	127.375	female	48	40-54	0	0	0	0	0	0	0	0	0	0	0	0
813701	8137	50	1	Tribal-Chakma	chittago	rangamati	belaichh	tinkania	rural	moderate	2	127.375	male	54	40-54	1	1	1	1	1	1	0	0	0	0	0	0
827601	8276	189	1	Tribal-Chakma	chittago	rangamati	belaichh	tinkania	rural	moderate	2	127.375	male	28	25-39	0	0	0	0	0	0	0	0	0	0	0	0
851201	8512	424	1	Tribal-Chakma	chittago	rangamati	belaichh	tinkania	rural	low	2	127.375	male	50	40-54	1	1	1	1	1	1	0	0	0	0	0	0
827704	8277	190	4	Tribal-Chakma	chittago	rangamati	belaichh	tinkania	rural	high	2	127.375	female	27	25-39	0	0	0	0	0	0	0	0	0	0	0	0
847104	8471	383	4	Tribal-Chakma	chittago	rangamati	belaichh	tinkania	rural	high	2	127.375	male	22	18-24	0	0	0	0	0	0	0	0	0	0	0	0
827703	8277	190	3	Tribal-Chakma	chittago	rangamati	belaichh	tinkania	rural	high	2	127.375	male	31	25-39	0	0	0	0	0	0	0	0	0	0	0	0
814302	8143	56	2	Tribal-Chakma	chittago	rangamati	belaichh	tinkania	rural	high	2	127.375	female	50	40-54	0	0	0	0	0	0	0	0	0	0	0	0
827802	8278	191	2	Tribal-Chakma	chittago	rangamati	belaichh	tinkania	rural	moderate	2	127.375	male	65	55+	0	0	0	0	0	0	0	0	0	0	0	0
828602	8286	199	2	Tribal-Chakma	chittago	rangamati	belaichh	tinkania	rural	moderate	2	127.375	female	32	25-39	0	0	0	0	0	0	0	0	0	0	0	0
827901	8279	192	1	Tribal-Chakma	chittago	rangamati	belaichh	tinkania	rural	moderate	2	127.375	male	38	25-39	1	1	1	1	1	1	0	0	0	0	0	0
837402	8374	287	2	Tribal-Chakma	chittago	rangamati	belaichh	tinkania	rural	low	2	127.375	female	30	25-39	1	1	1	1	1	1	0	0	1	1	0	0
828001	8280	193	1	Tribal-Chakma	chittago	rangamati	belaichh	tinkania	rural	high	2	127.375	male	35	25-39	1	1	1	1	1	1	0	0	0	0	0	0
817602	8176	89	2	Tribal-Chakma	chittago	rangamati	belaichh	tinkania	rural	high	2	127.375	female	30	25-39	1	1	1	1	1	1	1	0	0	0	0	0
828102	8281	194	2	Tribal-Chakma	chittago	rangamati	belaichh	tinkania	rural	moderate	2	127.375	female	26	25-39	0	0	0	0	0	0	0	0	0	0	0	0
831701	8317	230	1	Tribal-Chakma	chittago	rangamati	belaichh	tinkania	rural	low	2	127.375	male	35	25-39	1	1	1	1	1	1	0	0	0	0	0	0
828202	8282	195	2	Tribal-Chakma	chittago	rangamati	belaichh	tinkania	rural	moderate	2	127.375	female	31	25-39	0	0	0	0	0	0	0	0	0	0	0	0
833304	8333	246	4	Tribal-Chakma	chittago	rangamati	belaichh	tinkania	rural	low	2	127.375	female	18	18-24	0	0	0	0	0	0	0	0	0	0	0	0
828301	8283	196	1	Tribal-Chakma	chittago	rangamati	belaichh	tinkania	rural	moderate	2	127.375	male	55	55+	1	1	1	1	1	1	0	0	0	0	0	0
845601	8456	368	1	Tribal-Chakma	chittago	rangamati	belaichh	tinkania	rural	moderate	2	127.375	male	35	25-39	1	1	1	1	1	1	0	0	0	0	0	0
855201	8552	464	1	Tribal-Chakma	chittago	rangamati	belaichh	tinkania	rural	moderate	2	127.375	male	39	25-39	1	1	1	1	1	1	0	0	0	0	0	0
855001	8550	462	1	Tribal-Chakma	chittago	rangamati	belaichh	tinkania	rural	moderate	2	127.375	male	44	40-54	1	1	1	1	1	1	0	0	0	0	0	0
822302	8223	136	2	Tribal-Chakma	chittago	rangamati	belaichh	tinkania	rural	moderate	2	127.375	female	43	40-54	0	0	0	0	0	0	0	0	0	0	0	0
845504	8455	367	4	Tribal-Chakma	chittago	rangamati	belaichh	tinkania	rural	moderate	2	127.375	male	20	18-24	0	0	0	0	0	0	0	0	0	0	0	0
831202	8312	225	2	Tribal-Chakma	chittago	rangamati	belaichh	tinkania	rural	low	2	127.375	female	30	25-39	0	0	0	0	0	0	0	0	0	0	0	0
831402	8314	227	2	Tribal-Chakma	chittago	rangamati	belaichh	tinkania	rural	low	2	127.375	female	35	25-39	1	1	1	1	1	1	0	0	0	0	0	0
812102	8121	34	2	Tribal-Chakma	chittago	rangamati	belaichh	tinkania	rural	high	2	127.375	female	49	40-54	0	0	0	0	0	0	0	0	0	0	0	0
845801	8458	370	1	Tribal-Chakma	chittago	rangamati	belaichh	tinkania	rural	moderate	2	127.375	male	37	25-39	1	1	1	1	1	1	0	0	1	1	0	0
809503	8095	8	3	Tribal-Chakma	chittago	rangamati	belaichh	tinkania	rural	moderate	2	127.375	female	20	18-24	0	0	0	0	0	0	0	0	0	0	0	0
813002	8130	43	2	Tribal-Chakma	chittago	rangamati	belaichh	tinkania	rural	high	2	127.375	female	27	25-39	0	0	0	0	0	0	0	0	0	0	0	0
822303	8223	136	3	Tribal-Chakma	chittago	rangamati	belaichh	tinkania	rural	moderate	2	127.375	female	18	18-24	0	0	0	0	0	0	0	0	0	0	0	0
846401	8464	376	1	Tribal-Chakma	chittago	rangamati	belaichh	tinkania	rural	moderate	2	127.375	male	50	40-54	1	1	1	1	1	1	0	0	0	0	0	0
815603	8156	69	3	Tribal-Chakma	chittago	rangamati	belaichh	tinkania	rural	moderate	2	127.375	male	21	18-24	0	0	0	0	0	0	0	0	0	0	0	0
843903	8439	351	3	Tribal-Chakma	chittago	rangamati	belaichh	tinkania	rural	high	2	127.375	male	18	18-24	0	0	0	0	0	0	0	0	0	0	0	0
828402	8284	197	2	Tribal-Chakma	chittago	rangamati	belaichh	tinkania	rural	moderate	2	127.375	female	36	25-39	0	0	0	0	0	0	0	0	0	0	0	0
822402	8224	137	2	Tribal-Chakma	chittago	rangamati	belaichh	tinkania	rural	moderate	2	127.375	female	40	40-54	0	0	0	0	0	0	0	0	0	0	0	0
849702	8497	409	2	Tribal-Chakma	chittago	rangamati	belaichh	tinkania	rural	moderate	2	127.375	female	32	25-39	0	0	0	0	0	0	0	0	0	0	0	0
856503	8565	477	3	Tribal-Chakma	chittago	rangamati	belaichh	tinkania	rural	high	2	127.375	male	24	18-24	0	0	0	0	0	0	0	0	0	0	0	0
849701	8497	409	1	Tribal-Chakma	chittago	rangamati	belaichh	tinkania	rural	moderate	2	127.375	male	40	40-54	1	1	1	1	1	1	0	0	0	0	0	0
829002	8290	203	2	Tribal-Chakma	chittago	rangamati	belaichh	tinkania	rural	moderate	2	127.375	female	30	25-39	1	1	1	1	1	1	1	0	0	0	0	0
828503	8285	198	3	Tribal-Chakma	chittago	rangamati	belaichh	tinkania	rural	moderate	2	127.375	male	17	15-17	0	0	0	0	0	0	0	0	0	0	0	0
829001	8290	203	1	Tribal-Chakma	chittago	rangamati	belaichh	tinkania	rural	moderate	2	127.375	male	35	25-39	1	1	1	1	1	1	0	0	0	0	0	0
849901	8499	411	1	Tribal-Chakma	chittago	rangamati	belaichh	tinkania	rural	moderate	2	127.375	male	30	25-39	1	1	1	1	1	1	0	0	0	0	0	0
828901	8289	202	1	Tribal-Chakma	chittago	rangamati	belaichh	tinkania	rural	moderate	2	127.375	male	40	40-54	1	1	1	1	1	1	0	0	0	0	0	0
855602	8556	468	2	Tribal-Chakma	chittago	rangamati	belaichh	tinkania	rural	high	2	127.375	female	47	40-54	0	0	0	0	0	0	0	0	0	0	0	0
828903	8289	202	3	Tribal-Chakma	chittago	rangamati	belaichh	tinkania	rural	moderate	2	127.375	female	20	18-24	0	0	0	0	0	0	0	0	0	0	0	0
844703	8447	359	3	Tribal-Chakma	chittago	rangamati	belaichh	tinkania	rural	moderate	2	127.375	male	32	25-39	1	0	1	0	1	0	0	0	0	0	0	0
828902	8289	202	2	Tribal-Chakma	chittago	rangamati	belaichh	tinkania	rural	moderate	2	127.375	female	35	25-39	1	1	1	1	1	1	0	0	0	0	0	0
812301	8123	36	1	Tribal-Chakma	chittago	rangamati	belaichh	tinkania	rural	high	2	127.375	male	68	55+	0	0	0	0	0	0	0	0	0	0	0	0
834601	8346	259	1	Tribal-Chakma	chittago	rangamati	belaichh	tinkania	rural	low	2	127.375	male	50	40-54	1	1	1	1	1	1	0	0	1	0	0	0
834602	8346	259	2	Tribal-Chakma	chittago	rangamati	belaichh	tinkania	rural	low	2	127.375	female	40	40-54	1	1	1	1	1	1	0	0	1	0	0	0
849303	8493	405	3	Tribal-Chakma	chittago	rangamati	belaichh	tinkania	rural	moderate	2	127.375	female	18	18-24	0	0	0	0	0	0	0	0	0	0	0	0
816301	8163	76	1	Tribal-Chakma	chittago	rangamati	belaichh	tinkania	rural	high	2	127.375	male	48	40-54	1	1	1	1	1	1	0	0	0	0	0	0
813102	8131	44	2	Tribal-Chakma	chittago	rangamati	belaichh	tinkania	rural	moderate	2	127.375	female	46	40-54	0	0	0	0	0	0	0	0	0	0	0	0
821803	8218	131	3	Tribal-Chakma	chittago	rangamati	belaichh	tinkania	rural	moderate	2	127.375	female	20	18-24	0	0	0	0	0	0	0	0	0	0	0	0
855703	8557	469	3	Tribal-Chakma	chittago	rangamati	belaichh	tinkania	rural	moderate	2	127.375	female	19	18-24	0	0	0	0	0	0	0	0	0	0	0	0
839301	8393	306	1	Tribal-Chakma	chittago	rangamati	belaichh	tinkania	rural	moderate	2	127.375	male	66	55+	1	1	1	1	1	1	0	0	1	1	0	0
844803	8448	360	3	Tribal-Chakma	chittago	rangamati	belaichh	tinkania	rural	moderate	2	127.375	female	25	25-39	0	0	0	0	0	0	0	0	0	0	0	0
814802	8148	61	2	Tribal-Chakma	chittago	rangamati	belaichh	tinkania	rural	high	2	127.375	female	55	55+	0	0	0	0	0	0	0	0	0	0	0	0
858102	8581	493	2	Tribal-Chakma	chittago	rangamati	belaichh	tinkania	rural	high	2	127.375	female	51	40-54	0	0	0	0	0	0	0	0	0	0	0	0
839202	8392	305	2	Tribal-Chakma	chittago	rangamati	belaichh	tinkania	rural	high	2	127.375	female	29	25-39	1	1	1	1	1	1	0	0	1	1	0	0
813101	8131	44	1	Tribal-Chakma	chittago	rangamati	belaichh	tinkania	rural	moderate	2	127.375	male	48	40-54	0	0	0	0	0	0	0	0	0	0	0	0
813201	8132	45	1	Tribal-Chakma	chittago	rangamati	belaichh	tinkania	rural	moderate	2	127.375	male	60	55+	1	1	1	1	1	1	0	0	0	0	0	0
832903	8329	242	3	Tribal-Chakma	chittago	rangamati	belaichh	tinkania	rural	moderate	2	127.375	female	18	18-24	0	0	0	0	0	0	0	0	0	0	0	0
842801	8428	340	1	Tribal-Chakma	chittago	rangamati	belaichh	tinkania	rural	moderate	2	127.375	male	50	40-54	1	1	1	1	1	1	0	0	0	0	0	0
855701	8557	469	1	Tribal-Chakma	chittago	rangamati	belaichh	tinkania	rural	moderate	2	127.375	male	48	40-54	1	1	1	1	1	1	0	0	0	0	0	0
857701	8577	489	1	Tribal-Chakma	chittago	rangamati	belaichh	tinkania	rural	high	2	127.375	male	36	25-39	1	1	1	1	1	1	0	0	0	0	1	1
832802	8328	241	2	Tribal-Chakma	chittago	rangamati	belaichh	tinkania	rural	moderate	2	127.375	female	30	25-39	0	0	0	0	0	0	0	0	0	0	0	0
816103	8161	74	3	Tribal-Chakma	chittago	rangamati	belaichh	tinkania	rural	moderate	2	127.375	female	17	15-17	0	0	0	0	0	0	0	0	0	0	0	0
838902	8389	302	2	Tribal-Chakma	chittago	rangamati	belaichh	tinkania	rural	moderate	2	127.375	female	51	40-54	0	0	0	0	0	0	0	0	0	0	0	0
838802	8388	301	2	Tribal-Chakma	chittago	rangamati	belaichh	tinkania	rural	moderate	2	127.375	female	48	40-54	0	0	0	0	0	0	0	0	0	0	0	0
838801	8388	301	1	Tribal-Chakma	chittago	rangamati	belaichh	tinkania	rural	moderate	2	127.375	male	52	40-54	1	1	1	1	1	1	0	0	0	0	0	0
843103	8431	343	3	Tribal-Chakma	chittago	rangamati	belaichh	tinkania	rural	high	2	127.375	male	20	18-24	0	0	0	0	0	0	0	0	0	0	0	0
812003	8120	33	3	Tribal-Chakma	chittago	rangamati	belaichh	tinkania	rural	high	2	127.375	female	20	18-24	0	0	0	0	0	0	0	0	0	0	0	0
848501	8485	397	1	Tribal-Chakma	chittago	rangamati	belaichh	tinkania	rural	moderate	2	127.375	male	50	40-54	1	1	1	1	1	1	0	0	0	0	0	0
835303	8353	266	3	Tribal-Chakma	chittago	rangamati	belaichh	tinkania	rural	moderate	2	127.375	male	25	25-39	0	0	0	0	0	0	0	0	0	0	0	0
835301	8353	266	1	Tribal-Chakma	chittago	rangamati	belaichh	tinkania	rural	moderate	2	127.375	male	48	40-54	1	1	1	1	1	1	0	0	1	0	0	0
816002	8160	73	2	Tribal-Chakma	chittago	rangamati	belaichh	tinkania	rural	low	2	127.375	female	65	55+	0	0	0	0	0	0	0	0	0	0	0	0
838401	8384	297	1	Tribal-Chakma	chittago	rangamati	belaichh	tinkania	rural	moderate	2	127.375	male	30	25-39	1	1	1	1	1	1	0	0	0	0	0	0
817101	8171	84	1	Tribal-Chakma	chittago	rangamati	belaichh	tinkania	rural	high	2	127.375	male	40	40-54	1	1	1	1	1	1	0	0	0	0	0	0
838101	8381	294	1	Tribal-Chakma	chittago	rangamati	belaichh	tinkania	rural	moderate	2	127.375	male	30	25-39	0	0	0	0	0	0	0	0	0	0	0	0
835401	8354	267	1	Tribal-Chakma	chittago	rangamati	belaichh	tinkania	rural	low	2	127.375	female	35	25-39	0	0	0	0	0	0	0	0	0	0	0	0
819601	8196	109	1	Tribal-Chakma	chittago	rangamati	belaichh	tinkania	rural	high	2	127.375	male	48	40-54	0	0	0	0	0	0	0	0	0	0	0	0
851503	8515	427	3	Tribal-Chakma	chittago	rangamati	belaichh	tinkania	rural	moderate	2	127.375	male	21	18-24	1	1	1	1	1	1	0	0	0	0	0	0
846301	8463	375	1	Tribal-Chakma	chittago	rangamati	belaichh	tinkania	rural	moderate	2	127.375	male	50	40-54	1	1	1	1	1	1	0	0	0	0	0	0
851402	8514	426	2	Tribal-Chakma	chittago	rangamati	belaichh	tinkania	rural	moderate	2	127.375	female	31	25-39	0	0	0	0	0	0	0	0	0	0	0	0
846503	8465	377	3	Tribal-Chakma	chittago	rangamati	belaichh	tinkania	rural	moderate	2	127.375	male	30	25-39	0	0	0	0	0	0	0	0	0	0	0	0
851702	8517	429	2	Tribal-Chakma	chittago	rangamati	belaichh	tinkania	rural	high	2	127.375	female	35	25-39	0	0	0	0	0	0	0	0	0	0	0	0
846502	8465	377	2	Tribal-Chakma	chittago	rangamati	belaichh	tinkania	rural	moderate	2	127.375	female	46	40-54	0	0	0	0	0	0	0	0	0	0	0	0
851603	8516	428	3	Tribal-Chakma	chittago	rangamati	belaichh	tinkania	rural	high	2	127.375	male	21	18-24	0	0	0	0	0	0	0	0	0	0	0	0
830401	8304	217	1	Tribal-Chakma	chittago	rangamati	belaichh	tinkania	rural	low	2	127.375	male	50	40-54	1	1	1	1	1	1	0	0	0	0	0	0
810101	8101	14	1	Tribal-Chakma	chittago	rangamati	belaichh	tinkania	rural	moderate	2	127.375	male	35	25-39	1	1	1	1	1	1	0	0	0	0	0	0
830901	8309	222	1	Tribal-Chakma	chittago	rangamati	belaichh	tinkania	rural	low	2	127.375	male	36	25-39	1	1	1	1	1	1	0	0	0	0	0	0
851703	8517	429	3	Tribal-Chakma	chittago	rangamati	belaichh	tinkania	rural	high	2	127.375	female	20	18-24	0	0	0	0	0	0	0	0	0	0	0	0
846703	8467	379	3	Tribal-Chakma	chittago	rangamati	belaichh	tinkania	rural	moderate	2	127.375	male	21	18-24	1	1	1	1	1	1	0	0	0	0	0	0
811302	8113	26	2	Tribal-Chakma	chittago	rangamati	belaichh	tinkania	rural	high	2	127.375	female	49	40-54	0	0	0	0	0	0	0	0	0	0	0	0
814501	8145	58	1	Tribal-Chakma	chittago	rangamati	belaichh	tinkania	rural	high	2	127.375	male	30	25-39	1	1	1	1	1	1	0	0	0	0	0	0
852102	8521	433	2	Tribal-Chakma	chittago	rangamati	belaichh	tinkania	rural	high	2	127.375	female	60	55+	0	0	0	0	0	0	0	0	0	0	0	0
830402	8304	217	2	Tribal-Chakma	chittago	rangamati	belaichh	tinkania	rural	low	2	127.375	female	47	40-54	0	0	0	0	0	0	0	0	0	0	0	0
844602	8446	358	2	Tribal-Chakma	chittago	rangamati	belaichh	tinkania	rural	moderate	2	127.375	female	35	25-39	1	1	1	1	1	1	0	0	0	0	0	0
843302	8433	345	2	Tribal-Chakma	chittago	rangamati	belaichh	tinkania	rural	moderate	2	127.375	female	32	25-39	0	0	0	0	0	0	0	0	0	0	0	0
852001	8520	432	1	Tribal-Chakma	chittago	rangamati	belaichh	tinkania	rural	moderate	2	127.375	male	41	40-54	1	1	1	1	1	1	0	0	0	0	0	0
830302	8303	216	2	Tribal-Chakma	chittago	rangamati	belaichh	tinkania	rural	moderate	2	127.375	female	30	25-39	0	0	0	0	0	0	0	0	0	0	0	0
853201	8532	444	1	Tribal-Chakma	chittago	rangamati	belaichh	tinkania	rural	high	2	127.375	male	38	25-39	1	1	1	1	1	1	0	0	0	0	0	0
835602	8356	269	2	Tribal-Chakma	chittago	rangamati	belaichh	tinkania	rural	high	2	127.375	female	42	40-54	0	0	0	0	0	0	0	0	0	0	0	0
852201	8522	434	1	Tribal-Chakma	chittago	rangamati	belaichh	tinkania	rural	moderate	2	127.375	male	38	25-39	1	1	1	1	1	1	0	0	0	0	0	0
857202	8572	484	2	Tribal-Chakma	chittago	rangamati	belaichh	tinkania	rural	moderate	2	127.375	female	22	18-24	0	0	0	0	0	0	0	0	0	0	0	0
810102	8101	14	2	Tribal-Chakma	chittago	rangamati	belaichh	tinkania	rural	moderate	2	127.375	female	32	25-39	0	0	0	0	0	0	0	0	0	0	0	0
814101	8141	54	1	Tribal-Chakma	chittago	rangamati	belaichh	tinkania	rural	moderate	2	127.375	male	35	25-39	0	0	0	0	0	0	0	0	0	0	0	0
852302	8523	435	2	Tribal-Chakma	chittago	rangamati	belaichh	tinkania	rural	high	2	127.375	female	40	40-54	0	0	0	0	0	0	0	0	0	0	0	0
847702	8477	389	2	Tribal-Chakma	chittago	rangamati	belaichh	tinkania	rural	low	2	127.375	female	50	40-54	1	1	1	1	1	1	0	0	1	1	0	0
819202	8192	105	2	Tribal-Chakma	chittago	rangamati	belaichh	tinkania	rural	moderate	2	127.375	female	28	25-39	0	0	0	0	0	0	0	0	0	0	0	0
813302	8133	46	2	Tribal-Chakma	chittago	rangamati	belaichh	tinkania	rural	moderate	2	127.375	female	40	40-54	0	0	0	0	0	0	0	0	0	0	0	0
852501	8525	437	1	Tribal-Chakma	chittago	rangamati	belaichh	tinkania	rural	moderate	2	127.375	male	45	40-54	1	1	1	1	1	1	0	0	0	0	0	0
818902	8189	102	2	Tribal-Chakma	chittago	rangamati	belaichh	tinkania	rural	moderate	2	127.375	female	32	25-39	0	0	0	0	0	0	0	0	0	0	0	0
847801	8478	390	1	Tribal-Chakma	chittago	rangamati	belaichh	tinkania	rural	moderate	2	127.375	male	40	40-54	1	1	1	1	1	1	0	0	0	0	0	0
844601	8446	358	1	Tribal-Chakma	chittago	rangamati	belaichh	tinkania	rural	moderate	2	127.375	male	40	40-54	1	1	1	1	1	1	0	0	1	1	0	0
852702	8527	439	2	Tribal-Chakma	chittago	rangamati	belaichh	tinkania	rural	moderate	2	127.375	female	29	25-39	0	0	0	0	0	0	0	0	0	0	0	0
818302	8183	96	2	Tribal-Chakma	chittago	rangamati	belaichh	tinkania	rural	high	2	127.375	female	60	55+	0	0	0	0	0	0	0	0	0	0	0	0
848002	8480	392	2	Tribal-Chakma	chittago	rangamati	belaichh	tinkania	rural	high	2	127.375	female	37	25-39	0	0	0	0	0	0	0	0	0	0	0	0
854201	8542	454	1	Tribal-Chakma	chittago	rangamati	belaichh	tinkania	rural	high	2	127.375	male	58	55+	1	1	1	1	1	1	0	0	0	0	0	0
828703	8287	200	3	Tribal-Chakma	chittago	rangamati	belaichh	tinkania	rural	moderate	2	127.375	female	25	25-39	0	0	0	0	0	0	0	0	0	0	0	0
844501	8445	357	1	Tribal-Chakma	chittago	rangamati	belaichh	tinkania	rural	moderate	2	127.375	male	38	25-39	1	1	1	1	1	1	0	0	0	0	0	0
832101	8321	234	1	Tribal-Chakma	chittago	rangamati	belaichh	tinkania	rural	moderate	2	127.375	male	33	25-39	1	1	1	1	1	1	0	0	0	0	0	0
857302	8573	485	2	Tribal-Chakma	chittago	rangamati	belaichh	tinkania	rural	moderate	2	127.375	female	28	25-39	0	0	0	0	0	0	0	0	0	0	0	0
850503	8505	417	3	Tribal-Chakma	chittago	rangamati	belaichh	tinkania	rural	low	2	127.375	female	25	25-39	0	0	0	0	0	0	0	0	0	0	0	0
850202	8502	414	2	Tribal-Chakma	chittago	rangamati	belaichh	tinkania	rural	moderate	2	127.375	female	48	40-54	0	0	0	0	0	0	0	0	0	0	0	0
850501	8505	417	1	Tribal-Chakma	chittago	rangamati	belaichh	tinkania	rural	low	2	127.375	male	47	40-54	1	1	1	1	1	1	0	0	1	1	0	0
847402	8474	386	2	Tribal-Chakma	chittago	rangamati	belaichh	tinkania	rural	moderate	2	127.375	female	30	25-39	1	1	1	1	1	1	0	0	1	1	0	0
810002	8100	13	2	Tribal-Chakma	chittago	rangamati	belaichh	tinkania	rural	high	2	127.375	female	68	55+	1	0	1	0	1	0	0	0	1	0	0	0
855903	8559	471	3	Tribal-Chakma	chittago	rangamati	belaichh	tinkania	rural	high	2	127.375	female	18	18-24	0	0	0	0	0	0	0	0	0	0	0	0
853402	8534	446	2	Tribal-Chakma	chittago	rangamati	belaichh	tinkania	rural	high	2	127.375	female	40	40-54	0	0	0	0	0	0	0	0	0	0	0	0
817701	8177	90	1	Tribal-Chakma	chittago	rangamati	belaichh	tinkania	rural	high	2	127.375	male	68	55+	0	0	0	0	0	0	0	0	0	0	0	0
853501	8535	447	1	Tribal-Chakma	chittago	rangamati	belaichh	tinkania	rural	moderate	2	127.375	male	49	40-54	1	1	1	1	1	1	0	0	0	0	0	0
844401	8444	356	1	Tribal-Chakma	chittago	rangamati	belaichh	tinkania	rural	moderate	2	127.375	male	40	40-54	0	0	0	0	0	0	0	0	0	0	0	0
853601	8536	448	1	Tribal-Chakma	chittago	rangamati	belaichh	tinkania	rural	moderate	2	127.375	male	50	40-54	1	1	1	1	1	1	0	0	0	0	0	0
848402	8484	396	2	Tribal-Chakma	chittago	rangamati	belaichh	tinkania	rural	high	2	127.375	female	33	25-39	1	1	1	1	1	1	0	0	0	0	0	0
818001	8180	93	1	Tribal-Chakma	chittago	rangamati	belaichh	tinkania	rural	high	2	127.375	male	50	40-54	1	1	1	1	1	1	0	0	0	0	0	0
844301	8443	355	1	Tribal-Chakma	chittago	rangamati	belaichh	tinkania	rural	low	2	127.375	male	37	25-39	1	1	1	1	1	1	0	0	0	0	0	0
853902	8539	451	2	Tribal-Chakma	chittago	rangamati	belaichh	tinkania	rural	moderate	2	127.375	female	30	25-39	1	1	1	1	1	1	0	0	0	0	0	0
832602	8326	239	2	Tribal-Chakma	chittago	rangamati	belaichh	tinkania	rural	low	2	127.375	female	30	25-39	0	0	0	0	0	0	0	0	0	0	0	0
818802	8188	101	2	Tribal-Chakma	chittago	rangamati	belaichh	tinkania	rural	moderate	2	127.375	female	58	55+	0	0	0	0	0	0	0	0	0	0	0	0
851903	8519	431	3	Tribal-Chakma	chittago	rangamati	belaichh	tinkania	rural	high	2	127.375	female	21	18-24	0	0	0	0	0	0	0	0	0	0	0	0
854102	8541	453	2	Tribal-Chakma	chittago	rangamati	belaichh	tinkania	rural	moderate	2	127.375	female	31	25-39	0	0	0	0	0	0	0	0	0	0	0	0
856002	8560	472	2	Tribal-Chakma	chittago	rangamati	belaichh	tinkania	rural	high	2	127.375	female	48	40-54	0	0	0	0	0	0	0	0	0	0	0	0
817902	8179	92	2	Tribal-Chakma	chittago	rangamati	belaichh	tinkania	rural	high	2	127.375	female	33	25-39	1	1	1	1	1	1	0	0	0	0	0	0
851202	8512	424	2	Tribal-Chakma	chittago	rangamati	belaichh	tinkania	rural	low	2	127.375	female	44	40-54	0	0	0	0	0	0	0	0	0	0	0	0
810202	8102	15	2	Tribal-Chakma	chittago	rangamati	belaichh	tinkania	rural	moderate	2	127.375	female	28	25-39	0	0	0	0	0	0	0	0	0	0	0	0
856802	8568	480	2	Tribal-Chakma	chittago	rangamati	belaichh	tinkania	rural	moderate	2	127.375	female	30	25-39	0	0	0	0	0	0	0	0	0	0	0	0
854403	8544	456	3	Tribal-Chakma	chittago	rangamati	belaichh	tinkania	rural	moderate	2	127.375	female	20	18-24	0	0	0	0	0	0	0	0	0	0	0	0
849801	8498	410	1	Tribal-Chakma	chittago	rangamati	belaichh	tinkania	rural	moderate	2	127.375	male	35	25-39	1	1	1	1	1	1	0	0	0	0	0	0
851101	8511	423	1	Tribal-Chakma	chittago	rangamati	belaichh	tinkania	rural	moderate	2	127.375	male	35	25-39	1	1	1	1	1	1	0	0	0	0	0	0
822403	8224	137	3	Tribal-Chakma	chittago	rangamati	belaichh	tinkania	rural	moderate	2	127.375	male	18	18-24	0	0	0	0	0	0	0	0	0	0	0	0
817803	8178	91	3	Tribal-Chakma	chittago	rangamati	belaichh	tinkania	rural	high	2	127.375	male	35	25-39	0	0	0	0	0	0	0	0	0	0	0	0
844704	8447	359	4	Tribal-Chakma	chittago	rangamati	belaichh	tinkania	rural	moderate	2	127.375	female	25	25-39	0	0	0	0	0	0	0	0	0	0	0	0
854802	8548	460	2	Tribal-Chakma	chittago	rangamati	belaichh	tinkania	rural	moderate	2	127.375	female	29	25-39	0	0	0	0	0	0	0	0	0	0	0	0
832401	8324	237	1	Tribal-Chakma	chittago	rangamati	belaichh	tinkania	rural	low	2	127.375	male	45	40-54	0	0	0	0	0	0	0	0	0	0	0	0
847502	8475	387	2	Tribal-Chakma	chittago	rangamati	belaichh	tinkania	rural	low	2	127.375	female	31	25-39	1	1	1	1	1	1	0	0	0	0	0	0
844901	8449	361	1	Tribal-Chakma	chittago	rangamati	belaichh	tinkania	rural	moderate	2	127.375	male	39	25-39	1	1	1	1	1	1	0	0	0	0	0	0
855102	8551	463	2	Tribal-Chakma	chittago	rangamati	belaichh	tinkania	rural	moderate	2	127.375	female	28	25-39	0	0	0	0	0	0	0	0	0	0	0	0
857702	8577	489	2	Tribal-Chakma	chittago	rangamati	belaichh	tinkania	rural	high	2	127.375	female	30	25-39	0	0	0	0	0	0	0	0	0	0	0	0
852202	8522	434	2	Tribal-Chakma	chittago	rangamati	belaichh	tinkania	rural	moderate	2	127.375	female	30	25-39	0	0	0	0	0	0	0	0	0	0	0	0
820602	8206	119	2	Tribal-Chakma	chittago	rangamati	belaichh	tinkania	rural	high	2	127.375	female	35	25-39	0	0	0	0	0	0	0	0	0	0	0	0
855401	8554	466	1	Tribal-Chakma	chittago	rangamati	belaichh	tinkania	rural	low	2	127.375	male	37	25-39	1	1	1	1	1	1	0	0	0	0	0	0
856902	8569	481	2	Tribal-Chakma	chittago	rangamati	belaichh	tinkania	rural	moderate	2	127.375	female	32	25-39	0	0	0	0	0	0	0	0	0	0	0	0
828803	8288	201	3	Tribal-Chakma	chittago	rangamati	belaichh	tinkania	rural	moderate	2	127.375	female	22	18-24	0	0	0	0	0	0	0	0	0	0	0	0
817801	8178	91	1	Tribal-Chakma	chittago	rangamati	belaichh	tinkania	rural	high	2	127.375	male	52	40-54	0	0	0	0	0	0	0	0	0	0	0	0
848103	8481	393	3	Tribal-Chakma	chittago	rangamati	belaichh	tinkania	rural	high	2	127.375	male	26	25-39	1	1	1	1	1	1	0	0	0	0	0	0
846001	8460	372	1	Tribal-Chakma	chittago	rangamati	belaichh	tinkania	rural	moderate	2	127.375	male	47	40-54	1	1	1	1	1	1	0	0	1	1	0	0
817502	8175	88	2	Tribal-Chakma	chittago	rangamati	belaichh	tinkania	rural	high	2	127.375	female	40	40-54	0	0	0	0	0	0	0	0	0	0	0	0
854501	8545	457	1	Tribal-Chakma	chittago	rangamati	belaichh	tinkania	rural	moderate	2	127.375	male	33	25-39	1	1	1	1	1	1	0	0	0	0	0	0
855801	8558	470	1	Tribal-Chakma	chittago	rangamati	belaichh	tinkania	rural	high	2	127.375	male	38	25-39	1	1	1	1	1	1	0	0	0	0	0	0
815602	8156	69	2	Tribal-Chakma	chittago	rangamati	belaichh	tinkania	rural	moderate	2	127.375	female	52	40-54	0	0	0	0	0	0	0	0	0	0	0	0
818201	8182	95	1	Tribal-Chakma	chittago	rangamati	belaichh	tinkania	rural	high	2	127.375	male	30	25-39	0	0	0	0	0	0	0	0	0	0	0	0
831001	8310	223	1	Tribal-Chakma	chittago	rangamati	belaichh	tinkania	rural	low	2	127.375	male	30	25-39	0	0	0	0	0	0	0	0	0	0	0	0
848201	8482	394	1	Tribal-Chakma	chittago	rangamati	belaichh	tinkania	rural	high	2	127.375	male	38	25-39	1	1	1	1	1	1	0	0	0	0	0	0
820101	8201	114	1	Tribal-Chakma	chittago	rangamati	belaichh	tinkania	rural	high	2	127.375	male	35	25-39	1	1	1	1	1	1	0	0	0	0	0	0
817402	8174	87	2	Tribal-Chakma	chittago	rangamati	belaichh	tinkania	rural	moderate	2	127.375	female	31	25-39	1	1	1	1	1	1	0	0	0	0	0	0
854401	8544	456	1	Tribal-Chakma	chittago	rangamati	belaichh	tinkania	rural	moderate	2	127.375	male	61	55+	1	1	1	1	1	1	0	0	0	0	0	0
830301	8303	216	1	Tribal-Chakma	chittago	rangamati	belaichh	tinkania	rural	moderate	2	127.375	male	34	25-39	1	1	1	1	1	1	0	0	0	0	0	0
843701	8437	349	1	Tribal-Chakma	chittago	rangamati	belaichh	tinkania	rural	low	2	127.375	male	60	55+	1	1	1	1	1	1	0	0	1	1	0	0
831203	8312	225	3	Tribal-Chakma	chittago	rangamati	belaichh	tinkania	rural	low	2	127.375	female	18	18-24	0	0	0	0	0	0	0	0	0	0	0	0
814804	8148	61	4	Tribal-Chakma	chittago	rangamati	belaichh	tinkania	rural	high	2	127.375	male	22	18-24	0	0	0	0	0	0	0	0	0	0	0	0
811403	8114	27	3	Tribal-Chakma	chittago	rangamati	belaichh	tinkania	rural	high	2	127.375	female	19	18-24	0	0	0	0	0	0	0	0	0	0	0	0
810903	8109	22	3	Tribal-Chakma	chittago	rangamati	belaichh	tinkania	rural	moderate	2	127.375	male	20	18-24	0	0	0	0	0	0	0	0	0	0	0	0
854902	8549	461	2	Tribal-Chakma	chittago	rangamati	belaichh	tinkania	rural	moderate	2	127.375	female	32	25-39	0	0	0	0	0	0	0	0	0	0	0	0
854702	8547	459	2	Tribal-Chakma	chittago	rangamati	belaichh	tinkania	rural	moderate	2	127.375	female	25	25-39	0	0	0	0	0	0	0	0	0	0	0	0
843601	8436	348	1	Tribal-Chakma	chittago	rangamati	belaichh	tinkania	rural	moderate	2	127.375	male	35	25-39	1	1	1	1	1	1	0	0	0	0	0	0
822201	8222	135	1	Tribal-Chakma	chittago	rangamati	belaichh	tinkania	rural	moderate	2	127.375	male	65	55+	0	0	0	0	0	0	0	0	0	0	0	0
809002	8090	3	2	Tribal-Chakma	chittago	rangamati	belaichh	tinkania	rural	moderate	2	127.375	female	41	40-54	0	0	0	0	0	0	0	0	0	0	0	0
857101	8571	483	1	Tribal-Chakma	chittago	rangamati	belaichh	tinkania	rural	high	2	127.375	male	36	25-39	1	1	1	1	1	1	0	0	0	0	0	0
837002	8370	283	2	Tribal-Chakma	chittago	rangamati	belaichh	tinkania	rural	moderate	2	127.375	female	25	25-39	1	1	1	1	1	1	0	0	0	0	0	0
843203	8432	344	3	Tribal-Chakma	chittago	rangamati	belaichh	tinkania	rural	high	2	127.375	female	22	18-24	0	0	0	0	0	0	0	0	0	0	0	0
853503	8535	447	3	Tribal-Chakma	chittago	rangamati	belaichh	tinkania	rural	moderate	2	127.375	female	20	18-24	0	0	0	0	0	0	0	0	0	0	0	0
809201	8092	5	1	Tribal-Chakma	chittago	rangamati	belaichh	tinkania	rural	high	2	127.375	male	62	55+	1	1	1	1	1	1	0	0	0	0	0	0
856102	8561	473	2	Tribal-Chakma	chittago	rangamati	belaichh	tinkania	rural	high	2	127.375	female	50	40-54	0	0	0	0	0	0	0	0	0	0	0	0
833002	8330	243	2	Tribal-Chakma	chittago	rangamati	belaichh	tinkania	rural	moderate	2	127.375	female	38	25-39	0	0	0	0	0	0	0	0	0	0	0	0
856601	8566	478	1	Tribal-Chakma	chittago	rangamati	belaichh	tinkania	rural	moderate	2	127.375	male	36	25-39	1	1	1	1	1	1	0	0	0	0	0	0
837801	8378	291	1	Tribal-Chakma	chittago	rangamati	belaichh	tinkania	rural	low	2	127.375	male	36	25-39	0	0	0	0	0	0	0	0	0	0	0	0
822103	8221	134	3	Tribal-Chakma	chittago	rangamati	belaichh	tinkania	rural	moderate	2	127.375	female	18	18-24	0	0	0	0	0	0	0	0	0	0	0	0
822102	8221	134	2	Tribal-Chakma	chittago	rangamati	belaichh	tinkania	rural	moderate	2	127.375	female	42	40-54	0	0	0	0	0	0	0	0	0	0	0	0
836102	8361	274	2	Tribal-Chakma	chittago	rangamati	belaichh	tinkania	rural	moderate	2	127.375	male	40	40-54	1	1	1	1	1	1	0	0	1	0	0	0
837901	8379	292	1	Tribal-Chakma	chittago	rangamati	belaichh	tinkania	rural	moderate	2	127.375	female	30	25-39	0	0	0	0	0	0	0	0	0	0	0	0
832801	8328	241	1	Tribal-Chakma	chittago	rangamati	belaichh	tinkania	rural	moderate	2	127.375	male	35	25-39	0	0	0	0	0	0	0	0	0	0	0	0
843201	8432	344	1	Tribal-Chakma	chittago	rangamati	belaichh	tinkania	rural	high	2	127.375	male	40	40-54	0	0	0	0	0	0	0	0	0	0	0	0
846501	8465	377	1	Tribal-Chakma	chittago	rangamati	belaichh	tinkania	rural	moderate	2	127.375	male	50	40-54	1	1	1	1	1	1	0	0	0	0	0	0
808902	8089	2	2	Tribal-Chakma	chittago	rangamati	belaichh	tinkania	rural	moderate	2	127.375	female	60	55+	0	0	0	0	0	0	0	0	0	0	0	0
811101	8111	25	1	Tribal-Chakma	chittago	rangamati	belaichh	tinkania	rural	high	2	127.375	male	46	40-54	1	1	1	1	1	1	0	0	0	0	0	0
838502	8385	298	2	Tribal-Chakma	chittago	rangamati	belaichh	tinkania	rural	high	2	127.375	female	40	40-54	1	1	1	1	1	1	0	0	0	0	0	0
836301	8363	276	1	Tribal-Chakma	chittago	rangamati	belaichh	tinkania	rural	moderate	2	127.375	female	37	25-39	0	0	0	0	0	0	0	0	0	0	0	0
811402	8114	27	2	Tribal-Chakma	chittago	rangamati	belaichh	tinkania	rural	high	2	127.375	female	50	40-54	0	0	0	0	0	0	0	0	0	0	0	0
835902	8359	272	2	Tribal-Chakma	chittago	rangamati	belaichh	tinkania	rural	moderate	2	127.375	female	52	40-54	0	0	0	0	0	0	0	0	0	0	0	0
843202	8432	344	2	Tribal-Chakma	chittago	rangamati	belaichh	tinkania	rural	high	2	127.375	female	35	25-39	0	0	0	0	0	0	0	0	0	0	0	0
810501	8105	18	1	Tribal-Chakma	chittago	rangamati	belaichh	tinkania	rural	high	2	127.375	male	62	55+	1	1	1	1	1	1	0	0	0	0	0	0
822002	8220	133	2	Tribal-Chakma	chittago	rangamati	belaichh	tinkania	rural	moderate	2	127.375	female	45	40-54	0	0	0	0	0	0	0	0	0	0	0	0
832901	8329	242	1	Tribal-Chakma	chittago	rangamati	belaichh	tinkania	rural	moderate	2	127.375	male	30	25-39	1	1	1	1	1	1	0	0	0	0	0	0
843101	8431	343	1	Tribal-Chakma	chittago	rangamati	belaichh	tinkania	rural	high	2	127.375	male	40	40-54	1	1	1	1	1	1	0	0	0	0	0	0
836501	8365	278	1	Tribal-Chakma	chittago	rangamati	belaichh	tinkania	rural	low	2	127.375	female	25	25-39	0	0	0	0	0	0	0	0	0	0	0	0
838501	8385	298	1	Tribal-Chakma	chittago	rangamati	belaichh	tinkania	rural	high	2	127.375	male	45	40-54	1	1	1	1	1	1	0	0	0	0	0	0
815403	8154	67	3	Tribal-Chakma	chittago	rangamati	belaichh	tinkania	rural	high	2	127.375	male	20	18-24	0	0	0	0	0	0	0	0	0	0	0	0
838602	8386	299	2	Tribal-Chakma	chittago	rangamati	belaichh	tinkania	rural	moderate	2	127.375	male	50	40-54	0	0	0	0	0	0	0	0	0	0	0	0
836602	8366	279	2	Tribal-Chakma	chittago	rangamati	belaichh	tinkania	rural	low	2	127.375	female	55	55+	1	1	1	1	1	1	0	0	1	0	0	0
822001	8220	133	1	Tribal-Chakma	chittago	rangamati	belaichh	tinkania	rural	moderate	2	127.375	male	48	40-54	1	1	1	1	1	1	0	0	0	0	0	0
838301	8383	296	1	Tribal-Chakma	chittago	rangamati	belaichh	tinkania	rural	low	2	127.375	male	40	40-54	0	0	0	0	0	0	0	0	0	0	0	0
818702	8187	100	2	Tribal-Chakma	chittago	rangamati	belaichh	tinkania	rural	moderate	2	127.375	female	43	40-54	0	0	0	0	0	0	0	0	0	0	0	0
809601	8096	9	1	Tribal-Chakma	chittago	rangamati	belaichh	tinkania	rural	moderate	2	127.375	male	36	25-39	1	1	1	1	1	1	0	0	0	0	0	0
838803	8388	301	3	Tribal-Chakma	chittago	rangamati	belaichh	tinkania	rural	moderate	2	127.375	female	25	25-39	0	0	0	0	0	0	0	0	0	0	0	0
815402	8154	67	2	Tribal-Chakma	chittago	rangamati	belaichh	tinkania	rural	high	2	127.375	female	48	40-54	0	0	0	0	0	0	0	0	0	0	0	0
827202	8272	185	2	Tribal-Chakma	chittago	rangamati	belaichh	tinkania	rural	high	2	127.375	female	52	40-54	0	0	0	0	0	0	0	0	0	0	0	0
836702	8367	280	2	Tribal-Chakma	chittago	rangamati	belaichh	tinkania	rural	moderate	2	127.375	female	45	40-54	1	1	1	1	1	1	0	0	0	0	0	0
843002	8430	342	2	Tribal-Chakma	chittago	rangamati	belaichh	tinkania	rural	low	2	127.375	female	50	40-54	1	1	1	1	1	1	0	0	1	1	0	0
835202	8352	265	2	Tribal-Chakma	chittago	rangamati	belaichh	tinkania	rural	low	2	127.375	female	40	40-54	1	1	1	1	1	1	0	0	0	0	0	0
821901	8219	132	1	Tribal-Chakma	chittago	rangamati	belaichh	tinkania	rural	moderate	2	127.375	male	53	40-54	1	1	1	1	1	1	0	0	0	0	0	0
808802	8088	1	2	Tribal-Chakma	chittago	rangamati	belaichh	tinkania	rural	moderate	2	127.375	female	44	40-54	1	1	1	1	1	1	0	0	0	0	0	0
835102	8351	264	2	Tribal-Chakma	chittago	rangamati	belaichh	tinkania	rural	low	2	127.375	male	35	25-39	0	0	0	0	0	0	0	0	0	0	0	0
815401	8154	67	1	Tribal-Chakma	chittago	rangamati	belaichh	tinkania	rural	high	2	127.375	male	50	40-54	1	1	1	1	1	1	0	0	0	0	0	0
838903	8389	302	3	Tribal-Chakma	chittago	rangamati	belaichh	tinkania	rural	moderate	2	127.375	female	19	18-24	0	0	0	0	0	0	0	0	0	0	0	0
809101	8091	4	1	Tribal-Chakma	chittago	rangamati	belaichh	tinkania	rural	moderate	2	127.375	male	38	25-39	1	1	1	1	1	1	0	0	0	0	0	0
842902	8429	341	2	Tribal-Chakma	chittago	rangamati	belaichh	tinkania	rural	moderate	2	127.375	female	34	25-39	1	1	1	1	1	1	0	0	1	1	0	0
816102	8161	74	2	Tribal-Chakma	chittago	rangamati	belaichh	tinkania	rural	moderate	2	127.375	female	42	40-54	0	0	0	0	0	0	0	0	0	0	0	0
839001	8390	303	1	Tribal-Chakma	chittago	rangamati	belaichh	tinkania	rural	low	2	127.375	male	28	25-39	1	1	1	1	1	1	0	0	0	0	0	0
821902	8219	132	2	Tribal-Chakma	chittago	rangamati	belaichh	tinkania	rural	moderate	2	127.375	female	48	40-54	1	1	1	1	1	1	1	1	0	0	1	1
826901	8269	182	1	Tribal-Chakma	chittago	rangamati	belaichh	tinkania	rural	moderate	2	127.375	male	28	25-39	1	1	1	1	1	1	0	0	0	0	0	0
836401	8364	277	1	Tribal-Chakma	chittago	rangamati	belaichh	tinkania	rural	low	2	127.375	female	30	25-39	0	0	0	0	0	0	0	0	0	0	0	0
858002	8580	492	2	Tribal-Chakma	chittago	rangamati	belaichh	tinkania	rural	moderate	2	127.375	female	23	18-24	0	0	0	0	0	0	0	0	0	0	0	0
810401	8104	17	1	Tribal-Chakma	chittago	rangamati	belaichh	tinkania	rural	high	2	127.375	male	39	25-39	1	1	1	1	1	1	0	0	0	0	1	1
842802	8428	340	2	Tribal-Chakma	chittago	rangamati	belaichh	tinkania	rural	moderate	2	127.375	female	46	40-54	1	1	1	1	1	1	0	0	0	0	0	0
834901	8349	262	1	Tribal-Chakma	chittago	rangamati	belaichh	tinkania	rural	low	2	127.375	male	32	25-39	1	0	1	0	1	0	0	0	0	0	0	0
834802	8348	261	2	Tribal-Chakma	chittago	rangamati	belaichh	tinkania	rural	moderate	2	127.375	female	32	25-39	0	0	0	0	0	0	0	0	0	0	0	0
857903	8579	491	3	Tribal-Chakma	chittago	rangamati	belaichh	tinkania	rural	high	2	127.375	male	20	18-24	0	0	0	0	0	0	0	0	0	0	0	0
820001	8200	113	1	Tribal-Chakma	chittago	rangamati	belaichh	tinkania	rural	high	2	127.375	male	62	55+	0	0	0	0	0	0	0	0	0	0	0	0
813203	8132	45	3	Tribal-Chakma	chittago	rangamati	belaichh	tinkania	rural	moderate	2	127.375	female	30	25-39	0	0	0	0	0	0	0	0	0	0	0	0
817001	8170	83	1	Tribal-Chakma	chittago	rangamati	belaichh	tinkania	rural	moderate	2	127.375	male	60	55+	0	0	0	0	0	0	0	0	0	0	0	0
815301	8153	66	1	Tribal-Chakma	chittago	rangamati	belaichh	tinkania	rural	moderate	2	127.375	male	35	25-39	1	1	1	1	1	1	0	0	0	0	0	0
849402	8494	406	2	Tribal-Chakma	chittago	rangamati	belaichh	tinkania	rural	moderate	2	127.375	male	20	18-24	0	0	0	0	0	0	0	0	0	0	0	0
845103	8451	363	3	Tribal-Chakma	chittago	rangamati	belaichh	tinkania	rural	moderate	2	127.375	female	20	18-24	0	0	0	0	0	0	0	0	0	0	0	0
821002	8210	123	2	Tribal-Chakma	chittago	rangamati	belaichh	tinkania	rural	moderate	2	127.375	female	48	40-54	0	0	0	0	0	0	0	0	0	0	0	0
809602	8096	9	2	Tribal-Chakma	chittago	rangamati	belaichh	tinkania	rural	moderate	2	127.375	female	33	25-39	0	0	0	0	0	0	0	0	0	0	0	0
858302	8583	495	2	Tribal-Chakma	chittago	rangamati	belaichh	tinkania	rural	high	2	127.375	female	40	40-54	0	0	0	0	0	0	0	0	0	0	0	0
832002	8320	233	2	Tribal-Chakma	chittago	rangamati	belaichh	tinkania	rural	moderate	2	127.375	female	25	25-39	0	0	0	0	0	0	0	0	0	0	0	0
820901	8209	122	1	Tribal-Chakma	chittago	rangamati	belaichh	tinkania	rural	moderate	2	127.375	male	55	55+	1	1	1	1	1	1	0	0	0	0	0	0
815202	8152	65	2	Tribal-Chakma	chittago	rangamati	belaichh	tinkania	rural	high	2	127.375	female	50	40-54	0	0	0	0	0	0	0	0	0	0	0	0
845001	8450	362	1	Tribal-Chakma	chittago	rangamati	belaichh	tinkania	rural	moderate	2	127.375	male	35	25-39	1	1	1	1	1	1	0	0	1	1	0	0
847103	8471	383	3	Tribal-Chakma	chittago	rangamati	belaichh	tinkania	rural	high	2	127.375	female	36	25-39	0	0	0	0	0	0	0	0	0	0	0	0
845202	8452	364	2	Tribal-Chakma	chittago	rangamati	belaichh	tinkania	rural	moderate	2	127.375	female	46	40-54	1	1	1	1	1	1	0	0	0	0	0	0
833203	8332	245	3	Tribal-Chakma	chittago	rangamati	belaichh	tinkania	rural	low	2	127.375	female	15	15-17	0	0	0	0	0	0	0	0	0	0	0	0
829102	8291	204	2	Tribal-Chakma	chittago	rangamati	belaichh	tinkania	rural	low	2	127.375	female	40	40-54	1	1	1	1	1	1	0	0	0	0	0	0
816302	8163	76	2	Tribal-Chakma	chittago	rangamati	belaichh	tinkania	rural	high	2	127.375	female	45	40-54	1	1	1	1	1	1	0	0	0	0	0	0
858402	8584	496	2	Tribal-Chakma	chittago	rangamati	belaichh	tinkania	rural	high	2	127.375	female	42	40-54	1	1	0	0	0	0	0	0	0	0	1	1
815201	8152	65	1	Tribal-Chakma	chittago	rangamati	belaichh	tinkania	rural	high	2	127.375	male	56	55+	1	1	1	1	1	1	0	0	0	0	0	0
821702	8217	130	2	Tribal-Chakma	chittago	rangamati	belaichh	tinkania	rural	moderate	2	127.375	female	57	55+	1	1	1	1	1	1	0	0	0	0	0	0
829202	8292	205	2	Tribal-Chakma	chittago	rangamati	belaichh	tinkania	rural	moderate	2	127.375	female	35	25-39	0	0	0	0	0	0	0	0	0	0	0	0
854101	8541	453	1	Tribal-Chakma	chittago	rangamati	belaichh	tinkania	rural	moderate	2	127.375	male	38	25-39	1	1	1	1	1	1	0	0	0	0	0	0
821501	8215	128	1	Tribal-Chakma	chittago	rangamati	belaichh	tinkania	rural	moderate	2	127.375	male	45	40-54	1	1	1	1	1	1	0	0	0	0	0	0
846602	8466	378	2	Tribal-Chakma	chittago	rangamati	belaichh	tinkania	rural	high	2	127.375	female	35	25-39	1	1	1	1	1	1	0	0	0	0	0	0
810402	8104	17	2	Tribal-Chakma	chittago	rangamati	belaichh	tinkania	rural	high	2	127.375	female	37	25-39	0	0	0	0	0	0	0	0	0	0	0	0
855402	8554	466	2	Tribal-Chakma	chittago	rangamati	belaichh	tinkania	rural	low	2	127.375	female	31	25-39	0	0	0	0	0	0	0	0	0	0	0	0
815204	8152	65	4	Tribal-Chakma	chittago	rangamati	belaichh	tinkania	rural	high	2	127.375	male	18	18-24	0	0	0	0	0	0	0	0	0	0	0	0
853901	8539	451	1	Tribal-Chakma	chittago	rangamati	belaichh	tinkania	rural	moderate	2	127.375	male	36	25-39	1	1	1	1	1	1	0	0	0	0	0	0
816303	8163	76	3	Tribal-Chakma	chittago	rangamati	belaichh	tinkania	rural	high	2	127.375	female	21	18-24	0	0	0	0	0	0	0	0	0	0	0	0
816401	8164	77	1	Tribal-Chakma	chittago	rangamati	belaichh	tinkania	rural	high	2	127.375	male	34	25-39	1	1	1	1	1	1	0	0	0	0	0	0
834402	8344	257	2	Tribal-Chakma	chittago	rangamati	belaichh	tinkania	rural	moderate	2	127.375	female	30	25-39	0	0	0	0	0	0	0	0	0	0	0	0
848901	8489	401	1	Tribal-Chakma	chittago	rangamati	belaichh	tinkania	rural	moderate	2	127.375	male	57	55+	1	1	1	1	1	1	0	0	0	0	0	0
858303	8583	495	3	Tribal-Chakma	chittago	rangamati	belaichh	tinkania	rural	high	2	127.375	male	20	18-24	0	0	0	0	0	0	0	0	0	0	0	0
846801	8468	380	1	Tribal-Chakma	chittago	rangamati	belaichh	tinkania	rural	low	2	127.375	male	34	25-39	1	1	1	1	1	1	0	0	0	0	0	0
815203	8152	65	3	Tribal-Chakma	chittago	rangamati	belaichh	tinkania	rural	high	2	127.375	female	22	18-24	0	0	0	0	0	0	0	0	0	0	0	0
842301	8423	335	1	Tribal-Chakma	chittago	rangamati	belaichh	tinkania	rural	moderate	2	127.375	male	40	40-54	1	1	1	1	1	1	0	0	0	0	0	0
811803	8118	31	3	Tribal-Chakma	chittago	rangamati	belaichh	tinkania	rural	high	2	127.375	female	20	18-24	0	0	0	0	0	0	0	0	0	0	0	0
811602	8116	29	2	Tribal-Chakma	chittago	rangamati	belaichh	tinkania	rural	high	2	127.375	female	60	55+	0	0	0	0	0	0	0	0	0	0	0	0
809701	8097	10	1	Tribal-Chakma	chittago	rangamati	belaichh	tinkania	rural	moderate	2	127.375	male	40	40-54	1	1	1	1	1	1	0	0	0	0	0	0
843901	8439	351	1	Tribal-Chakma	chittago	rangamati	belaichh	tinkania	rural	high	2	127.375	male	38	25-39	1	1	1	1	1	1	0	0	0	0	0	0
849302	8493	405	2	Tribal-Chakma	chittago	rangamati	belaichh	tinkania	rural	moderate	2	127.375	female	48	40-54	0	0	0	0	0	0	0	0	0	0	0	0
821502	8215	128	2	Tribal-Chakma	chittago	rangamati	belaichh	tinkania	rural	moderate	2	127.375	female	40	40-54	0	0	0	0	0	0	0	0	0	0	0	0
815103	8151	64	3	Tribal-Chakma	chittago	rangamati	belaichh	tinkania	rural	moderate	2	127.375	female	18	18-24	0	0	0	0	0	0	0	0	0	0	0	0
847001	8470	382	1	Tribal-Chakma	chittago	rangamati	belaichh	tinkania	rural	high	2	127.375	male	40	40-54	1	1	1	1	1	1	0	0	0	0	0	0
848702	8487	399	2	Tribal-Chakma	chittago	rangamati	belaichh	tinkania	rural	moderate	2	127.375	female	34	25-39	0	0	0	0	0	0	0	0	0	0	0	0
834702	8347	260	2	Tribal-Chakma	chittago	rangamati	belaichh	tinkania	rural	low	2	127.375	female	30	25-39	0	0	0	0	0	0	0	0	0	0	0	0
851701	8517	429	1	Tribal-Chakma	chittago	rangamati	belaichh	tinkania	rural	high	2	127.375	male	45	40-54	1	1	1	1	1	1	0	0	0	0	0	0
824902	8249	162	2	Tribal-Chakma	chittago	rangamati	belaichh	tinkania	rural	moderate	2	127.375	female	58	55+	0	0	0	0	0	0	0	0	0	0	0	0
848601	8486	398	1	Tribal-Chakma	chittago	rangamati	belaichh	tinkania	rural	moderate	2	127.375	male	50	40-54	1	1	1	1	1	1	0	0	0	0	0	0
812801	8128	41	1	Tribal-Chakma	chittago	rangamati	belaichh	tinkania	rural	moderate	2	127.375	male	40	40-54	1	1	1	1	1	1	0	0	0	0	0	0
815101	8151	64	1	Tribal-Chakma	chittago	rangamati	belaichh	tinkania	rural	moderate	2	127.375	male	40	40-54	1	1	1	1	1	1	0	0	0	0	0	0
840703	8407	320	3	Tribal-Chakma	chittago	rangamati	belaichh	tinkania	rural	high	2	127.375	female	20	18-24	0	0	0	0	0	0	0	0	0	0	0	0
834002	8340	253	2	Tribal-Chakma	chittago	rangamati	belaichh	tinkania	rural	moderate	2	127.375	female	30	25-39	0	0	0	0	0	0	0	0	0	0	0	0
833504	8335	248	4	Tribal-Chakma	chittago	rangamati	belaichh	tinkania	rural	moderate	2	127.375	male	25	25-39	0	0	0	0	0	0	0	0	0	0	0	0
821202	8212	125	2	Tribal-Chakma	chittago	rangamati	belaichh	tinkania	rural	moderate	2	127.375	female	32	25-39	0	0	0	0	0	0	0	0	0	0	0	0
829201	8292	205	1	Tribal-Chakma	chittago	rangamati	belaichh	tinkania	rural	moderate	2	127.375	male	40	40-54	0	0	0	0	0	0	0	0	0	0	0	0
810302	8103	16	2	Tribal-Chakma	chittago	rangamati	belaichh	tinkania	rural	high	2	127.375	female	45	40-54	0	0	0	0	0	0	0	0	0	0	0	0
825202	8252	165	2	Tribal-Chakma	chittago	rangamati	belaichh	tinkania	rural	moderate	2	127.375	female	64	55+	0	0	0	0	0	0	0	0	0	0	0	0
815102	8151	64	2	Tribal-Chakma	chittago	rangamati	belaichh	tinkania	rural	moderate	2	127.375	female	38	25-39	0	0	0	0	0	0	0	0	0	0	0	0
841002	8410	323	2	Tribal-Chakma	chittago	rangamati	belaichh	tinkania	rural	moderate	2	127.375	female	30	25-39	1	1	1	1	1	1	0	0	0	0	0	0
833901	8339	252	1	Tribal-Chakma	chittago	rangamati	belaichh	tinkania	rural	low	2	127.375	male	35	25-39	1	1	1	1	1	1	0	0	0	0	0	0
833802	8338	251	2	Tribal-Chakma	chittago	rangamati	belaichh	tinkania	rural	low	2	127.375	female	35	25-39	0	0	0	0	0	0	0	0	0	0	0	0
841802	8418	330	2	Tribal-Chakma	chittago	rangamati	belaichh	tinkania	rural	high	2	127.375	female	27	25-39	0	0	0	0	0	0	0	0	0	0	0	0
841101	8411	324	1	Tribal-Chakma	chittago	rangamati	belaichh	tinkania	rural	low	2	127.375	male	40	40-54	1	1	1	1	1	1	0	0	0	0	0	0
821301	8213	126	1	Tribal-Chakma	chittago	rangamati	belaichh	tinkania	rural	moderate	2	127.375	male	55	55+	0	0	0	0	0	0	0	0	0	0	0	0
833502	8335	248	2	Tribal-Chakma	chittago	rangamati	belaichh	tinkania	rural	moderate	2	127.375	female	50	40-54	0	0	0	0	0	0	0	0	0	0	0	0
815001	8150	63	1	Tribal-Chakma	chittago	rangamati	belaichh	tinkania	rural	moderate	2	127.375	male	38	25-39	1	1	1	1	1	1	0	0	0	0	0	0
841801	8418	330	1	Tribal-Chakma	chittago	rangamati	belaichh	tinkania	rural	high	2	127.375	male	32	25-39	0	0	0	0	0	0	0	0	0	0	0	0
833702	8337	250	2	Tribal-Chakma	chittago	rangamati	belaichh	tinkania	rural	low	2	127.375	female	45	40-54	0	0	0	0	0	0	0	0	0	0	0	0
842001	8420	332	1	Tribal-Chakma	chittago	rangamati	belaichh	tinkania	rural	high	2	127.375	male	48	40-54	1	1	1	1	1	1	0	0	0	0	0	0
809702	8097	10	2	Tribal-Chakma	chittago	rangamati	belaichh	tinkania	rural	moderate	2	127.375	female	38	25-39	0	0	0	0	0	0	0	0	0	0	0	0
833501	8335	248	1	Tribal-Chakma	chittago	rangamati	belaichh	tinkania	rural	moderate	2	127.375	male	60	55+	1	1	1	1	1	1	0	0	0	0	0	0
841602	8416	328	2	Tribal-Chakma	chittago	rangamati	belaichh	tinkania	rural	low	2	127.375	female	30	25-39	0	0	0	0	0	0	0	0	0	0	0	0
833602	8336	249	2	Tribal-Chakma	chittago	rangamati	belaichh	tinkania	rural	low	2	127.375	female	40	40-54	1	1	1	1	1	1	0	0	0	0	0	0
841502	8415	327	2	Tribal-Chakma	chittago	rangamati	belaichh	tinkania	rural	moderate	2	127.375	female	30	25-39	0	0	0	0	0	0	0	0	0	0	0	0
821201	8212	125	1	Tribal-Chakma	chittago	rangamati	belaichh	tinkania	rural	moderate	2	127.375	male	38	25-39	1	1	1	1	1	1	0	0	0	0	0	0
841701	8417	329	1	Tribal-Chakma	chittago	rangamati	belaichh	tinkania	rural	moderate	2	127.375	male	37	25-39	1	1	1	1	1	1	0	0	0	0	0	0
841903	8419	331	3	Tribal-Chakma	chittago	rangamati	belaichh	tinkania	rural	moderate	2	127.375	female	18	18-24	0	0	0	0	0	0	0	0	0	0	0	0
841302	8413	326	2	Tribal-Chakma	chittago	rangamati	belaichh	tinkania	rural	moderate	2	127.375	female	35	25-39	1	1	1	1	1	1	0	0	0	0	0	0
821001	8210	123	1	Tribal-Chakma	chittago	rangamati	belaichh	tinkania	rural	moderate	2	127.375	male	50	40-54	1	1	1	1	1	1	0	0	0	0	0	0
816701	8167	80	1	Tribal-Chakma	chittago	rangamati	belaichh	tinkania	rural	high	2	127.375	male	52	40-54	1	1	1	1	1	1	0	0	0	0	0	0
812602	8126	39	2	Tribal-Chakma	chittago	rangamati	belaichh	tinkania	rural	high	2	127.375	female	45	40-54	0	0	0	0	0	0	0	0	0	0	0	0
824701	8247	160	1	Tribal-Chakma	chittago	rangamati	belaichh	tinkania	rural	moderate	2	127.375	male	34	25-39	1	1	1	1	1	1	0	0	0	0	0	0
840802	8408	321	2	Tribal-Chakma	chittago	rangamati	belaichh	tinkania	rural	moderate	2	127.375	female	31	25-39	0	0	0	0	0	0	0	0	0	0	0	0
816703	8167	80	3	Tribal-Chakma	chittago	rangamati	belaichh	tinkania	rural	high	2	127.375	female	18	18-24	0	0	0	0	0	0	0	0	0	0	0	0
841703	8417	329	3	Tribal-Chakma	chittago	rangamati	belaichh	tinkania	rural	moderate	2	127.375	female	20	18-24	0	0	0	0	0	0	0	0	0	0	0	0
816702	8167	80	2	Tribal-Chakma	chittago	rangamati	belaichh	tinkania	rural	high	2	127.375	female	48	40-54	0	0	0	0	0	0	0	0	0	0	0	0
821101	8211	124	1	Tribal-Chakma	chittago	rangamati	belaichh	tinkania	rural	moderate	2	127.375	male	44	40-54	1	1	1	1	1	1	0	0	0	0	0	0
841103	8411	324	3	Tribal-Chakma	chittago	rangamati	belaichh	tinkania	rural	low	2	127.375	female	20	18-24	0	0	0	0	0	0	0	0	0	0	0	0
816601	8166	79	1	Tribal-Chakma	chittago	rangamati	belaichh	tinkania	rural	high	2	127.375	male	30	25-39	1	1	1	1	1	1	1	1	1	1	1	1
833801	8338	251	1	Tribal-Chakma	chittago	rangamati	belaichh	tinkania	rural	low	2	127.375	male	38	25-39	1	1	1	1	1	1	0	0	0	0	0	0
816802	8168	81	2	Tribal-Chakma	chittago	rangamati	belaichh	tinkania	rural	moderate	2	127.375	female	65	55+	0	0	0	0	0	0	0	0	0	0	0	0
841303	8413	326	3	Tribal-Chakma	chittago	rangamati	belaichh	tinkania	rural	moderate	2	127.375	female	20	18-24	0	0	0	0	0	0	0	0	0	0	0	0
812502	8125	38	2	Tribal-Chakma	chittago	rangamati	belaichh	tinkania	rural	high	2	127.375	female	65	55+	0	0	0	0	0	0	0	0	0	0	0	0
841001	8410	323	1	Tribal-Chakma	chittago	rangamati	belaichh	tinkania	rural	moderate	2	127.375	male	36	25-39	1	1	1	1	1	1	0	0	0	0	0	0
842002	8420	332	2	Tribal-Chakma	chittago	rangamati	belaichh	tinkania	rural	high	2	127.375	female	40	40-54	0	0	0	0	0	0	0	0	0	0	0	0
824802	8248	161	2	Tribal-Chakma	chittago	rangamati	belaichh	tinkania	rural	moderate	2	127.375	female	45	40-54	0	0	0	0	0	0	0	0	0	0	0	0
811702	8117	30	2	Tribal-Chakma	chittago	rangamati	belaichh	tinkania	rural	high	2	127.375	female	30	25-39	0	0	0	0	0	0	0	0	0	0	0	0
819504	8195	108	4	Tribal-Chakma	chittago	rangamati	belaichh	tinkania	rural	high	2	127.375	male	18	18-24	0	0	0	0	0	0	0	0	0	0	0	0
813901	8139	52	1	Tribal-Chakma	chittago	rangamati	belaichh	tinkania	rural	moderate	2	127.375	male	42	40-54	1	1	1	1	1	1	0	0	0	0	0	0
840902	8409	322	2	Tribal-Chakma	chittago	rangamati	belaichh	tinkania	rural	moderate	2	127.375	female	27	25-39	1	1	1	1	1	1	0	0	0	0	0	0
834302	8343	256	2	Tribal-Chakma	chittago	rangamati	belaichh	tinkania	rural	low	2	127.375	female	35	25-39	0	0	0	0	0	0	0	0	0	0	0	0
809802	8098	11	2	Tribal-Chakma	chittago	rangamati	belaichh	tinkania	rural	moderate	2	127.375	female	38	25-39	1	0	1	0	1	0	0	0	0	0	0	0
819902	8199	112	2	Tribal-Chakma	chittago	rangamati	belaichh	tinkania	rural	high	2	127.375	female	28	25-39	0	0	0	0	0	0	0	0	0	0	0	0
840801	8408	321	1	Tribal-Chakma	chittago	rangamati	belaichh	tinkania	rural	moderate	2	127.375	male	35	25-39	1	1	1	1	1	1	0	0	0	0	0	0
848701	8487	399	1	Tribal-Chakma	chittago	rangamati	belaichh	tinkania	rural	moderate	2	127.375	male	39	25-39	1	1	1	1	1	1	0	0	0	0	0	0
840501	8405	318	1	Tribal-Chakma	chittago	rangamati	belaichh	tinkania	rural	low	2	127.375	male	40	40-54	1	1	1	1	1	1	0	0	0	0	0	0
816801	8168	81	1	Tribal-Chakma	chittago	rangamati	belaichh	tinkania	rural	moderate	2	127.375	male	68	55+	0	0	0	0	0	0	0	0	0	0	0	0
821401	8214	127	1	Tribal-Chakma	chittago	rangamati	belaichh	tinkania	rural	moderate	2	127.375	male	58	55+	0	0	0	0	0	0	0	0	0	0	0	0
812501	8125	38	1	Tribal-Chakma	chittago	rangamati	belaichh	tinkania	rural	high	2	127.375	male	68	55+	0	0	0	0	0	0	0	0	0	0	0	0
840702	8407	320	2	Tribal-Chakma	chittago	rangamati	belaichh	tinkania	rural	high	2	127.375	female	35	25-39	0	0	0	0	0	0	0	0	0	0	0	0
842102	8421	333	2	Tribal-Chakma	chittago	rangamati	belaichh	tinkania	rural	high	2	127.375	female	35	25-39	1	1	1	1	1	1	0	0	1	1	0	0
840601	8406	319	1	Tribal-Chakma	chittago	rangamati	belaichh	tinkania	rural	moderate	2	127.375	male	35	25-39	1	1	1	1	1	1	0	0	0	0	0	0
818003	8180	93	3	Tribal-Chakma	chittago	rangamati	belaichh	tinkania	rural	high	2	127.375	male	18	18-24	0	0	0	0	0	0	0	0	0	0	0	0
840602	8406	319	2	Tribal-Chakma	chittago	rangamati	belaichh	tinkania	rural	moderate	2	127.375	female	30	25-39	1	1	1	1	1	1	0	0	0	0	0	0
852002	8520	432	2	Tribal-Chakma	chittago	rangamati	belaichh	tinkania	rural	moderate	2	127.375	female	34	25-39	0	0	0	0	0	0	0	0	0	0	0	0
840503	8405	318	3	Tribal-Chakma	chittago	rangamati	belaichh	tinkania	rural	low	2	127.375	male	20	18-24	0	0	0	0	0	0	0	0	0	0	0	0
851901	8519	431	1	Tribal-Chakma	chittago	rangamati	belaichh	tinkania	rural	high	2	127.375	male	67	55+	1	1	1	1	1	1	0	0	0	0	0	0
820702	8207	120	2	Tribal-Chakma	chittago	rangamati	belaichh	tinkania	rural	moderate	2	127.375	female	60	55+	0	0	0	0	0	0	0	0	0	0	0	0
842201	8422	334	1	Tribal-Chakma	chittago	rangamati	belaichh	tinkania	rural	high	2	127.375	male	40	40-54	1	1	1	1	1	1	0	0	1	1	0	0
840502	8405	318	2	Tribal-Chakma	chittago	rangamati	belaichh	tinkania	rural	low	2	127.375	female	35	25-39	0	0	0	0	0	0	0	0	0	0	0	0
834202	8342	255	2	Tribal-Chakma	chittago	rangamati	belaichh	tinkania	rural	low	2	127.375	female	30	25-39	0	0	0	0	0	0	0	0	0	0	0	0
840402	8404	317	2	Tribal-Chakma	chittago	rangamati	belaichh	tinkania	rural	moderate	2	127.375	female	27	25-39	0	0	0	0	0	0	0	0	0	0	0	0
816902	8169	82	2	Tribal-Chakma	chittago	rangamati	belaichh	tinkania	rural	high	2	127.375	female	32	25-39	0	0	0	0	0	0	0	0	0	0	0	0
840401	8404	317	1	Tribal-Chakma	chittago	rangamati	belaichh	tinkania	rural	moderate	2	127.375	male	33	25-39	1	1	1	1	1	1	0	0	1	1	0	0
821103	8211	124	3	Tribal-Chakma	chittago	rangamati	belaichh	tinkania	rural	moderate	2	127.375	male	20	18-24	0	0	0	0	0	0	0	0	0	0	0	0
840302	8403	316	2	Tribal-Chakma	chittago	rangamati	belaichh	tinkania	rural	moderate	2	127.375	female	37	25-39	1	1	1	1	1	1	0	0	0	0	0	0
833603	8336	249	3	Tribal-Chakma	chittago	rangamati	belaichh	tinkania	rural	low	2	127.375	male	25	25-39	0	0	0	0	0	0	0	0	0	0	0	0
840303	8403	316	3	Tribal-Chakma	chittago	rangamati	belaichh	tinkania	rural	moderate	2	127.375	male	22	18-24	0	0	0	0	0	0	0	0	0	0	0	0
816502	8165	78	2	Tribal-Chakma	chittago	rangamati	belaichh	tinkania	rural	high	2	127.375	female	25	25-39	0	0	0	0	0	0	0	0	0	0	0	0
840301	8403	316	1	Tribal-Chakma	chittago	rangamati	belaichh	tinkania	rural	moderate	2	127.375	male	40	40-54	1	1	1	1	1	1	0	0	1	1	0	0
848602	8486	398	2	Tribal-Chakma	chittago	rangamati	belaichh	tinkania	rural	moderate	2	127.375	female	44	40-54	1	1	1	1	1	1	0	0	0	0	0	0
840202	8402	315	2	Tribal-Chakma	chittago	rangamati	belaichh	tinkania	rural	moderate	2	127.375	female	31	25-39	0	0	0	0	0	0	0	0	0	0	0	0
834001	8340	253	1	Tribal-Chakma	chittago	rangamati	belaichh	tinkania	rural	moderate	2	127.375	male	35	25-39	1	1	1	1	1	1	0	0	0	0	0	0
809801	8098	11	1	Tribal-Chakma	chittago	rangamati	belaichh	tinkania	rural	moderate	2	127.375	male	40	40-54	1	1	1	1	1	1	1	1	1	1	1	1
842302	8423	335	2	Tribal-Chakma	chittago	rangamati	belaichh	tinkania	rural	moderate	2	127.375	female	35	25-39	0	0	0	0	0	0	0	0	0	0	0	0
840203	8402	315	3	Tribal-Chakma	chittago	rangamati	belaichh	tinkania	rural	moderate	2	127.375	female	20	18-24	0	0	0	0	0	0	0	0	0	0	0	0
817601	8176	89	1	Tribal-Chakma	chittago	rangamati	belaichh	tinkania	rural	high	2	127.375	male	35	25-39	1	1	1	1	1	1	0	0	0	0	0	0
840103	8401	314	3	Tribal-Chakma	chittago	rangamati	belaichh	tinkania	rural	moderate	2	127.375	female	25	25-39	0	0	0	0	0	0	0	0	0	0	0	0
842303	8423	335	3	Tribal-Chakma	chittago	rangamati	belaichh	tinkania	rural	moderate	2	127.375	male	18	18-24	0	0	0	0	0	0	0	0	0	0	0	0
840102	8401	314	2	Tribal-Chakma	chittago	rangamati	belaichh	tinkania	rural	moderate	2	127.375	female	40	40-54	0	0	0	0	0	0	0	0	0	0	0	0
854003	8540	452	3	Tribal-Chakma	chittago	rangamati	belaichh	tinkania	rural	high	2	127.375	male	22	18-24	0	0	0	0	0	0	0	0	0	0	0	0
840101	8401	314	1	Tribal-Chakma	chittago	rangamati	belaichh	tinkania	rural	moderate	2	127.375	male	48	40-54	1	1	1	1	1	1	0	0	0	0	0	0
842402	8424	336	2	Tribal-Chakma	chittago	rangamati	belaichh	tinkania	rural	low	2	127.375	female	45	40-54	1	1	1	1	1	1	0	0	1	1	0	0
840002	8400	313	2	Tribal-Chakma	chittago	rangamati	belaichh	tinkania	rural	low	2	127.375	female	50	40-54	1	1	1	1	1	1	0	0	1	1	0	0
811601	8116	29	1	Tribal-Chakma	chittago	rangamati	belaichh	tinkania	rural	high	2	127.375	male	65	55+	0	0	0	0	0	0	0	0	0	0	0	0
840001	8400	313	1	Tribal-Chakma	chittago	rangamati	belaichh	tinkania	rural	low	2	127.375	male	60	55+	1	1	1	1	1	1	0	0	1	1	0	0
840201	8402	315	1	Tribal-Chakma	chittago	rangamati	belaichh	tinkania	rural	moderate	2	127.375	male	35	25-39	0	0	0	0	0	0	0	0	0	0	0	0
839902	8399	312	2	Tribal-Chakma	chittago	rangamati	belaichh	tinkania	rural	moderate	2	127.375	female	45	40-54	0	0	0	0	0	0	0	0	0	0	0	0
848803	8488	400	3	Tribal-Chakma	chittago	rangamati	belaichh	tinkania	rural	moderate	2	127.375	male	24	18-24	0	0	0	0	0	0	0	0	0	0	0	0
820302	8203	116	2	Tribal-Chakma	chittago	rangamati	belaichh	tinkania	rural	moderate	2	127.375	female	45	40-54	0	0	0	0	0	0	0	0	0	0	0	0
842502	8425	337	2	Tribal-Chakma	chittago	rangamati	belaichh	tinkania	rural	moderate	2	127.375	female	30	25-39	1	1	1	1	1	1	0	0	1	1	0	0
809401	8094	7	1	Tribal-Chakma	chittago	rangamati	belaichh	tinkania	rural	moderate	2	127.375	male	52	40-54	1	1	1	1	1	1	0	0	0	0	0	0
851502	8515	427	2	Tribal-Chakma	chittago	rangamati	belaichh	tinkania	rural	moderate	2	127.375	female	42	40-54	0	0	0	0	0	0	0	0	0	0	0	0
839801	8398	311	1	Tribal-Chakma	chittago	rangamati	belaichh	tinkania	rural	moderate	2	127.375	male	37	25-39	1	1	1	1	1	1	0	0	0	0	0	0
842501	8425	337	1	Tribal-Chakma	chittago	rangamati	belaichh	tinkania	rural	moderate	2	127.375	male	35	25-39	1	1	1	1	1	1	0	0	0	0	0	0
839802	8398	311	2	Tribal-Chakma	chittago	rangamati	belaichh	tinkania	rural	moderate	2	127.375	female	31	25-39	1	1	1	1	1	1	0	0	0	0	0	0
821102	8211	124	2	Tribal-Chakma	chittago	rangamati	belaichh	tinkania	rural	moderate	2	127.375	female	40	40-54	0	0	0	0	0	0	0	0	0	0	0	0
839701	8397	310	1	Tribal-Chakma	chittago	rangamati	belaichh	tinkania	rural	moderate	2	127.375	male	40	40-54	1	1	1	1	1	1	0	0	0	0	0	0
817002	8170	83	2	Tribal-Chakma	chittago	rangamati	belaichh	tinkania	rural	moderate	2	127.375	female	58	55+	0	0	0	0	0	0	0	0	0	0	0	0
839702	8397	310	2	Tribal-Chakma	chittago	rangamati	belaichh	tinkania	rural	moderate	2	127.375	female	38	25-39	0	0	0	0	0	0	0	0	0	0	0	0
812401	8124	37	1	Tribal-Chakma	chittago	rangamati	belaichh	tinkania	rural	high	2	127.375	male	65	55+	1	1	1	1	1	1	0	0	0	0	0	0
839601	8396	309	1	Tribal-Chakma	chittago	rangamati	belaichh	tinkania	rural	moderate	2	127.375	male	30	25-39	1	1	1	1	1	1	0	0	1	1	0	0
809001	8090	3	1	Tribal-Chakma	chittago	rangamati	belaichh	tinkania	rural	moderate	2	127.375	male	46	40-54	1	1	1	1	1	1	0	0	0	0	0	0
839602	8396	309	2	Tribal-Chakma	chittago	rangamati	belaichh	tinkania	rural	moderate	2	127.375	female	28	25-39	0	0	0	0	0	0	0	0	0	0	0	0
819001	8190	103	1	Tribal-Chakma	chittago	rangamati	belaichh	tinkania	rural	moderate	2	127.375	male	56	55+	0	0	0	0	0	0	0	0	0	0	0	0
809902	8099	12	2	Tribal-Chakma	chittago	rangamati	belaichh	tinkania	rural	moderate	2	127.375	female	55	55+	0	0	0	0	0	0	0	0	0	0	0	0
842603	8426	338	3	Tribal-Chakma	chittago	rangamati	belaichh	tinkania	rural	high	2	127.375	female	30	25-39	1	1	1	1	1	1	0	0	1	1	0	0
839505	8395	308	5	Tribal-Chakma	chittago	rangamati	belaichh	tinkania	rural	moderate	2	127.375	female	16	15-17	0	0	0	0	0	0	0	0	0	0	0	0
849301	8493	405	1	Tribal-Chakma	chittago	rangamati	belaichh	tinkania	rural	moderate	2	127.375	male	55	55+	1	1	1	1	1	1	0	0	0	0	0	0
839503	8395	308	3	Tribal-Chakma	chittago	rangamati	belaichh	tinkania	rural	moderate	2	127.375	female	20	18-24	0	0	0	0	0	0	0	0	0	0	0	0
842702	8427	339	2	Tribal-Chakma	chittago	rangamati	belaichh	tinkania	rural	low	2	127.375	female	35	25-39	1	1	1	1	1	1	0	0	0	0	0	0
839502	8395	308	2	Tribal-Chakma	chittago	rangamati	belaichh	tinkania	rural	moderate	2	127.375	female	40	40-54	0	0	0	0	0	0	0	0	0	0	0	0
851401	8514	426	1	Tribal-Chakma	chittago	rangamati	belaichh	tinkania	rural	moderate	2	127.375	male	37	25-39	0	0	0	0	0	0	0	0	0	0	0	0
839504	8395	308	4	Tribal-Chakma	chittago	rangamati	belaichh	tinkania	rural	moderate	2	127.375	female	18	18-24	0	0	0	0	0	0	0	0	0	0	0	0
842701	8427	339	1	Tribal-Chakma	chittago	rangamati	belaichh	tinkania	rural	low	2	127.375	male	40	40-54	1	1	1	1	1	1	0	0	0	0	0	0
839402	8394	307	2	Tribal-Chakma	chittago	rangamati	belaichh	tinkania	rural	moderate	2	127.375	female	38	25-39	0	0	0	0	0	0	0	0	0	0	0	0
849502	8495	407	2	Tribal-Chakma	chittago	rangamati	belaichh	tinkania	rural	moderate	2	127.375	female	35	25-39	1	1	1	1	1	1	0	0	0	0	0	0
839401	8394	307	1	Tribal-Chakma	chittago	rangamati	belaichh	tinkania	rural	moderate	2	127.375	male	40	40-54	0	0	0	0	0	0	0	0	0	0	0	0
842703	8427	339	3	Tribal-Chakma	chittago	rangamati	belaichh	tinkania	rural	low	2	127.375	male	20	18-24	0	0	0	0	0	0	0	0	0	0	0	0
839403	8394	307	3	Tribal-Chakma	chittago	rangamati	belaichh	tinkania	rural	moderate	2	127.375	male	15	15-17	0	0	0	0	0	0	0	0	0	0	0	0
831602	8316	229	2	Tribal-Chakma	chittago	rangamati	belaichh	tinkania	rural	moderate	2	127.375	female	40	40-54	1	1	1	1	1	1	0	0	0	0	0	0
845201	8452	364	1	Tribal-Chakma	chittago	rangamati	belaichh	tinkania	rural	moderate	2	127.375	male	50	40-54	1	1	1	1	1	1	0	0	0	0	0	0
839903	8399	312	3	Tribal-Chakma	chittago	rangamati	belaichh	tinkania	rural	moderate	2	127.375	female	23	18-24	0	0	0	0	0	0	0	0	0	0	0	0
845301	8453	365	1	Tribal-Chakma	chittago	rangamati	belaichh	tinkania	rural	moderate	2	127.375	male	40	40-54	1	0	1	0	1	0	0	0	0	0	0	0
831502	8315	228	2	Tribal-Chakma	chittago	rangamati	belaichh	tinkania	rural	low	2	127.375	female	35	25-39	1	1	1	1	1	1	0	0	0	0	0	0
847501	8475	387	1	Tribal-Chakma	chittago	rangamati	belaichh	tinkania	rural	low	2	127.375	male	36	25-39	1	1	1	1	1	1	0	0	0	0	0	0
815502	8155	68	2	Tribal-Chakma	chittago	rangamati	belaichh	tinkania	rural	low	2	127.375	female	65	55+	0	0	0	0	0	0	0	0	0	0	0	0
811001	8110	23	1	Tribal-Chakma	chittago	rangamati	belaichh	tinkania	rural	moderate	2	127.375	male	66	55+	0	0	0	0	0	0	0	0	0	0	0	0
846402	8464	376	2	Tribal-Chakma	chittago	rangamati	belaichh	tinkania	rural	moderate	2	127.375	female	45	40-54	0	0	0	0	0	0	0	0	0	0	0	0
858201	8582	494	1	Tribal-Chakma	chittago	rangamati	belaichh	tinkania	rural	moderate	2	127.375	male	36	25-39	1	1	1	1	1	1	0	0	0	0	1	1
855603	8556	468	3	Tribal-Chakma	chittago	rangamati	belaichh	tinkania	rural	high	2	127.375	male	18	18-24	0	0	0	0	0	0	0	0	0	0	0	0
854402	8544	456	2	Tribal-Chakma	chittago	rangamati	belaichh	tinkania	rural	moderate	2	127.375	female	55	55+	0	0	0	0	0	0	0	0	0	0	0	0
820301	8203	116	1	Tribal-Chakma	chittago	rangamati	belaichh	tinkania	rural	moderate	2	127.375	male	50	40-54	1	1	1	1	1	1	0	0	0	0	0	0
847302	8473	385	2	Tribal-Chakma	chittago	rangamati	belaichh	tinkania	rural	moderate	2	127.375	female	34	25-39	1	1	1	1	1	1	0	0	0	0	0	0
843902	8439	351	2	Tribal-Chakma	chittago	rangamati	belaichh	tinkania	rural	high	2	127.375	female	34	25-39	1	1	1	1	1	1	0	0	0	0	0	0
830101	8301	214	1	Tribal-Chakma	chittago	rangamati	belaichh	tinkania	rural	moderate	2	127.375	male	50	40-54	1	1	1	1	1	1	0	0	0	0	0	0
854002	8540	452	2	Tribal-Chakma	chittago	rangamati	belaichh	tinkania	rural	high	2	127.375	female	54	40-54	1	1	0	0	0	0	0	0	0	0	1	1
809903	8099	12	3	Tribal-Chakma	chittago	rangamati	belaichh	tinkania	rural	moderate	2	127.375	female	18	18-24	0	0	0	0	0	0	0	0	0	0	0	0
831601	8316	229	1	Tribal-Chakma	chittago	rangamati	belaichh	tinkania	rural	moderate	2	127.375	male	48	40-54	1	1	1	1	1	1	0	0	0	0	0	0
845101	8451	363	1	Tribal-Chakma	chittago	rangamati	belaichh	tinkania	rural	moderate	2	127.375	male	40	40-54	1	1	1	1	1	1	0	0	1	1	0	0
855101	8551	463	1	Tribal-Chakma	chittago	rangamati	belaichh	tinkania	rural	moderate	2	127.375	male	32	25-39	1	1	1	1	1	1	0	0	0	0	0	0
820201	8202	115	1	Tribal-Chakma	chittago	rangamati	belaichh	tinkania	rural	high	2	127.375	male	58	55+	1	1	1	1	1	1	0	0	0	0	0	0
831101	8311	224	1	Tribal-Chakma	chittago	rangamati	belaichh	tinkania	rural	moderate	2	127.375	male	40	40-54	0	0	0	0	0	0	0	0	0	0	0	0
845401	8454	366	1	Tribal-Chakma	chittago	rangamati	belaichh	tinkania	rural	moderate	2	127.375	male	38	25-39	1	1	1	1	1	1	0	0	0	0	0	0
817303	8173	86	3	Tribal-Chakma	chittago	rangamati	belaichh	tinkania	rural	moderate	2	127.375	female	20	18-24	0	0	0	0	0	0	0	0	0	0	0	0
810801	8108	21	1	Tribal-Chakma	chittago	rangamati	belaichh	tinkania	rural	high	2	127.375	male	39	25-39	1	1	1	1	1	1	0	0	0	0	0	0
851203	8512	424	3	Tribal-Chakma	chittago	rangamati	belaichh	tinkania	rural	low	2	127.375	male	20	18-24	0	0	0	0	0	0	0	0	0	0	0	0
848801	8488	400	1	Tribal-Chakma	chittago	rangamati	belaichh	tinkania	rural	moderate	2	127.375	male	39	25-39	1	1	1	1	1	1	0	0	0	0	0	0
831302	8313	226	2	Tribal-Chakma	chittago	rangamati	belaichh	tinkania	rural	moderate	2	127.375	female	31	25-39	0	0	0	0	0	0	0	0	0	0	0	0
820203	8202	115	3	Tribal-Chakma	chittago	rangamati	belaichh	tinkania	rural	high	2	127.375	female	19	18-24	0	0	0	0	0	0	0	0	0	0	0	0
850102	8501	413	2	Tribal-Chakma	chittago	rangamati	belaichh	tinkania	rural	moderate	2	127.375	female	30	25-39	0	0	0	0	0	0	0	0	0	0	0	0
818202	8182	95	2	Tribal-Chakma	chittago	rangamati	belaichh	tinkania	rural	high	2	127.375	female	26	25-39	0	0	0	0	0	0	0	0	0	0	0	0
844003	8440	352	3	Tribal-Chakma	chittago	rangamati	belaichh	tinkania	rural	moderate	2	127.375	female	23	18-24	0	0	0	0	0	0	0	0	0	0	0	0
818002	8180	93	2	Tribal-Chakma	chittago	rangamati	belaichh	tinkania	rural	high	2	127.375	female	47	40-54	0	0	0	0	0	0	0	0	0	0	0	0
828401	8284	197	1	Tribal-Chakma	chittago	rangamati	belaichh	tinkania	rural	moderate	2	127.375	male	48	40-54	1	1	1	1	1	1	0	0	0	0	0	0
809402	8094	7	2	Tribal-Chakma	chittago	rangamati	belaichh	tinkania	rural	moderate	2	127.375	female	48	40-54	0	0	0	0	0	0	0	0	0	0	0	0
846102	8461	373	2	Tribal-Chakma	chittago	rangamati	belaichh	tinkania	rural	moderate	2	127.375	female	31	25-39	1	1	1	1	1	1	0	0	1	1	0	0
814702	8147	60	2	Tribal-Chakma	chittago	rangamati	belaichh	tinkania	rural	high	2	127.375	female	17	15-17	0	0	0	0	0	0	0	0	0	0	0	0
852801	8528	440	1	Tribal-Chakma	chittago	rangamati	belaichh	tinkania	rural	moderate	2	127.375	male	66	55+	1	1	1	1	1	1	0	0	0	0	0	0
831801	8318	231	1	Tribal-Chakma	chittago	rangamati	belaichh	tinkania	rural	moderate	2	127.375	male	30	25-39	0	0	0	0	0	0	0	0	0	0	0	0
843801	8438	350	1	Tribal-Chakma	chittago	rangamati	belaichh	tinkania	rural	moderate	2	127.375	male	37	25-39	0	0	0	0	0	0	0	0	0	0	0	0
813001	8130	43	1	Tribal-Chakma	chittago	rangamati	belaichh	tinkania	rural	high	2	127.375	male	30	25-39	1	1	1	1	1	1	0	0	0	0	0	0
844502	8445	357	2	Tribal-Chakma	chittago	rangamati	belaichh	tinkania	rural	moderate	2	127.375	female	32	25-39	0	0	0	0	0	0	0	0	0	0	0	0
830701	8307	220	1	Tribal-Chakma	chittago	rangamati	belaichh	tinkania	rural	moderate	2	127.375	male	40	40-54	1	1	1	1	1	1	0	0	1	1	0	0
817501	8175	88	1	Tribal-Chakma	chittago	rangamati	belaichh	tinkania	rural	high	2	127.375	male	45	40-54	1	1	1	1	1	1	0	0	0	0	0	0
856602	8566	478	2	Tribal-Chakma	chittago	rangamati	belaichh	tinkania	rural	moderate	2	127.375	female	29	25-39	0	0	0	0	0	0	0	0	0	0	0	0
820202	8202	115	2	Tribal-Chakma	chittago	rangamati	belaichh	tinkania	rural	high	2	127.375	female	55	55+	1	1	1	1	1	1	0	0	0	0	0	0
843702	8437	349	2	Tribal-Chakma	chittago	rangamati	belaichh	tinkania	rural	low	2	127.375	female	55	55+	1	1	1	1	1	1	0	0	1	1	0	0
856301	8563	475	1	Tribal-Chakma	chittago	rangamati	belaichh	tinkania	rural	high	2	127.375	male	36	25-39	1	1	1	1	1	1	0	0	0	0	0	0
809901	8099	12	1	Tribal-Chakma	chittago	rangamati	belaichh	tinkania	rural	moderate	2	127.375	male	58	55+	1	1	1	1	1	1	0	0	0	0	0	0
858202	8582	494	2	Tribal-Chakma	chittago	rangamati	belaichh	tinkania	rural	moderate	2	127.375	female	30	25-39	0	0	0	0	0	0	0	0	0	0	0	0
834502	8345	258	2	Tribal-Chakma	chittago	rangamati	belaichh	tinkania	rural	moderate	2	127.375	female	25	25-39	1	1	1	1	1	1	0	0	1	0	0	0
845901	8459	371	1	Tribal-Chakma	chittago	rangamati	belaichh	tinkania	rural	moderate	2	127.375	male	40	40-54	1	1	1	1	1	1	0	0	0	0	0	0
848401	8484	396	1	Tribal-Chakma	chittago	rangamati	belaichh	tinkania	rural	high	2	127.375	male	38	25-39	1	1	1	1	1	1	0	0	0	0	0	0
819901	8199	112	1	Tribal-Chakma	chittago	rangamati	belaichh	tinkania	rural	high	2	127.375	male	34	25-39	0	0	0	0	0	0	0	0	0	0	0	0
817802	8178	91	2	Tribal-Chakma	chittago	rangamati	belaichh	tinkania	rural	high	2	127.375	female	48	40-54	0	0	0	0	0	0	0	0	0	0	0	0
856003	8560	472	3	Tribal-Chakma	chittago	rangamati	belaichh	tinkania	rural	high	2	127.375	male	22	18-24	0	0	0	0	0	0	0	0	0	0	0	0
838001	8380	293	1	Tribal-Chakma	chittago	rangamati	belaichh	tinkania	rural	moderate	2	127.375	female	35	25-39	0	0	0	0	0	0	0	0	0	0	0	0
815702	8157	70	2	Tribal-Chakma	chittago	rangamati	belaichh	tinkania	rural	high	2	127.375	female	27	25-39	0	0	0	0	0	0	0	0	0	0	0	0
844202	8442	354	2	Tribal-Chakma	chittago	rangamati	belaichh	tinkania	rural	moderate	2	127.375	female	27	25-39	1	1	1	1	1	1	0	0	0	0	0	0
856401	8564	476	1	Tribal-Chakma	chittago	rangamati	belaichh	tinkania	rural	high	2	127.375	male	40	40-54	1	1	1	1	1	1	0	0	0	0	0	0
811301	8113	26	1	Tribal-Chakma	chittago	rangamati	belaichh	tinkania	rural	high	2	127.375	male	53	40-54	1	1	1	1	1	1	0	0	0	0	0	0
853602	8536	448	2	Tribal-Chakma	chittago	rangamati	belaichh	tinkania	rural	moderate	2	127.375	female	45	40-54	0	0	0	0	0	0	0	0	0	0	0	0
845802	8458	370	2	Tribal-Chakma	chittago	rangamati	belaichh	tinkania	rural	moderate	2	127.375	female	35	25-39	1	1	1	1	1	1	0	0	0	0	0	0
832302	8323	236	2	Tribal-Chakma	chittago	rangamati	belaichh	tinkania	rural	low	2	127.375	female	35	25-39	0	0	0	0	0	0	0	0	0	0	0	0
835502	8355	268	2	Tribal-Chakma	chittago	rangamati	belaichh	tinkania	rural	moderate	2	127.375	female	29	25-39	0	0	0	0	0	0	0	0	0	0	0	0
832202	8322	235	2	Tribal-Chakma	chittago	rangamati	belaichh	tinkania	rural	low	2	127.375	female	35	25-39	0	0	0	0	0	0	0	0	0	0	0	0
844302	8443	355	2	Tribal-Chakma	chittago	rangamati	belaichh	tinkania	rural	low	2	127.375	female	29	25-39	0	0	0	0	0	0	0	0	0	0	0	0
815701	8157	70	1	Tribal-Chakma	chittago	rangamati	belaichh	tinkania	rural	high	2	127.375	male	33	25-39	0	0	0	0	0	0	0	0	0	0	0	0
837702	8377	290	2	Tribal-Chakma	chittago	rangamati	belaichh	tinkania	rural	low	2	127.375	female	60	55+	0	0	0	0	0	0	0	0	0	0	0	0
822401	8224	137	1	Tribal-Chakma	chittago	rangamati	belaichh	tinkania	rural	moderate	2	127.375	male	42	40-54	1	1	1	1	1	1	1	1	1	1	1	1
837701	8377	290	1	Tribal-Chakma	chittago	rangamati	belaichh	tinkania	rural	low	2	127.375	male	55	55+	1	1	1	1	1	1	0	0	1	0	0	0
833201	8332	245	1	Tribal-Chakma	chittago	rangamati	belaichh	tinkania	rural	low	2	127.375	male	40	40-54	0	0	0	0	0	0	0	0	0	0	0	0
837602	8376	289	2	Tribal-Chakma	chittago	rangamati	belaichh	tinkania	rural	high	2	127.375	female	50	40-54	0	0	0	0	0	0	0	0	0	0	0	0
822501	8225	138	1	Tribal-Chakma	chittago	rangamati	belaichh	tinkania	rural	moderate	2	127.375	male	48	40-54	1	1	1	1	1	1	0	0	0	0	0	0
837601	8376	289	1	Tribal-Chakma	chittago	rangamati	belaichh	tinkania	rural	high	2	127.375	male	55	55+	1	1	1	1	1	1	0	0	1	1	0	0
819802	8198	111	2	Tribal-Chakma	chittago	rangamati	belaichh	tinkania	rural	moderate	2	127.375	female	57	55+	0	0	0	0	0	0	0	0	0	0	0	0
837502	8375	288	2	Tribal-Chakma	chittago	rangamati	belaichh	tinkania	rural	moderate	2	127.375	female	34	25-39	1	1	1	1	1	1	0	0	0	0	0	0
857301	8573	485	1	Tribal-Chakma	chittago	rangamati	belaichh	tinkania	rural	moderate	2	127.375	male	35	25-39	1	1	1	1	1	1	0	0	0	0	1	1
837501	8375	288	1	Tribal-Chakma	chittago	rangamati	belaichh	tinkania	rural	moderate	2	127.375	male	38	25-39	1	1	1	1	1	1	0	0	0	0	0	0
845602	8456	368	2	Tribal-Chakma	chittago	rangamati	belaichh	tinkania	rural	moderate	2	127.375	female	30	25-39	1	1	1	1	1	1	0	0	0	0	0	0
815801	8158	71	1	Tribal-Chakma	chittago	rangamati	belaichh	tinkania	rural	moderate	2	127.375	male	30	25-39	1	1	1	1	1	1	0	0	0	0	0	0
843502	8435	347	2	Tribal-Chakma	chittago	rangamati	belaichh	tinkania	rural	moderate	2	127.375	female	35	25-39	1	1	1	1	1	1	0	0	1	1	0	0
837401	8374	287	1	Tribal-Chakma	chittago	rangamati	belaichh	tinkania	rural	low	2	127.375	male	36	25-39	1	1	1	1	1	1	0	0	1	1	0	0
831401	8314	227	1	Tribal-Chakma	chittago	rangamati	belaichh	tinkania	rural	low	2	127.375	male	37	25-39	0	0	0	0	0	0	0	0	0	0	0	0
837301	8373	286	1	Tribal-Chakma	chittago	rangamati	belaichh	tinkania	rural	low	2	127.375	male	50	40-54	1	1	1	1	1	1	0	0	1	1	0	0
854901	8549	461	1	Tribal-Chakma	chittago	rangamati	belaichh	tinkania	rural	moderate	2	127.375	male	40	40-54	1	1	1	1	1	1	0	0	0	0	0	0
837302	8373	286	2	Tribal-Chakma	chittago	rangamati	belaichh	tinkania	rural	low	2	127.375	female	47	40-54	1	1	1	1	1	1	0	0	1	1	0	0
851602	8516	428	2	Tribal-Chakma	chittago	rangamati	belaichh	tinkania	rural	high	2	127.375	female	41	40-54	0	0	0	0	0	0	0	0	0	0	0	0
837202	8372	285	2	Tribal-Chakma	chittago	rangamati	belaichh	tinkania	rural	low	2	127.375	female	35	25-39	0	0	0	0	0	0	0	0	0	0	0	0
855002	8550	462	2	Tribal-Chakma	chittago	rangamati	belaichh	tinkania	rural	moderate	2	127.375	female	38	25-39	0	0	0	0	0	0	0	0	0	0	0	0
837201	8372	285	1	Tribal-Chakma	chittago	rangamati	belaichh	tinkania	rural	low	2	127.375	male	40	40-54	1	1	1	1	1	1	0	0	0	0	0	0
842401	8424	336	1	Tribal-Chakma	chittago	rangamati	belaichh	tinkania	rural	low	2	127.375	male	50	40-54	1	1	1	1	1	1	0	0	1	1	0	0
837102	8371	284	2	Tribal-Chakma	chittago	rangamati	belaichh	tinkania	rural	moderate	2	127.375	female	33	25-39	1	1	1	1	1	1	0	0	0	0	0	0
854801	8548	460	1	Tribal-Chakma	chittago	rangamati	belaichh	tinkania	rural	moderate	2	127.375	male	38	25-39	1	1	1	1	1	1	0	0	0	0	1	1
837101	8371	284	1	Tribal-Chakma	chittago	rangamati	belaichh	tinkania	rural	moderate	2	127.375	male	39	25-39	1	1	1	1	1	1	0	0	0	0	0	0
809202	8092	5	2	Tribal-Chakma	chittago	rangamati	belaichh	tinkania	rural	high	2	127.375	female	58	55+	0	0	0	0	0	0	0	0	0	0	0	0
856901	8569	481	1	Tribal-Chakma	chittago	rangamati	belaichh	tinkania	rural	moderate	2	127.375	male	38	25-39	1	1	1	1	1	1	0	0	0	0	0	0
854701	8547	459	1	Tribal-Chakma	chittago	rangamati	belaichh	tinkania	rural	moderate	2	127.375	male	31	25-39	1	1	1	1	1	1	0	0	0	0	0	0
837001	8370	283	1	Tribal-Chakma	chittago	rangamati	belaichh	tinkania	rural	moderate	2	127.375	male	30	25-39	1	1	1	1	1	1	0	0	0	0	0	0
854603	8546	458	3	Tribal-Chakma	chittago	rangamati	belaichh	tinkania	rural	high	2	127.375	male	23	18-24	0	0	0	0	0	0	0	0	0	0	0	0
836902	8369	282	2	Tribal-Chakma	chittago	rangamati	belaichh	tinkania	rural	moderate	2	127.375	female	38	25-39	1	1	1	1	1	1	0	0	1	1	0	0
811102	8111	25	2	Tribal-Chakma	chittago	rangamati	belaichh	tinkania	rural	high	2	127.375	female	43	40-54	0	0	0	0	0	0	0	0	0	0	0	0
836901	8369	282	1	Tribal-Chakma	chittago	rangamati	belaichh	tinkania	rural	moderate	2	127.375	male	40	40-54	1	1	1	1	1	1	0	0	1	1	0	0
812404	8124	37	4	Tribal-Chakma	chittago	rangamati	belaichh	tinkania	rural	high	2	127.375	male	17	15-17	0	0	0	0	0	0	0	0	0	0	0	0
836802	8368	281	2	Tribal-Chakma	chittago	rangamati	belaichh	tinkania	rural	low	2	127.375	female	31	25-39	0	0	0	0	0	0	0	0	0	0	0	0
814401	8144	57	1	Tribal-Chakma	chittago	rangamati	belaichh	tinkania	rural	moderate	2	127.375	male	40	40-54	1	1	1	1	1	1	0	0	0	0	0	0
836801	8368	281	1	Tribal-Chakma	chittago	rangamati	belaichh	tinkania	rural	low	2	127.375	male	36	25-39	1	1	1	1	1	1	0	0	0	0	0	0
811701	8117	30	1	Tribal-Chakma	chittago	rangamati	belaichh	tinkania	rural	high	2	127.375	male	36	25-39	1	1	1	1	1	1	1	1	1	1	0	0
836703	8367	280	3	Tribal-Chakma	chittago	rangamati	belaichh	tinkania	rural	moderate	2	127.375	male	30	25-39	1	1	1	1	1	1	0	0	0	0	0	0
820002	8200	113	2	Tribal-Chakma	chittago	rangamati	belaichh	tinkania	rural	high	2	127.375	female	58	55+	0	0	0	0	0	0	0	0	0	0	0	0
831002	8310	223	2	Tribal-Chakma	chittago	rangamati	belaichh	tinkania	rural	low	2	127.375	female	28	25-39	0	0	0	0	0	0	0	0	0	0	0	0
848603	8486	398	3	Tribal-Chakma	chittago	rangamati	belaichh	tinkania	rural	moderate	2	127.375	male	28	25-39	0	0	0	0	0	0	0	0	0	0	0	0
844701	8447	359	1	Tribal-Chakma	chittago	rangamati	belaichh	tinkania	rural	moderate	2	127.375	male	55	55+	1	1	1	1	1	1	0	0	0	0	0	0
832402	8324	237	2	Tribal-Chakma	chittago	rangamati	belaichh	tinkania	rural	low	2	127.375	female	35	25-39	0	0	0	0	0	0	0	0	0	0	0	0
849602	8496	408	2	Tribal-Chakma	chittago	rangamati	belaichh	tinkania	rural	moderate	2	127.375	female	41	40-54	0	0	0	0	0	0	0	0	0	0	0	0
856801	8568	480	1	Tribal-Chakma	chittago	rangamati	belaichh	tinkania	rural	moderate	2	127.375	male	35	25-39	1	1	1	1	1	1	0	0	0	0	0	0
845102	8451	363	2	Tribal-Chakma	chittago	rangamati	belaichh	tinkania	rural	moderate	2	127.375	female	35	25-39	1	1	1	1	1	1	0	0	1	1	0	0
836101	8361	274	1	Tribal-Chakma	chittago	rangamati	belaichh	tinkania	rural	moderate	2	127.375	female	35	25-39	1	1	1	1	1	1	0	0	1	0	0	0
818803	8188	101	3	Tribal-Chakma	chittago	rangamati	belaichh	tinkania	rural	moderate	2	127.375	male	28	25-39	0	0	0	0	0	0	0	0	0	0	0	0
856701	8567	479	1	Tribal-Chakma	chittago	rangamati	belaichh	tinkania	rural	moderate	2	127.375	male	38	25-39	1	1	1	1	1	1	0	0	0	0	0	0
832301	8323	236	1	Tribal-Chakma	chittago	rangamati	belaichh	tinkania	rural	low	2	127.375	male	38	25-39	1	1	1	1	1	1	0	0	0	0	0	0
832702	8327	240	2	Tribal-Chakma	chittago	rangamati	belaichh	tinkania	rural	moderate	2	127.375	female	37	25-39	0	0	0	0	0	0	0	0	0	0	0	0
844801	8448	360	1	Tribal-Chakma	chittago	rangamati	belaichh	tinkania	rural	moderate	2	127.375	male	40	40-54	1	1	1	1	1	1	0	0	0	0	0	0
851001	8510	422	1	Tribal-Chakma	chittago	rangamati	belaichh	tinkania	rural	moderate	2	127.375	male	47	40-54	1	1	1	1	1	1	0	0	0	0	0	0
828502	8285	198	2	Tribal-Chakma	chittago	rangamati	belaichh	tinkania	rural	moderate	2	127.375	female	33	25-39	0	0	0	0	0	0	0	0	0	0	0	0
851003	8510	422	3	Tribal-Chakma	chittago	rangamati	belaichh	tinkania	rural	moderate	2	127.375	male	27	25-39	0	0	0	0	0	0	0	0	0	0	0	0
818801	8188	101	1	Tribal-Chakma	chittago	rangamati	belaichh	tinkania	rural	moderate	2	127.375	male	61	55+	0	0	0	0	0	0	0	0	0	0	0	0
836601	8366	279	1	Tribal-Chakma	chittago	rangamati	belaichh	tinkania	rural	low	2	127.375	male	60	55+	1	1	1	1	1	1	0	0	1	0	0	0
856501	8565	477	1	Tribal-Chakma	chittago	rangamati	belaichh	tinkania	rural	high	2	127.375	male	59	55+	1	1	1	1	1	1	0	0	0	0	0	0
819101	8191	104	1	Tribal-Chakma	chittago	rangamati	belaichh	tinkania	rural	moderate	2	127.375	male	35	25-39	1	1	1	1	1	1	0	0	0	0	0	0
855902	8559	471	2	Tribal-Chakma	chittago	rangamati	belaichh	tinkania	rural	high	2	127.375	female	42	40-54	0	0	0	0	0	0	0	0	0	0	0	0
850902	8509	421	2	Tribal-Chakma	chittago	rangamati	belaichh	tinkania	rural	low	2	127.375	female	30	25-39	1	1	1	1	1	1	0	0	0	0	0	0
844702	8447	359	2	Tribal-Chakma	chittago	rangamati	belaichh	tinkania	rural	moderate	2	127.375	female	50	40-54	1	1	1	1	1	1	0	0	0	0	0	0
850801	8508	420	1	Tribal-Chakma	chittago	rangamati	belaichh	tinkania	rural	moderate	2	127.375	male	39	25-39	1	1	1	1	1	1	0	0	0	0	0	0
850002	8500	412	2	Tribal-Chakma	chittago	rangamati	belaichh	tinkania	rural	low	2	127.375	female	42	40-54	0	0	0	0	0	0	0	0	0	0	0	0
850802	8508	420	2	Tribal-Chakma	chittago	rangamati	belaichh	tinkania	rural	moderate	2	127.375	female	35	25-39	1	1	1	1	1	1	0	0	0	0	0	0
818602	8186	99	2	Tribal-Chakma	chittago	rangamati	belaichh	tinkania	rural	moderate	2	127.375	female	50	40-54	0	0	0	0	0	0	0	0	0	0	0	0
850701	8507	419	1	Tribal-Chakma	chittago	rangamati	belaichh	tinkania	rural	moderate	2	127.375	male	40	40-54	1	1	1	1	1	1	0	0	1	1	0	0
856101	8561	473	1	Tribal-Chakma	chittago	rangamati	belaichh	tinkania	rural	high	2	127.375	male	56	55+	1	1	1	1	1	1	0	0	0	0	0	0
850702	8507	419	2	Tribal-Chakma	chittago	rangamati	belaichh	tinkania	rural	moderate	2	127.375	female	35	25-39	0	0	0	0	0	0	0	0	0	0	0	0
850101	8501	413	1	Tribal-Chakma	chittago	rangamati	belaichh	tinkania	rural	moderate	2	127.375	male	37	25-39	1	1	1	1	1	1	0	0	0	0	0	0
850601	8506	418	1	Tribal-Chakma	chittago	rangamati	belaichh	tinkania	rural	moderate	2	127.375	male	50	40-54	1	1	1	1	1	1	0	0	0	0	0	0
827002	8270	183	2	Tribal-Chakma	chittago	rangamati	belaichh	tinkania	rural	high	2	127.375	female	41	40-54	0	0	0	0	0	0	0	0	0	0	0	0
812902	8129	42	2	Tribal-Chakma	chittago	rangamati	belaichh	tinkania	rural	high	2	127.375	female	28	25-39	0	0	0	0	0	0	0	0	0	0	0	0
833202	8332	245	2	Tribal-Chakma	chittago	rangamati	belaichh	tinkania	rural	low	2	127.375	female	35	25-39	0	0	0	0	0	0	0	0	0	0	0	0
855501	8555	467	1	Tribal-Chakma	chittago	rangamati	belaichh	tinkania	rural	moderate	2	127.375	male	60	55+	1	1	1	1	1	1	0	0	0	0	0	0
812402	8124	37	2	Tribal-Chakma	chittago	rangamati	belaichh	tinkania	rural	high	2	127.375	female	60	55+	0	0	0	0	0	0	0	0	0	0	0	0
813103	8131	44	3	Tribal-Chakma	chittago	rangamati	belaichh	tinkania	rural	moderate	2	127.375	male	25	25-39	0	0	0	0	0	0	0	0	0	0	0	0
842202	8422	334	2	Tribal-Chakma	chittago	rangamati	belaichh	tinkania	rural	high	2	127.375	female	35	25-39	1	1	1	1	1	1	0	0	0	0	0	0
855503	8555	467	3	Tribal-Chakma	chittago	rangamati	belaichh	tinkania	rural	moderate	2	127.375	male	21	18-24	0	0	0	0	0	0	0	0	0	0	0	0
849401	8494	406	1	Tribal-Chakma	chittago	rangamati	belaichh	tinkania	rural	moderate	2	127.375	female	40	40-54	1	1	1	1	1	1	0	0	0	0	0	0
849101	8491	403	1	Tribal-Chakma	chittago	rangamati	belaichh	tinkania	rural	moderate	2	127.375	male	35	25-39	1	1	1	1	1	1	0	0	0	0	0	0
830902	8309	222	2	Tribal-Chakma	chittago	rangamati	belaichh	tinkania	rural	low	2	127.375	female	30	25-39	1	1	1	1	1	1	0	0	0	0	0	0
842601	8426	338	1	Tribal-Chakma	chittago	rangamati	belaichh	tinkania	rural	high	2	127.375	male	55	55+	1	1	1	1	1	1	0	0	1	1	0	0
842602	8426	338	2	Tribal-Chakma	chittago	rangamati	belaichh	tinkania	rural	high	2	127.375	female	50	40-54	1	1	1	1	1	1	0	0	1	1	0	0
811902	8119	32	2	Tribal-Chakma	chittago	rangamati	belaichh	tinkania	rural	high	2	127.375	female	30	25-39	0	0	0	0	0	0	0	0	0	0	0	0
857901	8579	491	1	Tribal-Chakma	chittago	rangamati	belaichh	tinkania	rural	high	2	127.375	male	38	25-39	1	1	1	1	1	1	0	0	0	0	1	1
828303	8283	196	3	Tribal-Chakma	chittago	rangamati	belaichh	tinkania	rural	moderate	2	127.375	male	20	18-24	0	0	0	0	0	0	0	0	0	0	0	0
835001	8350	263	1	Tribal-Chakma	chittago	rangamati	belaichh	tinkania	rural	moderate	2	127.375	male	28	25-39	1	1	1	1	1	1	0	0	0	0	0	0
819401	8194	107	1	Tribal-Chakma	chittago	rangamati	belaichh	tinkania	rural	low	2	127.375	male	45	40-54	1	1	1	1	1	1	0	0	0	0	0	0
816201	8162	75	1	Tribal-Chakma	chittago	rangamati	belaichh	tinkania	rural	high	2	127.375	male	55	55+	1	1	1	1	1	1	0	0	0	0	0	0
849601	8496	408	1	Tribal-Chakma	chittago	rangamati	belaichh	tinkania	rural	moderate	2	127.375	male	48	40-54	1	1	1	1	1	1	0	0	1	1	0	0
828302	8283	196	2	Tribal-Chakma	chittago	rangamati	belaichh	tinkania	rural	moderate	2	127.375	female	45	40-54	0	0	0	0	0	0	0	0	0	0	0	0
820501	8205	118	1	Tribal-Chakma	chittago	rangamati	belaichh	tinkania	rural	high	2	127.375	male	44	40-54	1	1	1	1	1	1	0	0	0	0	0	0
816202	8162	75	2	Tribal-Chakma	chittago	rangamati	belaichh	tinkania	rural	high	2	127.375	female	51	40-54	0	0	0	0	0	0	0	0	0	0	0	0
820303	8203	116	3	Tribal-Chakma	chittago	rangamati	belaichh	tinkania	rural	moderate	2	127.375	male	22	18-24	0	0	0	0	0	0	0	0	0	0	0	0
817102	8171	84	2	Tribal-Chakma	chittago	rangamati	belaichh	tinkania	rural	high	2	127.375	female	37	25-39	0	0	0	0	0	0	0	0	0	0	0	0
834902	8349	262	2	Tribal-Chakma	chittago	rangamati	belaichh	tinkania	rural	low	2	127.375	female	35	25-39	0	0	0	0	0	0	0	0	0	0	0	0
858101	8581	493	1	Tribal-Chakma	chittago	rangamati	belaichh	tinkania	rural	high	2	127.375	male	58	55+	1	1	1	1	1	1	0	0	0	0	1	1
820902	8209	122	2	Tribal-Chakma	chittago	rangamati	belaichh	tinkania	rural	moderate	2	127.375	female	50	40-54	0	0	0	0	0	0	0	0	0	0	0	0
839104	8391	304	4	Tribal-Chakma	chittago	rangamati	belaichh	tinkania	rural	low	2	127.375	female	20	18-24	0	0	0	0	0	0	0	0	0	0	0	0
839102	8391	304	2	Tribal-Chakma	chittago	rangamati	belaichh	tinkania	rural	low	2	127.375	female	40	40-54	0	0	0	0	0	0	0	0	0	0	0	0
825001	8250	163	1	Tribal-Chakma	chittago	rangamati	belaichh	tinkania	rural	moderate	2	127.375	male	66	55+	0	0	0	0	0	0	0	0	0	0	0	0
821801	8218	131	1	Tribal-Chakma	chittago	rangamati	belaichh	tinkania	rural	moderate	2	127.375	male	52	40-54	1	1	1	1	1	1	0	0	0	0	0	0
837802	8378	291	2	Tribal-Chakma	chittago	rangamati	belaichh	tinkania	rural	low	2	127.375	female	33	25-39	0	0	0	0	0	0	0	0	0	0	0	0
828701	8287	200	1	Tribal-Chakma	chittago	rangamati	belaichh	tinkania	rural	moderate	2	127.375	male	40	40-54	1	1	1	1	1	1	0	0	0	0	0	0
813202	8132	45	2	Tribal-Chakma	chittago	rangamati	belaichh	tinkania	rural	moderate	2	127.375	female	58	55+	0	0	0	0	0	0	0	0	0	0	0	0
857601	8576	488	1	Tribal-Chakma	chittago	rangamati	belaichh	tinkania	rural	high	2	127.375	male	43	40-54	1	1	1	1	1	1	0	0	0	0	1	1
857902	8579	491	2	Tribal-Chakma	chittago	rangamati	belaichh	tinkania	rural	high	2	127.375	female	33	25-39	0	0	0	0	0	0	0	0	0	0	0	0
857401	8574	486	1	Tribal-Chakma	chittago	rangamati	belaichh	tinkania	rural	moderate	2	127.375	male	28	25-39	1	1	1	1	1	1	0	0	0	0	0	0
832601	8326	239	1	Tribal-Chakma	chittago	rangamati	belaichh	tinkania	rural	low	2	127.375	male	35	25-39	0	0	0	0	0	0	0	0	0	0	0	0
839101	8391	304	1	Tribal-Chakma	chittago	rangamati	belaichh	tinkania	rural	low	2	127.375	male	45	40-54	1	1	1	1	1	1	0	0	0	0	0	0
843102	8431	343	2	Tribal-Chakma	chittago	rangamati	belaichh	tinkania	rural	high	2	127.375	female	35	25-39	1	1	1	1	1	1	0	0	0	0	0	0
838901	8389	302	1	Tribal-Chakma	chittago	rangamati	belaichh	tinkania	rural	moderate	2	127.375	male	55	55+	1	1	1	1	1	1	0	0	0	0	0	0
842901	8429	341	1	Tribal-Chakma	chittago	rangamati	belaichh	tinkania	rural	moderate	2	127.375	male	38	25-39	1	1	1	1	1	0	0	0	1	1	0	0
812202	8122	35	2	Tribal-Chakma	chittago	rangamati	belaichh	tinkania	rural	high	2	127.375	female	30	25-39	0	0	0	0	0	0	0	0	0	0	0	0
813303	8133	46	3	Tribal-Chakma	chittago	rangamati	belaichh	tinkania	rural	moderate	2	127.375	male	22	18-24	0	0	0	0	0	0	0	0	0	0	0	0
838804	8388	301	4	Tribal-Chakma	chittago	rangamati	belaichh	tinkania	rural	moderate	2	127.375	female	20	18-24	0	0	0	0	0	0	0	0	0	0	0	0
836701	8367	280	1	Tribal-Chakma	chittago	rangamati	belaichh	tinkania	rural	moderate	2	127.375	male	50	40-54	1	1	1	1	1	1	0	0	0	0	0	0
817103	8171	84	3	Tribal-Chakma	chittago	rangamati	belaichh	tinkania	rural	high	2	127.375	male	21	18-24	0	0	0	0	0	0	0	0	0	0	0	0
832502	8325	238	2	Tribal-Chakma	chittago	rangamati	belaichh	tinkania	rural	low	2	127.375	male	40	40-54	0	0	0	0	0	0	0	0	0	0	0	0
853101	8531	443	1	Tribal-Chakma	chittago	rangamati	belaichh	tinkania	rural	high	2	127.375	male	40	40-54	1	1	1	1	1	1	0	0	0	0	0	0
812101	8121	34	1	Tribal-Chakma	chittago	rangamati	belaichh	tinkania	rural	high	2	127.375	male	52	40-54	1	1	1	1	1	1	1	1	1	1	0	0
846903	8469	381	3	Tribal-Chakma	chittago	rangamati	belaichh	tinkania	rural	low	2	127.375	female	27	25-39	1	1	1	1	1	1	0	0	0	0	0	0
847201	8472	384	1	Tribal-Chakma	chittago	rangamati	belaichh	tinkania	rural	high	2	127.375	male	48	40-54	1	1	1	1	1	1	0	0	0	0	0	0
838702	8387	300	2	Tribal-Chakma	chittago	rangamati	belaichh	tinkania	rural	low	2	127.375	female	56	55+	0	0	0	0	0	0	0	0	0	0	0	0
857802	8578	490	2	Tribal-Chakma	chittago	rangamati	belaichh	tinkania	rural	high	2	127.375	female	31	25-39	0	0	0	0	0	0	0	0	0	0	0	0
820801	8208	121	1	Tribal-Chakma	chittago	rangamati	belaichh	tinkania	rural	moderate	2	127.375	male	54	40-54	1	1	1	1	1	1	0	0	0	0	0	0
838402	8384	297	2	Tribal-Chakma	chittago	rangamati	belaichh	tinkania	rural	moderate	2	127.375	female	28	25-39	0	0	0	0	0	0	0	0	0	0	0	0
813301	8133	46	1	Tribal-Chakma	chittago	rangamati	belaichh	tinkania	rural	moderate	2	127.375	male	45	40-54	0	0	0	0	0	0	0	0	0	0	0	0
847203	8472	384	3	Tribal-Chakma	chittago	rangamati	belaichh	tinkania	rural	high	2	127.375	male	27	25-39	1	1	1	1	1	1	0	0	0	0	0	0
838601	8386	299	1	Tribal-Chakma	chittago	rangamati	belaichh	tinkania	rural	moderate	2	127.375	female	65	55+	1	1	1	1	1	1	0	0	0	0	0	0
811202	8112	24	2	Tribal-Chakma	chittago	rangamati	belaichh	tinkania	rural	moderate	2	127.375	female	50	40-54	0	0	0	0	0	0	0	0	0	0	0	0
816001	8160	73	1	Tribal-Chakma	chittago	rangamati	belaichh	tinkania	rural	low	2	127.375	male	68	55+	0	0	0	0	0	0	0	0	0	0	0	0
827501	8275	188	1	Tribal-Chakma	chittago	rangamati	belaichh	tinkania	rural	high	2	127.375	male	52	40-54	1	1	1	1	1	1	0	0	0	0	0	0
815302	8153	66	2	Tribal-Chakma	chittago	rangamati	belaichh	tinkania	rural	moderate	2	127.375	female	28	25-39	0	0	0	0	0	0	0	0	0	0	0	0
835402	8354	267	2	Tribal-Chakma	chittago	rangamati	belaichh	tinkania	rural	low	2	127.375	female	30	25-39	0	0	0	0	0	0	0	0	0	0	0	0
820401	8204	117	1	Tribal-Chakma	chittago	rangamati	belaichh	tinkania	rural	high	2	127.375	male	35	25-39	1	1	1	1	1	1	0	0	0	0	0	0
815903	8159	72	3	Tribal-Chakma	chittago	rangamati	belaichh	tinkania	rural	moderate	2	127.375	female	18	18-24	0	0	0	0	0	0	0	0	0	0	0	0
838201	8382	295	1	Tribal-Chakma	chittago	rangamati	belaichh	tinkania	rural	low	2	127.375	female	25	25-39	0	0	0	0	0	0	0	0	0	0	0	0
820802	8208	121	2	Tribal-Chakma	chittago	rangamati	belaichh	tinkania	rural	moderate	2	127.375	female	51	40-54	1	1	1	1	1	1	0	0	0	0	0	0
812104	8121	34	4	Tribal-Chakma	chittago	rangamati	belaichh	tinkania	rural	high	2	127.375	male	18	18-24	0	0	0	0	0	0	0	0	0	0	0	0
831702	8317	230	2	Tribal-Chakma	chittago	rangamati	belaichh	tinkania	rural	low	2	127.375	female	30	25-39	1	1	1	1	1	1	0	0	0	0	0	0
829301	8293	206	1	Tribal-Chakma	chittago	rangamati	belaichh	tinkania	rural	low	2	127.375	male	38	25-39	0	0	0	0	0	0	0	0	0	0	0	0
838102	8381	294	2	Tribal-Chakma	chittago	rangamati	belaichh	tinkania	rural	moderate	2	127.375	female	35	25-39	0	0	0	0	0	0	0	0	0	0	0	0
819302	8193	106	2	Tribal-Chakma	chittago	rangamati	belaichh	tinkania	rural	moderate	2	127.375	female	32	25-39	0	0	0	0	0	0	0	0	0	0	0	0
854202	8542	454	2	Tribal-Chakma	chittago	rangamati	belaichh	tinkania	rural	high	2	127.375	female	52	40-54	0	0	0	0	0	0	0	0	0	0	0	0
829302	8293	206	2	Tribal-Chakma	chittago	rangamati	belaichh	tinkania	rural	low	2	127.375	female	32	25-39	0	0	0	0	0	0	0	0	0	0	0	0
814301	8143	56	1	Tribal-Chakma	chittago	rangamati	belaichh	tinkania	rural	high	2	127.375	male	52	40-54	0	0	0	0	0	0	0	0	0	0	0	0
813902	8139	52	2	Tribal-Chakma	chittago	rangamati	belaichh	tinkania	rural	moderate	2	127.375	female	41	40-54	0	0	0	0	0	0	0	0	0	0	0	0
830802	8308	221	2	Tribal-Chakma	chittago	rangamati	belaichh	tinkania	rural	low	2	127.375	female	35	25-39	0	0	0	0	0	0	0	0	0	0	0	0
829401	8294	207	1	Tribal-Chakma	chittago	rangamati	belaichh	tinkania	rural	moderate	2	127.375	male	35	25-39	1	1	1	1	1	1	0	0	0	0	0	0
815902	8159	72	2	Tribal-Chakma	chittago	rangamati	belaichh	tinkania	rural	moderate	2	127.375	female	43	40-54	0	0	0	0	0	0	0	0	0	0	0	0
814502	8145	58	2	Tribal-Chakma	chittago	rangamati	belaichh	tinkania	rural	high	2	127.375	female	28	25-39	0	0	0	0	0	0	0	0	0	0	0	0
854001	8540	452	1	Tribal-Chakma	chittago	rangamati	belaichh	tinkania	rural	high	2	127.375	male	60	55+	1	1	1	1	1	1	0	0	0	0	1	1
829402	8294	207	2	Tribal-Chakma	chittago	rangamati	belaichh	tinkania	rural	moderate	2	127.375	female	30	25-39	1	1	1	1	1	1	0	0	0	0	0	0
811401	8114	27	1	Tribal-Chakma	chittago	rangamati	belaichh	tinkania	rural	high	2	127.375	male	55	55+	1	1	1	1	1	1	0	0	0	0	0	0
851802	8518	430	2	Tribal-Chakma	chittago	rangamati	belaichh	tinkania	rural	moderate	2	127.375	female	31	25-39	0	0	0	0	0	0	0	0	0	0	0	0
830702	8307	220	2	Tribal-Chakma	chittago	rangamati	belaichh	tinkania	rural	moderate	2	127.375	female	38	25-39	1	1	1	1	1	1	0	0	0	0	0	0
829501	8295	208	1	Tribal-Chakma	chittago	rangamati	belaichh	tinkania	rural	moderate	2	127.375	male	40	40-54	1	1	1	1	1	1	0	0	0	0	0	0
835501	8355	268	1	Tribal-Chakma	chittago	rangamati	belaichh	tinkania	rural	moderate	2	127.375	male	32	25-39	0	0	0	0	0	0	0	0	0	0	0	0
819402	8194	107	2	Tribal-Chakma	chittago	rangamati	belaichh	tinkania	rural	low	2	127.375	female	40	40-54	0	0	0	0	0	0	0	0	0	0	0	0
819801	8198	111	1	Tribal-Chakma	chittago	rangamati	belaichh	tinkania	rural	moderate	2	127.375	male	61	55+	1	1	1	1	1	1	0	0	0	0	0	0
829502	8295	208	2	Tribal-Chakma	chittago	rangamati	belaichh	tinkania	rural	moderate	2	127.375	female	38	25-39	1	1	1	1	1	1	0	0	0	0	0	0
813402	8134	47	2	Tribal-Chakma	chittago	rangamati	belaichh	tinkania	rural	moderate	2	127.375	female	42	40-54	0	0	0	0	0	0	0	0	0	0	0	0
814001	8140	53	1	Tribal-Chakma	chittago	rangamati	belaichh	tinkania	rural	moderate	2	127.375	male	50	40-54	0	0	0	0	0	0	0	0	0	0	0	0
853603	8536	448	3	Tribal-Chakma	chittago	rangamati	belaichh	tinkania	rural	moderate	2	127.375	male	20	18-24	1	1	1	1	1	1	0	0	0	0	0	0
829602	8296	209	2	Tribal-Chakma	chittago	rangamati	belaichh	tinkania	rural	moderate	2	127.375	female	28	25-39	0	0	0	0	0	0	0	0	0	0	0	0
814601	8146	59	1	Tribal-Chakma	chittago	rangamati	belaichh	tinkania	rural	high	2	127.375	male	32	25-39	1	1	1	1	1	1	0	0	0	0	0	0
819502	8195	108	2	Tribal-Chakma	chittago	rangamati	belaichh	tinkania	rural	high	2	127.375	female	50	40-54	0	0	0	0	0	0	0	0	0	0	0	0
853502	8535	447	2	Tribal-Chakma	chittago	rangamati	belaichh	tinkania	rural	moderate	2	127.375	female	41	40-54	0	0	0	0	0	0	0	0	0	0	0	0
811201	8112	24	1	Tribal-Chakma	chittago	rangamati	belaichh	tinkania	rural	moderate	2	127.375	male	54	40-54	1	1	1	1	1	1	0	0	0	0	0	0
836002	8360	273	2	Tribal-Chakma	chittago	rangamati	belaichh	tinkania	rural	low	2	127.375	male	45	40-54	1	1	1	1	1	1	0	0	0	0	0	0
819701	8197	110	1	Tribal-Chakma	chittago	rangamati	belaichh	tinkania	rural	high	2	127.375	male	30	25-39	1	1	1	1	1	1	0	0	0	0	0	0
856402	8564	476	2	Tribal-Chakma	chittago	rangamati	belaichh	tinkania	rural	high	2	127.375	female	32	25-39	0	0	0	0	0	0	0	0	0	0	0	0
829701	8297	210	1	Tribal-Chakma	chittago	rangamati	belaichh	tinkania	rural	moderate	2	127.375	male	40	40-54	1	1	1	1	1	1	0	0	0	0	0	0
848502	8485	397	2	Tribal-Chakma	chittago	rangamati	belaichh	tinkania	rural	moderate	2	127.375	female	44	40-54	0	0	0	0	0	0	0	0	0	0	0	0
819403	8194	107	3	Tribal-Chakma	chittago	rangamati	belaichh	tinkania	rural	low	2	127.375	female	25	25-39	0	0	0	0	0	0	0	0	0	0	0	0
853302	8533	445	2	Tribal-Chakma	chittago	rangamati	belaichh	tinkania	rural	high	2	127.375	female	29	25-39	0	0	0	0	0	0	0	0	0	0	0	0
829702	8297	210	2	Tribal-Chakma	chittago	rangamati	belaichh	tinkania	rural	moderate	2	127.375	female	37	25-39	0	0	0	0	0	0	0	0	0	0	0	0
814801	8148	61	1	Tribal-Chakma	chittago	rangamati	belaichh	tinkania	rural	high	2	127.375	male	60	55+	1	1	1	1	1	1	0	0	0	0	0	0
814002	8140	53	2	Tribal-Chakma	chittago	rangamati	belaichh	tinkania	rural	moderate	2	127.375	female	48	40-54	0	0	0	0	0	0	0	0	0	0	0	0
837902	8379	292	2	Tribal-Chakma	chittago	rangamati	belaichh	tinkania	rural	moderate	2	127.375	male	35	25-39	0	0	0	0	0	0	0	0	0	0	0	0
829802	8298	211	2	Tribal-Chakma	chittago	rangamati	belaichh	tinkania	rural	moderate	2	127.375	female	27	25-39	0	0	0	0	0	0	0	0	0	0	0	0
831501	8315	228	1	Tribal-Chakma	chittago	rangamati	belaichh	tinkania	rural	low	2	127.375	male	40	40-54	1	1	1	1	1	1	0	0	0	0	0	0
829601	8296	209	1	Tribal-Chakma	chittago	rangamati	belaichh	tinkania	rural	moderate	2	127.375	male	33	25-39	0	0	0	0	0	0	0	0	0	0	0	0
852902	8529	441	2	Tribal-Chakma	chittago	rangamati	belaichh	tinkania	rural	high	2	127.375	female	35	25-39	0	0	0	0	0	0	0	0	0	0	0	0
829801	8298	211	1	Tribal-Chakma	chittago	rangamati	belaichh	tinkania	rural	moderate	2	127.375	male	33	25-39	1	1	1	1	1	1	0	0	0	0	0	0
817203	8172	85	3	Tribal-Chakma	chittago	rangamati	belaichh	tinkania	rural	moderate	2	127.375	female	18	18-24	0	0	0	0	0	0	0	0	0	0	0	0
834303	8343	256	3	Tribal-Chakma	chittago	rangamati	belaichh	tinkania	rural	low	2	127.375	female	20	18-24	0	0	0	0	0	0	0	0	0	0	0	0
832701	8327	240	1	Tribal-Chakma	chittago	rangamati	belaichh	tinkania	rural	moderate	2	127.375	male	40	40-54	1	1	1	1	1	1	0	0	0	0	0	0
817702	8177	90	2	Tribal-Chakma	chittago	rangamati	belaichh	tinkania	rural	high	2	127.375	female	65	55+	0	0	0	0	0	0	0	0	0	0	0	0
857201	8572	484	1	Tribal-Chakma	chittago	rangamati	belaichh	tinkania	rural	moderate	2	127.375	male	30	25-39	1	1	1	1	1	1	0	0	0	0	1	1
819503	8195	108	3	Tribal-Chakma	chittago	rangamati	belaichh	tinkania	rural	high	2	127.375	female	21	18-24	0	0	0	0	0	0	0	0	0	0	0	0
853002	8530	442	2	Tribal-Chakma	chittago	rangamati	belaichh	tinkania	rural	high	2	127.375	female	40	40-54	0	0	0	0	0	0	0	0	0	0	0	0
829901	8299	212	1	Tribal-Chakma	chittago	rangamati	belaichh	tinkania	rural	moderate	2	127.375	male	34	25-39	0	0	0	0	0	0	0	0	0	0	0	0
815802	8158	71	2	Tribal-Chakma	chittago	rangamati	belaichh	tinkania	rural	moderate	2	127.375	female	27	25-39	0	0	0	0	0	0	0	0	0	0	0	0
814102	8141	54	2	Tribal-Chakma	chittago	rangamati	belaichh	tinkania	rural	moderate	2	127.375	female	30	25-39	0	0	0	0	0	0	0	0	0	0	0	0
813501	8135	48	1	Tribal-Chakma	chittago	rangamati	belaichh	tinkania	rural	moderate	2	127.375	male	38	25-39	1	1	1	1	1	1	0	0	0	0	0	0
830001	8300	213	1	Tribal-Chakma	chittago	rangamati	belaichh	tinkania	rural	moderate	2	127.375	male	38	25-39	1	1	1	1	1	1	0	0	0	0	0	0
845302	8453	365	2	Tribal-Chakma	chittago	rangamati	belaichh	tinkania	rural	moderate	2	127.375	female	35	25-39	0	0	0	0	0	0	0	0	0	0	0	0
819603	8196	109	3	Tribal-Chakma	chittago	rangamati	belaichh	tinkania	rural	high	2	127.375	female	17	15-17	0	0	0	0	0	0	0	0	0	0	0	0
852803	8528	440	3	Tribal-Chakma	chittago	rangamati	belaichh	tinkania	rural	moderate	2	127.375	male	23	18-24	1	1	1	1	1	1	0	0	0	0	0	0
819201	8192	105	1	Tribal-Chakma	chittago	rangamati	belaichh	tinkania	rural	moderate	2	127.375	female	55	55+	1	1	1	1	1	1	0	0	0	0	0	0
855301	8553	465	1	Tribal-Chakma	chittago	rangamati	belaichh	tinkania	rural	moderate	2	127.375	male	67	55+	1	1	1	1	1	1	0	0	0	0	0	0
847802	8478	390	2	Tribal-Chakma	chittago	rangamati	belaichh	tinkania	rural	moderate	2	127.375	female	35	25-39	1	1	1	1	1	1	0	0	0	0	0	0
856202	8562	474	2	Tribal-Chakma	chittago	rangamati	belaichh	tinkania	rural	high	2	127.375	female	51	40-54	0	0	0	0	0	0	0	0	0	0	0	0
852804	8528	440	4	Tribal-Chakma	chittago	rangamati	belaichh	tinkania	rural	moderate	2	127.375	female	18	18-24	0	0	0	0	0	0	0	0	0	0	0	0
830601	8306	219	1	Tribal-Chakma	chittago	rangamati	belaichh	tinkania	rural	low	2	127.375	male	48	40-54	1	1	1	1	1	1	0	0	0	0	0	0
830102	8301	214	2	Tribal-Chakma	chittago	rangamati	belaichh	tinkania	rural	moderate	2	127.375	female	45	40-54	1	1	1	1	1	1	0	0	0	0	0	0
819501	8195	108	1	Tribal-Chakma	chittago	rangamati	belaichh	tinkania	rural	high	2	127.375	male	43	40-54	0	0	0	0	0	0	0	0	0	0	0	0
852701	8527	439	1	Tribal-Chakma	chittago	rangamati	belaichh	tinkania	rural	moderate	2	127.375	male	35	25-39	1	1	1	1	1	1	0	0	0	0	0	0
856203	8562	474	3	Tribal-Chakma	chittago	rangamati	belaichh	tinkania	rural	high	2	127.375	male	23	18-24	0	0	0	0	0	0	0	0	0	0	0	0
847703	8477	389	3	Tribal-Chakma	chittago	rangamati	belaichh	tinkania	rural	low	2	127.375	male	32	25-39	0	0	0	0	0	0	0	0	0	0	0	0
809303	8093	6	3	Tribal-Chakma	chittago	rangamati	belaichh	tinkania	rural	moderate	2	127.375	male	18	18-24	0	0	0	0	0	0	0	0	0	0	0	0
852901	8529	441	1	Tribal-Chakma	chittago	rangamati	belaichh	tinkania	rural	high	2	127.375	male	41	40-54	1	1	1	1	1	1	0	0	0	0	0	0
857001	8570	482	1	Tribal-Chakma	chittago	rangamati	belaichh	tinkania	rural	high	2	127.375	male	55	55+	1	1	1	1	1	1	0	0	0	0	0	0
850301	8503	415	1	Tribal-Chakma	chittago	rangamati	belaichh	tinkania	rural	moderate	2	127.375	male	35	25-39	1	1	1	1	1	1	0	0	0	0	0	0
814701	8147	60	1	Tribal-Chakma	chittago	rangamati	belaichh	tinkania	rural	high	2	127.375	male	41	40-54	1	1	1	1	1	1	0	0	0	0	0	0
856001	8560	472	1	Tribal-Chakma	chittago	rangamati	belaichh	tinkania	rural	high	2	127.375	male	54	40-54	1	1	1	1	1	1	0	0	0	0	1	1
813702	8137	50	2	Tribal-Chakma	chittago	rangamati	belaichh	tinkania	rural	moderate	2	127.375	female	51	40-54	0	0	0	0	0	0	0	0	0	0	0	0
850401	8504	416	1	Tribal-Chakma	chittago	rangamati	belaichh	tinkania	rural	high	2	127.375	male	48	40-54	1	1	1	1	1	1	0	0	0	0	0	0
850402	8504	416	2	Tribal-Chakma	chittago	rangamati	belaichh	tinkania	rural	high	2	127.375	female	37	25-39	0	0	0	0	0	0	0	0	0	0	0	0
828702	8287	200	2	Tribal-Chakma	chittago	rangamati	belaichh	tinkania	rural	moderate	2	127.375	female	37	25-39	0	0	0	0	0	0	0	0	0	0	0	0
843503	8435	347	3	Tribal-Chakma	chittago	rangamati	belaichh	tinkania	rural	moderate	2	127.375	female	20	18-24	0	0	0	0	0	0	0	0	0	0	0	0
832102	8321	234	2	Tribal-Chakma	chittago	rangamati	belaichh	tinkania	rural	moderate	2	127.375	female	30	25-39	0	0	0	0	0	0	0	0	0	0	0	0
828802	8288	201	2	Tribal-Chakma	chittago	rangamati	belaichh	tinkania	rural	moderate	2	127.375	female	27	25-39	1	1	1	1	1	1	0	0	0	0	0	0
844603	8446	358	3	Tribal-Chakma	chittago	rangamati	belaichh	tinkania	rural	moderate	2	127.375	female	22	18-24	0	0	0	0	0	0	0	0	0	0	0	0
828801	8288	201	1	Tribal-Chakma	chittago	rangamati	belaichh	tinkania	rural	moderate	2	127.375	male	40	40-54	1	1	1	1	1	1	0	0	0	0	0	0
828601	8286	199	1	Tribal-Chakma	chittago	rangamati	belaichh	tinkania	rural	moderate	2	127.375	male	37	25-39	1	1	1	1	1	1	0	0	0	0	0	0
844402	8444	356	2	Tribal-Chakma	chittago	rangamati	belaichh	tinkania	rural	moderate	2	127.375	female	35	25-39	0	0	0	0	0	0	0	0	0	0	0	0
856103	8561	473	3	Tribal-Chakma	chittago	rangamati	belaichh	tinkania	rural	high	2	127.375	male	22	18-24	0	0	0	0	0	0	0	0	0	0	0	0
845501	8455	367	1	Tribal-Chakma	chittago	rangamati	belaichh	tinkania	rural	moderate	2	127.375	male	55	55+	1	1	1	1	1	1	0	0	1	1	0	0
830002	8300	213	2	Tribal-Chakma	chittago	rangamati	belaichh	tinkania	rural	moderate	2	127.375	female	33	25-39	1	1	1	1	1	1	0	0	0	0	0	0
851002	8510	422	2	Tribal-Chakma	chittago	rangamati	belaichh	tinkania	rural	moderate	2	127.375	female	40	40-54	1	1	1	1	1	1	0	0	0	0	0	0
850302	8503	415	2	Tribal-Chakma	chittago	rangamati	belaichh	tinkania	rural	moderate	2	127.375	female	29	25-39	1	1	1	1	1	1	0	0	0	0	0	0
819102	8191	104	2	Tribal-Chakma	chittago	rangamati	belaichh	tinkania	rural	moderate	2	127.375	female	30	25-39	0	0	0	0	0	0	0	0	0	0	0	0
820402	8204	117	2	Tribal-Chakma	chittago	rangamati	belaichh	tinkania	rural	high	2	127.375	female	30	25-39	0	0	0	0	0	0	0	0	0	0	0	0
820601	8206	119	1	Tribal-Chakma	chittago	rangamati	belaichh	tinkania	rural	high	2	127.375	male	40	40-54	1	1	1	1	1	1	0	0	0	0	0	0
838002	8380	293	2	Tribal-Chakma	chittago	rangamati	belaichh	tinkania	rural	moderate	2	127.375	male	40	40-54	1	1	1	1	1	1	0	0	1	0	0	0
811901	8119	32	1	Tribal-Chakma	chittago	rangamati	belaichh	tinkania	rural	high	2	127.375	male	32	25-39	1	1	1	1	1	1	0	0	0	0	0	0
832001	8320	233	1	Tribal-Chakma	chittago	rangamati	belaichh	tinkania	rural	moderate	2	127.375	male	30	25-39	0	0	0	0	0	0	0	0	0	0	0	0
855802	8558	470	2	Tribal-Chakma	chittago	rangamati	belaichh	tinkania	rural	high	2	127.375	female	31	25-39	0	0	0	0	0	0	0	0	0	0	0	0
853301	8533	445	1	Tribal-Chakma	chittago	rangamati	belaichh	tinkania	rural	high	2	127.375	male	35	25-39	1	1	1	1	1	1	0	0	0	0	0	0
836201	8362	275	1	Tribal-Chakma	chittago	rangamati	belaichh	tinkania	rural	low	2	127.375	male	27	25-39	1	1	1	1	1	1	0	0	0	0	0	0
828501	8285	198	1	Tribal-Chakma	chittago	rangamati	belaichh	tinkania	rural	moderate	2	127.375	male	42	40-54	1	1	1	1	1	1	0	0	0	0	0	0
850602	8506	418	2	Tribal-Chakma	chittago	rangamati	belaichh	tinkania	rural	moderate	2	127.375	female	50	40-54	1	1	1	1	1	1	1	0	0	0	0	0
3326902	33269	87	2	Floating	dhaka	8.5	lalbagh	kamrangi	urban	low	90	15.12	female	35	25-39	1	1	0	0	0	0	0	0	0	0	1	1
3318402	33184	2	2	Floating	dhaka	8.5	lalbagh	kamrangi	urban	moderate	90	15.12	female	30	25-39	0	0	0	0	0	0	0	0	0	0	0	0
3318601	33186	4	1	Floating	dhaka	8.5	lalbagh	kamrangi	urban	moderate	90	15.12	male	55	55+	1	1	1	1	1	1	0	0	0	0	0	0
3318603	33186	4	3	Floating	dhaka	8.5	lalbagh	kamrangi	urban	moderate	90	15.12	male	23	18-24	1	1	1	1	1	1	0	0	0	0	0	0
3318702	33187	5	2	Floating	dhaka	8.5	lalbagh	kamrangi	urban	high	90	15.12	female	26	25-39	1	1	0	0	0	0	0	0	0	0	1	1
3318703	33187	5	3	Floating	dhaka	8.5	lalbagh	kamrangi	urban	high	90	15.12	female	67	55+	0	0	0	0	0	0	0	0	0	0	0	0
3318701	33187	5	1	Floating	dhaka	8.5	lalbagh	kamrangi	urban	high	90	15.12	male	44	40-54	1	1	1	1	1	1	0	0	0	0	0	0
3319201	33192	10	1	Floating	dhaka	8.5	lalbagh	kamrangi	urban	high	90	15.12	male	32	25-39	1	1	1	1	1	1	0	0	0	0	0	0
3319305	33193	11	5	Floating	dhaka	8.5	lalbagh	kamrangi	urban	low	90	15.12	male	18	18-24	0	0	0	0	0	0	0	0	0	0	0	0
3319303	33193	11	3	Floating	dhaka	8.5	lalbagh	kamrangi	urban	low	90	15.12	female	20	18-24	0	0	0	0	0	0	0	0	0	0	0	0
3319304	33193	11	4	Floating	dhaka	8.5	lalbagh	kamrangi	urban	low	90	15.12	female	22	18-24	0	0	0	0	0	0	0	0	0	0	0	0
3319402	33194	12	2	Floating	dhaka	8.5	lalbagh	kamrangi	urban	moderate	90	15.12	female	40	40-54	0	0	0	0	0	0	0	0	0	0	0	0
3319603	33196	14	3	Floating	dhaka	8.5	lalbagh	kamrangi	urban	high	90	15.12	male	30	25-39	0	0	0	0	0	0	0	0	0	0	0	0
3319701	33197	15	1	Floating	dhaka	8.5	lalbagh	kamrangi	urban	low	90	15.12	male	47	40-54	1	1	0	0	0	0	0	0	0	0	1	1
3319901	33199	17	1	Floating	dhaka	8.5	lalbagh	kamrangi	urban	moderate	90	15.12	male	65	55+	1	1	1	1	0	0	1	1	0	0	0	0
3319802	33198	16	2	Floating	dhaka	8.5	lalbagh	kamrangi	urban	low	90	15.12	female	37	25-39	0	0	0	0	0	0	0	0	0	0	0	0
3319801	33198	16	1	Floating	dhaka	8.5	lalbagh	kamrangi	urban	low	90	15.12	male	52	40-54	1	1	1	1	1	1	0	0	0	0	0	0
3320201	33202	20	1	Floating	dhaka	8.5	lalbagh	kamrangi	urban	high	90	15.12	male	46	40-54	1	1	1	1	1	1	0	0	0	0	1	1
3320202	33202	20	2	Floating	dhaka	8.5	lalbagh	kamrangi	urban	high	90	15.12	female	35	25-39	0	0	0	0	0	0	0	0	0	0	0	0
3320401	33204	22	1	Floating	dhaka	8.5	lalbagh	kamrangi	urban	low	90	15.12	male	30	25-39	1	1	1	1	1	1	0	0	0	0	0	0
3320302	33203	21	2	Floating	dhaka	8.5	lalbagh	kamrangi	urban	low	90	15.12	female	30	25-39	0	0	0	0	0	0	0	0	0	0	0	0
3320603	33206	24	3	Floating	dhaka	8.5	lalbagh	kamrangi	urban	low	90	15.12	male	20	18-24	1	1	1	1	1	1	0	0	0	0	0	0
3320802	33208	26	2	Floating	dhaka	8.5	lalbagh	kamrangi	urban	moderate	90	15.12	female	30	25-39	0	0	0	0	0	0	0	0	0	0	0	0
3320902	33209	27	2	Floating	dhaka	8.5	lalbagh	kamrangi	urban	high	90	15.12	female	38	25-39	0	0	0	0	0	0	0	0	0	0	0	0
3321002	33210	28	2	Floating	dhaka	8.5	lalbagh	kamrangi	urban	moderate	90	15.12	female	40	40-54	0	0	0	0	0	0	0	0	0	0	0	0
3321003	33210	28	3	Floating	dhaka	8.5	lalbagh	kamrangi	urban	moderate	90	15.12	female	18	18-24	0	0	0	0	0	0	0	0	0	0	0	0
3321004	33210	28	4	Floating	dhaka	8.5	lalbagh	kamrangi	urban	moderate	90	15.12	female	20	18-24	0	0	0	0	0	0	0	0	0	0	0	0
3321402	33214	32	2	Floating	dhaka	8.5	lalbagh	kamrangi	urban	low	90	15.12	female	20	18-24	0	0	0	0	0	0	0	0	0	0	0	0
3321504	33215	33	4	Floating	dhaka	8.5	lalbagh	kamrangi	urban	moderate	90	15.12	male	15	15-17	0	0	0	0	0	0	0	0	0	0	0	0
3321601	33216	34	1	Floating	dhaka	8.5	lalbagh	kamrangi	urban	high	90	15.12	male	50	40-54	1	1	1	1	1	1	0	0	0	0	0	0
3321502	33215	33	2	Floating	dhaka	8.5	lalbagh	kamrangi	urban	moderate	90	15.12	female	34	25-39	0	0	0	0	0	0	0	0	0	0	0	0
3321702	33217	35	2	Floating	dhaka	8.5	lalbagh	kamrangi	urban	moderate	90	15.12	female	27	25-39	0	0	0	0	0	0	0	0	0	0	0	0
3321903	33219	37	3	Floating	dhaka	8.5	lalbagh	kamrangi	urban	high	90	15.12	male	16	15-17	0	0	0	0	0	0	0	0	0	0	0	0
3322001	33220	38	1	Floating	dhaka	8.5	lalbagh	kamrangi	urban	low	90	15.12	male	27	25-39	1	1	1	1	1	1	0	0	0	0	1	1
3322102	33221	39	2	Floating	dhaka	8.5	lalbagh	kamrangi	urban	moderate	90	15.12	female	28	25-39	0	0	0	0	0	0	0	0	0	0	0	0
3322101	33221	39	1	Floating	dhaka	8.5	lalbagh	kamrangi	urban	moderate	90	15.12	male	39	25-39	1	1	1	1	1	1	0	0	0	0	0	0
3322002	33220	38	2	Floating	dhaka	8.5	lalbagh	kamrangi	urban	low	90	15.12	female	24	18-24	0	0	0	0	0	0	0	0	0	0	0	0
3322502	33225	43	2	Floating	dhaka	8.5	lalbagh	kamrangi	urban	moderate	90	15.12	female	24	18-24	0	0	0	0	0	0	0	0	0	0	0	0
3322602	33226	44	2	Floating	dhaka	8.5	lalbagh	kamrangi	urban	low	90	15.12	female	26	25-39	0	0	0	0	0	0	0	0	0	0	0	0
3322702	33227	45	2	Floating	dhaka	8.5	lalbagh	kamrangi	urban	low	90	15.12	female	35	25-39	0	0	0	0	0	0	0	0	0	0	0	0
3322703	33227	45	3	Floating	dhaka	8.5	lalbagh	kamrangi	urban	low	90	15.12	female	24	18-24	0	0	0	0	0	0	0	0	0	0	0	0
3322902	33229	47	2	Floating	dhaka	8.5	lalbagh	kamrangi	urban	moderate	90	15.12	female	30	25-39	0	0	0	0	0	0	0	0	0	0	0	0
3323204	33232	50	4	Floating	dhaka	8.5	lalbagh	kamrangi	urban	high	90	15.12	male	20	18-24	0	0	0	0	0	0	0	0	0	0	0	0
3323302	33233	51	2	Floating	dhaka	8.5	lalbagh	kamrangi	urban	high	90	15.12	female	24	18-24	0	0	0	0	0	0	0	0	0	0	0	0
3323301	33233	51	1	Floating	dhaka	8.5	lalbagh	kamrangi	urban	high	90	15.12	male	35	25-39	1	1	1	1	1	1	0	0	0	0	0	0
3323202	33232	50	2	Floating	dhaka	8.5	lalbagh	kamrangi	urban	high	90	15.12	female	28	25-39	1	1	0	0	0	0	0	0	0	0	1	1
3323701	33237	55	1	Floating	dhaka	8.5	lalbagh	kamrangi	urban	high	90	15.12	male	32	25-39	1	1	1	1	1	1	0	0	0	0	0	0
3323801	33238	56	1	Floating	dhaka	8.5	lalbagh	kamrangi	urban	moderate	90	15.12	male	28	25-39	1	1	1	1	1	1	0	0	0	0	0	0
3323902	33239	57	2	Floating	dhaka	8.5	lalbagh	kamrangi	urban	low	90	15.12	female	20	18-24	0	0	0	0	0	0	0	0	0	0	0	0
3323901	33239	57	1	Floating	dhaka	8.5	lalbagh	kamrangi	urban	low	90	15.12	male	28	25-39	1	1	1	1	1	1	0	0	0	0	0	0
3324102	33241	59	2	Floating	dhaka	8.5	lalbagh	kamrangi	urban	low	90	15.12	female	20	18-24	0	0	0	0	0	0	0	0	0	0	0	0
3324305	33243	61	5	Floating	dhaka	8.5	lalbagh	kamrangi	urban	low	90	15.12	male	22	18-24	0	0	0	0	0	0	0	0	0	0	0	0
3324303	33243	61	3	Floating	dhaka	8.5	lalbagh	kamrangi	urban	low	90	15.12	male	25	25-39	0	0	0	0	0	0	0	0	0	0	0	0
3324403	33244	62	3	Floating	dhaka	8.5	lalbagh	kamrangi	urban	low	90	15.12	female	18	18-24	0	0	0	0	0	0	0	0	0	0	0	0
3324404	33244	62	4	Floating	dhaka	8.5	lalbagh	kamrangi	urban	low	90	15.12	female	16	15-17	0	0	0	0	0	0	0	0	0	0	0	0
3324401	33244	62	1	Floating	dhaka	8.5	lalbagh	kamrangi	urban	low	90	15.12	male	60	55+	1	1	1	1	1	1	0	0	0	0	0	0
3324801	33248	66	1	Floating	dhaka	8.5	lalbagh	kamrangi	urban	moderate	90	15.12	male	60	55+	1	1	1	1	1	1	0	0	0	0	0	0
3324804	33248	66	4	Floating	dhaka	8.5	lalbagh	kamrangi	urban	moderate	90	15.12	male	20	18-24	0	0	0	0	0	0	0	0	0	0	0	0
3324901	33249	67	1	Floating	dhaka	8.5	lalbagh	kamrangi	urban	low	90	15.12	male	35	25-39	1	1	1	1	1	1	0	0	0	0	0	0
3324802	33248	66	2	Floating	dhaka	8.5	lalbagh	kamrangi	urban	moderate	90	15.12	female	50	40-54	1	1	0	0	0	0	0	0	0	0	1	1
3325003	33250	68	3	Floating	dhaka	8.5	lalbagh	kamrangi	urban	high	90	15.12	female	24	18-24	0	0	0	0	0	0	0	0	0	0	0	0
3325302	33253	71	2	Floating	dhaka	8.5	lalbagh	kamrangi	urban	high	90	15.12	female	40	40-54	1	1	0	0	0	0	0	0	0	0	1	1
3325303	33253	71	3	Floating	dhaka	8.5	lalbagh	kamrangi	urban	high	90	15.12	male	20	18-24	0	0	0	0	0	0	0	0	0	0	0	0
3325501	33255	73	1	Floating	dhaka	8.5	lalbagh	kamrangi	urban	high	90	15.12	male	45	40-54	1	1	1	1	1	1	0	0	0	0	0	0
3325502	33255	73	2	Floating	dhaka	8.5	lalbagh	kamrangi	urban	high	90	15.12	female	40	40-54	0	0	0	0	0	0	0	0	0	0	0	0
3325402	33254	72	2	Floating	dhaka	8.5	lalbagh	kamrangi	urban	moderate	90	15.12	female	35	25-39	0	0	0	0	0	0	0	0	0	0	0	0
3325801	33258	76	1	Floating	dhaka	8.5	lalbagh	kamrangi	urban	low	90	15.12	male	38	25-39	1	1	1	1	1	1	0	0	0	0	0	0
3325902	33259	77	2	Floating	dhaka	8.5	lalbagh	kamrangi	urban	low	90	15.12	female	20	18-24	0	0	0	0	0	0	0	0	0	0	0	0
3326101	33261	79	1	Floating	dhaka	8.5	lalbagh	kamrangi	urban	low	90	15.12	male	30	25-39	1	1	1	1	1	1	0	0	0	0	0	0
3326002	33260	78	2	Floating	dhaka	8.5	lalbagh	kamrangi	urban	high	90	15.12	female	25	25-39	0	0	0	0	0	0	0	0	0	0	0	0
3326301	33263	81	1	Floating	dhaka	8.5	lalbagh	kamrangi	urban	moderate	90	15.12	male	23	18-24	1	1	1	1	1	1	0	0	0	0	0	0
3326502	33265	83	2	Floating	dhaka	8.5	lalbagh	kamrangi	urban	low	90	15.12	female	45	40-54	1	1	0	0	0	0	0	0	0	0	1	1
3326602	33266	84	2	Floating	dhaka	8.5	lalbagh	kamrangi	urban	high	90	15.12	female	35	25-39	0	0	0	0	0	0	0	0	0	0	0	0
3326801	33268	86	1	Floating	dhaka	8.5	lalbagh	kamrangi	urban	moderate	90	15.12	male			1	1	1	1	1	1	0	0	0	0	0	0
3326702	33267	85	2	Floating	dhaka	8.5	lalbagh	kamrangi	urban	low	90	15.12	female	50	40-54	0	0	0	0	0	0	0	0	0	0	0	0
3326701	33267	85	1	Floating	dhaka	8.5	lalbagh	kamrangi	urban	low	90	15.12	male	58	55+	1	1	1	1	1	1	0	0	0	0	1	1
3327101	33271	89	1	Floating	dhaka	8.5	lalbagh	kamrangi	urban	high	90	15.12	male	30	25-39	1	1	1	1	1	1	0	0	0	0	0	0
3327202	33272	90	2	Floating	dhaka	8.5	lalbagh	kamrangi	urban	low	90	15.12	female	28	25-39	0	0	0	0	0	0	0	0	0	0	0	0
3327401	33274	92	1	Floating	dhaka	8.5	lalbagh	kamrangi	urban	moderate	90	15.12	male	42	40-54	1	1	1	1	1	1	0	0	0	0	1	1
3327301	33273	91	1	Floating	dhaka	8.5	lalbagh	kamrangi	urban	high	90	15.12	male	38	25-39	0	0	0	0	0	0	0	0	0	0	0	0
3327601	33276	94	1	Floating	dhaka	8.5	lalbagh	kamrangi	urban	high	90	15.12	male	55	55+	1	1	1	1	1	1	0	0	0	0	0	0
3327802	33278	96	2	Floating	dhaka	8.5	lalbagh	kamrangi	urban	high	90	15.12	female	18	18-24	0	0	0	0	0	0	0	0	0	0	0	0
3327901	33279	97	1	Floating	dhaka	8.5	lalbagh	kamrangi	urban	low	90	15.12	female	60	55+	1	1	0	0	0	0	0	0	0	0	1	1
3328101	33281	99	1	Floating	dhaka	8.5	lalbagh	kamrangi	urban	high	90	15.12	male	70	55+	1	1	1	1	1	1	0	0	0	0	1	1
3328002	33280	98	2	Floating	dhaka	8.5	lalbagh	kamrangi	urban	low	90	15.12	female	35	25-39	0	0	0	0	0	0	0	0	0	0	0	0
3328001	33280	98	1	Floating	dhaka	8.5	lalbagh	kamrangi	urban	low	90	15.12	male	45	40-54	1	1	1	1	1	1	0	0	0	0	0	0
3326401	33264	82	1	Floating	dhaka	8.5	lalbagh	kamrangi	urban	low	90	15.12	male	42	40-54	1	1	1	1	1	1	0	0	0	0	1	1
3327702	33277	95	2	Floating	dhaka	8.5	lalbagh	kamrangi	urban	low	90	15.12	female	45	40-54	1	1	0	0	0	0	0	0	0	0	1	1
3328201	33282	100	1	Floating	dhaka	8.5	lalbagh	kamrangi	urban	high	90	15.12	male	30	25-39	1	1	1	1	1	1	0	0	0	0	0	0
3328202	33282	100	2	Floating	dhaka	8.5	lalbagh	kamrangi	urban	high	90	15.12	male	25	25-39	0	0	0	0	0	0	0	0	0	0	0	0
3328203	33282	100	3	Floating	dhaka	8.5	lalbagh	kamrangi	urban	high	90	15.12	male	16	15-17	0	0	0	0	0	0	0	0	0	0	0	0
3327701	33277	95	1	Floating	dhaka	8.5	lalbagh	kamrangi	urban	low	90	15.12	male	60	55+	1	1	1	1	1	1	0	0	0	0	0	0
3326901	33269	87	1	Floating	dhaka	8.5	lalbagh	kamrangi	urban	low	90	15.12	male	45	40-54	1	1	1	1	1	1	0	0	0	0	0	0
3327402	33274	92	2	Floating	dhaka	8.5	lalbagh	kamrangi	urban	moderate	90	15.12	female	35	25-39	1	1	0	0	0	0	0	0	0	0	1	1
3327001	33270	88	1	Floating	dhaka	8.5	lalbagh	kamrangi	urban	moderate	90	15.12	male	30	25-39	1	1	1	1	1	1	0	0	0	0	0	0
3327002	33270	88	2	Floating	dhaka	8.5	lalbagh	kamrangi	urban	moderate	90	15.12	female	26	25-39	0	0	0	0	0	0	0	0	0	0	0	0
3326403	33264	82	3	Floating	dhaka	8.5	lalbagh	kamrangi	urban	low	90	15.12	female	16	15-17	0	0	0	0	0	0	0	0	0	0	0	0
3326303	33263	81	3	Floating	dhaka	8.5	lalbagh	kamrangi	urban	moderate	90	15.12	female	18	18-24	0	0	0	0	0	0	0	0	0	0	0	0
3325704	33257	75	4	Floating	dhaka	8.5	lalbagh	kamrangi	urban	high	90	15.12	female	20	18-24	0	0	0	0	0	0	0	0	0	0	0	0
3325703	33257	75	3	Floating	dhaka	8.5	lalbagh	kamrangi	urban	high	90	15.12	female	28	25-39	0	0	0	0	0	0	0	0	0	0	0	0
3325702	33257	75	2	Floating	dhaka	8.5	lalbagh	kamrangi	urban	high	90	15.12	male	45	40-54	1	1	0	0	0	0	0	0	0	0	1	1
3326102	33261	79	2	Floating	dhaka	8.5	lalbagh	kamrangi	urban	low	90	15.12	female	25	25-39	0	0	0	0	0	0	0	0	0	0	0	0
3324503	33245	63	3	Floating	dhaka	8.5	lalbagh	kamrangi	urban	low	90	15.12	female	18	18-24	0	0	0	0	0	0	0	0	0	0	0	0
3324902	33249	67	2	Floating	dhaka	8.5	lalbagh	kamrangi	urban	low	90	15.12	female	25	25-39	0	0	0	0	0	0	0	0	0	0	0	0
3325201	33252	70	1	Floating	dhaka	8.5	lalbagh	kamrangi	urban	high	90	15.12	male	30	25-39	1	1	1	1	1	1	0	0	0	0	0	0
3324701	33247	65	1	Floating	dhaka	8.5	lalbagh	kamrangi	urban	moderate	90	15.12	male	30	25-39	1	1	1	1	1	1	0	0	0	0	0	0
3324602	33246	64	2	Floating	dhaka	8.5	lalbagh	kamrangi	urban	moderate	90	15.12	female	25	25-39	0	0	0	0	0	0	0	0	0	0	0	0
3324203	33242	60	3	Floating	dhaka	8.5	lalbagh	kamrangi	urban	low	90	15.12	male	25	25-39	0	0	0	0	0	0	0	0	0	0	0	0
3324301	33243	61	1	Floating	dhaka	8.5	lalbagh	kamrangi	urban	low	90	15.12	male	45	40-54	1	1	1	1	1	1	0	0	0	0	1	1
3323402	33234	52	2	Floating	dhaka	8.5	lalbagh	kamrangi	urban	high	90	15.12	female	56	55+	0	0	0	0	0	0	0	0	0	0	0	0
3324001	33240	58	1	Floating	dhaka	8.5	lalbagh	kamrangi	urban	low	90	15.12	male	35	25-39	1	1	0	0	0	0	0	0	0	0	1	1
3323502	33235	53	2	Floating	dhaka	8.5	lalbagh	kamrangi	urban	high	90	15.12	female	48	40-54	0	0	0	0	0	0	0	0	0	0	0	0
3323601	33236	54	1	Floating	dhaka	8.5	lalbagh	kamrangi	urban	moderate	90	15.12	female	40	40-54	1	1	0	0	0	0	0	0	0	0	1	1
3319502	33195	13	2	Floating	dhaka	8.5	lalbagh	kamrangi	urban	low	90	15.12	female	32	25-39	0	0	0	0	0	0	0	0	0	0	0	0
3323103	33231	49	3	Floating	dhaka	8.5	lalbagh	kamrangi	urban	high	90	15.12	male	24	18-24	0	0	0	0	0	0	0	0	0	0	0	0
3321803	33218	36	3	Floating	dhaka	8.5	lalbagh	kamrangi	urban	high	90	15.12	male	15	15-17	0	0	0	0	0	0	0	0	0	0	0	0
3320703	33207	25	3	Floating	dhaka	8.5	lalbagh	kamrangi	urban	moderate	90	15.12	female	46	40-54	0	0	0	0	0	0	0	0	0	0	0	0
3322402	33224	42	2	Floating	dhaka	8.5	lalbagh	kamrangi	urban	high	90	15.12	female	37	25-39	0	0	0	0	0	0	0	0	0	0	0	0
3321802	33218	36	2	Floating	dhaka	8.5	lalbagh	kamrangi	urban	high	90	15.12	female	35	25-39	1	1	0	0	0	0	0	0	0	0	1	1
3321202	33212	30	2	Floating	dhaka	8.5	lalbagh	kamrangi	urban	moderate	90	15.12	female	25	25-39	0	0	0	0	0	0	0	0	0	0	0	0
3321301	33213	31	1	Floating	dhaka	8.5	lalbagh	kamrangi	urban	high	90	15.12	male	24	18-24	1	1	1	1	1	1	0	0	0	0	0	0
3321604	33216	34	4	Floating	dhaka	8.5	lalbagh	kamrangi	urban	high	90	15.12	female	25	25-39	0	0	0	0	0	0	0	0	0	0	0	0
3321302	33213	31	2	Floating	dhaka	8.5	lalbagh	kamrangi	urban	high	90	15.12	female	22	18-24	0	0	0	0	0	0	0	0	0	0	0	0
3321804	33218	36	4	Floating	dhaka	8.5	lalbagh	kamrangi	urban	high	90	15.12	female	17	15-17	0	0	0	0	0	0	0	0	0	0	0	0
3320002	33200	18	2	Floating	dhaka	8.5	lalbagh	kamrangi	urban	low	90	15.12	female	30	25-39	0	0	0	0	0	0	0	0	0	0	0	0
3320702	33207	25	2	Floating	dhaka	8.5	lalbagh	kamrangi	urban	moderate	90	15.12	female	18	18-24	0	0	0	0	0	0	0	0	0	0	0	0
3322404	33224	42	4	Floating	dhaka	8.5	lalbagh	kamrangi	urban	high	90	15.12	female	22	18-24	0	0	0	0	0	0	0	0	0	0	0	0
3320101	33201	19	1	Floating	dhaka	8.5	lalbagh	kamrangi	urban	high	90	15.12	male	30	25-39	1	1	1	1	1	1	0	0	0	0	0	0
3322403	33224	42	3	Floating	dhaka	8.5	lalbagh	kamrangi	urban	high	90	15.12	female	16	15-17	0	0	0	0	0	0	0	0	0	0	0	0
3320104	33201	19	4	Floating	dhaka	8.5	lalbagh	kamrangi	urban	high	90	15.12	male	65	55+	0	0	0	0	0	0	0	0	0	0	0	0
3320402	33204	22	2	Floating	dhaka	8.5	lalbagh	kamrangi	urban	low	90	15.12	female	20	18-24	0	0	0	0	0	0	0	0	0	0	0	0
3321102	33211	29	2	Floating	dhaka	8.5	lalbagh	kamrangi	urban	high	90	15.12	female	47	40-54	0	0	0	0	0	0	0	0	0	0	0	0
3322801	33228	46	1	Floating	dhaka	8.5	lalbagh	kamrangi	urban	low	90	15.12	male	25	25-39	1	1	1	1	1	1	0	0	0	0	0	0
3320103	33201	19	3	Floating	dhaka	8.5	lalbagh	kamrangi	urban	high	90	15.12	female	45	40-54	0	0	0	0	0	0	0	0	0	0	0	0
3319503	33195	13	3	Floating	dhaka	8.5	lalbagh	kamrangi	urban	low	90	15.12	male	15	15-17	0	0	0	0	0	0	0	0	0	0	0	0
3318902	33189	7	2	Floating	dhaka	8.5	lalbagh	kamrangi	urban	moderate	90	15.12	female	26	25-39	0	0	0	0	0	0	0	0	0	0	0	0
3322302	33223	41	2	Floating	dhaka	8.5	lalbagh	kamrangi	urban	high	90	15.12	female	35	25-39	1	1	0	0	0	0	0	0	0	0	1	1
3319601	33196	14	1	Floating	dhaka	8.5	lalbagh	kamrangi	urban	high	90	15.12	male	60	55+	1	1	1	1	1	1	0	0	0	0	0	0
3323503	33235	53	3	Floating	dhaka	8.5	lalbagh	kamrangi	urban	high	90	15.12	male	20	18-24	0	0	0	0	0	0	0	0	0	0	0	0
3319003	33190	8	3	Floating	dhaka	8.5	lalbagh	kamrangi	urban	moderate	90	15.12	female	17	15-17	0	0	0	0	0	0	0	0	0	0	0	0
3319002	33190	8	2	Floating	dhaka	8.5	lalbagh	kamrangi	urban	moderate	90	15.12	female	80	55+	1	1	0	0	0	0	0	0	0	0	1	1
3319302	33193	11	2	Floating	dhaka	8.5	lalbagh	kamrangi	urban	low	90	15.12	female	50	40-54	1	1	0	0	0	0	0	0	0	0	1	1
3319101	33191	9	1	Floating	dhaka	8.5	lalbagh	kamrangi	urban	low	90	15.12	male	46	40-54	0	0	0	0	0	0	0	0	0	0	0	0
3324601	33246	64	1	Floating	dhaka	8.5	lalbagh	kamrangi	urban	moderate	90	15.12	male	35	25-39	1	1	0	0	0	0	0	0	0	0	1	1
3318503	33185	3	3	Floating	dhaka	8.5	lalbagh	kamrangi	urban	high	90	15.12	male	24	18-24	0	0	0	0	0	0	0	0	0	0	0	0
3318301	33183	1	1	Floating	dhaka	8.5	lalbagh	kamrangi	urban	moderate	90	15.12	male	34	25-39	1	1	1	1	1	1	1	0	0	0	0	0
3325601	33256	74	1	Floating	dhaka	8.5	lalbagh	kamrangi	urban	high	90	15.12	male	30	25-39	1	1	1	1	1	1	0	0	0	0	0	0
3328204	33282	100	4	Floating	dhaka	8.5	lalbagh	kamrangi	urban	high	90	15.12	female	45	40-54	1	1	0	0	0	0	0	0	0	0	1	1
3328102	33281	99	2	Floating	dhaka	8.5	lalbagh	kamrangi	urban	high	90	15.12	male	35	25-39	1	1	1	1	1	1	0	0	0	0	0	0
3328103	33281	99	3	Floating	dhaka	8.5	lalbagh	kamrangi	urban	high	90	15.12	female	28	25-39	0	0	0	0	0	0	0	0	0	0	0	0
3328104	33281	99	4	Floating	dhaka	8.5	lalbagh	kamrangi	urban	high	90	15.12	female	45	40-54	0	0	0	0	0	0	0	0	0	0	0	0
3327903	33279	97	3	Floating	dhaka	8.5	lalbagh	kamrangi	urban	low	90	15.12	male	18	18-24	0	0	0	0	0	0	0	0	0	0	0	0
3327902	33279	97	2	Floating	dhaka	8.5	lalbagh	kamrangi	urban	low	90	15.12	male	18	18-24	0	0	0	0	0	0	0	0	0	0	0	0
3327801	33278	96	1	Floating	dhaka	8.5	lalbagh	kamrangi	urban	high	90	15.12	male	26	25-39	1	1	1	1	1	1	0	0	0	0	0	0
3327603	33276	94	3	Floating	dhaka	8.5	lalbagh	kamrangi	urban	high	90	15.12	female	18	18-24	0	0	0	0	0	0	0	0	0	0	0	0
3327604	33276	94	4	Floating	dhaka	8.5	lalbagh	kamrangi	urban	high	90	15.12	female	45	40-54	0	0	0	0	0	0	0	0	0	0	0	0
3327602	33276	94	2	Floating	dhaka	8.5	lalbagh	kamrangi	urban	high	90	15.12	male	21	18-24	1	1	1	1	1	1	0	0	0	0	0	0
3327501	33275	93	1	Floating	dhaka	8.5	lalbagh	kamrangi	urban	high	90	15.12	male	30	25-39	1	1	1	1	1	1	0	0	0	0	1	1
3327502	33275	93	2	Floating	dhaka	8.5	lalbagh	kamrangi	urban	high	90	15.12	female	25	25-39	0	0	0	0	0	0	0	0	0	0	0	0
3327302	33273	91	2	Floating	dhaka	8.5	lalbagh	kamrangi	urban	high	90	15.12	female	35	25-39	1	1	0	0	0	0	0	0	0	0	1	1
3327201	33272	90	1	Floating	dhaka	8.5	lalbagh	kamrangi	urban	low	90	15.12	male	38	25-39	1	1	1	1	1	1	0	0	0	0	0	0
3327102	33271	89	2	Floating	dhaka	8.5	lalbagh	kamrangi	urban	high	90	15.12	female	25	25-39	0	0	0	0	0	0	0	0	0	0	0	0
3326903	33269	87	3	Floating	dhaka	8.5	lalbagh	kamrangi	urban	low	90	15.12	female	16	15-17	0	0	0	0	0	0	0	0	0	0	0	0
3326802	33268	86	2	Floating	dhaka	8.5	lalbagh	kamrangi	urban	moderate	90	15.12	female			1	1	0	0	0	0	0	0	0	0	1	1
3326803	33268	86	3	Floating	dhaka	8.5	lalbagh	kamrangi	urban	moderate	90	15.12	female			0	0	0	0	0	0	0	0	0	0	0	0
3326804	33268	86	4	Floating	dhaka	8.5	lalbagh	kamrangi	urban	moderate	90	15.12	female			0	0	0	0	0	0	0	0	0	0	0	0
3326601	33266	84	1	Floating	dhaka	8.5	lalbagh	kamrangi	urban	high	90	15.12	male	40	40-54	1	1	1	1	1	1	0	0	0	0	0	0
3326501	33265	83	1	Floating	dhaka	8.5	lalbagh	kamrangi	urban	low	90	15.12	male	50	40-54	0	0	0	0	0	0	0	0	0	0	0	0
3326402	33264	82	2	Floating	dhaka	8.5	lalbagh	kamrangi	urban	low	90	15.12	female	35	25-39	0	0	0	0	0	0	0	0	0	0	0	0
3326304	33263	81	4	Floating	dhaka	8.5	lalbagh	kamrangi	urban	moderate	90	15.12	male	16	15-17	0	0	0	0	0	0	0	0	0	0	0	0
3326302	33263	81	2	Floating	dhaka	8.5	lalbagh	kamrangi	urban	moderate	90	15.12	female	50	40-54	1	1	0	0	0	0	0	0	0	0	1	1
3326202	33262	80	2	Floating	dhaka	8.5	lalbagh	kamrangi	urban	high	90	15.12	female	25	25-39	0	0	0	0	0	0	0	0	0	0	0	0
3326201	33262	80	1	Floating	dhaka	8.5	lalbagh	kamrangi	urban	high	90	15.12	male	30	25-39	1	1	1	1	1	1	0	0	0	0	0	0
3326001	33260	78	1	Floating	dhaka	8.5	lalbagh	kamrangi	urban	high	90	15.12	male	28	25-39	1	1	1	1	1	1	0	0	0	0	0	0
3325901	33259	77	1	Floating	dhaka	8.5	lalbagh	kamrangi	urban	low	90	15.12	male	25	25-39	1	1	1	1	1	1	0	0	0	0	0	0
3325802	33258	76	2	Floating	dhaka	8.5	lalbagh	kamrangi	urban	low	90	15.12	female	25	25-39	0	0	0	0	0	0	0	0	0	0	0	0
3325701	33257	75	1	Floating	dhaka	8.5	lalbagh	kamrangi	urban	high	90	15.12	male	55	55+	1	1	1	1	1	1	0	0	0	0	0	0
3325602	33256	74	2	Floating	dhaka	8.5	lalbagh	kamrangi	urban	high	90	15.12	female	25	25-39	0	0	0	0	0	0	0	0	0	0	0	0
3325503	33255	73	3	Floating	dhaka	8.5	lalbagh	kamrangi	urban	high	90	15.12	female	24	18-24	0	0	0	0	0	0	0	0	0	0	0	0
3325504	33255	73	4	Floating	dhaka	8.5	lalbagh	kamrangi	urban	high	90	15.12	male	30	25-39	0	0	0	0	0	0	0	0	0	0	0	0
3325401	33254	72	1	Floating	dhaka	8.5	lalbagh	kamrangi	urban	moderate	90	15.12	male	40	40-54	1	1	1	1	1	1	0	0	0	0	1	1
3325301	33253	71	1	Floating	dhaka	8.5	lalbagh	kamrangi	urban	high	90	15.12	male	24	18-24	1	1	1	1	1	1	0	0	0	0	0	0
3325202	33252	70	2	Floating	dhaka	8.5	lalbagh	kamrangi	urban	high	90	15.12	female	25	25-39	0	0	0	0	0	0	0	0	0	0	0	0
3325103	33251	69	3	Floating	dhaka	8.5	lalbagh	kamrangi	urban	moderate	90	15.12	male	18	18-24	0	0	0	0	0	0	0	0	0	0	0	0
3325101	33251	69	1	Floating	dhaka	8.5	lalbagh	kamrangi	urban	moderate	90	15.12	male	40	40-54	1	1	1	1	1	1	0	0	0	0	0	0
3325004	33250	68	4	Floating	dhaka	8.5	lalbagh	kamrangi	urban	high	90	15.12	female	40	40-54	0	0	0	0	0	0	0	0	0	0	0	0
3325001	33250	68	1	Floating	dhaka	8.5	lalbagh	kamrangi	urban	high	90	15.12	male	28	25-39	1	1	1	1	1	1	0	0	0	0	0	0
3325002	33250	68	2	Floating	dhaka	8.5	lalbagh	kamrangi	urban	high	90	15.12	male	45	40-54	0	0	0	0	0	0	0	0	0	0	0	0
3324803	33248	66	3	Floating	dhaka	8.5	lalbagh	kamrangi	urban	moderate	90	15.12	male	28	25-39	1	1	1	1	1	1	0	0	0	0	0	0
3324805	33248	66	5	Floating	dhaka	8.5	lalbagh	kamrangi	urban	moderate	90	15.12	female	16	15-17	0	0	0	0	0	0	0	0	0	0	0	0
3324702	33247	65	2	Floating	dhaka	8.5	lalbagh	kamrangi	urban	moderate	90	15.12	female	25	25-39	0	0	0	0	0	0	0	0	0	0	0	0
3324502	33245	63	2	Floating	dhaka	8.5	lalbagh	kamrangi	urban	low	90	15.12	female	45	40-54	0	0	0	0	0	0	0	0	0	0	0	0
3324504	33245	63	4	Floating	dhaka	8.5	lalbagh	kamrangi	urban	low	90	15.12	female	17	15-17	0	0	0	0	0	0	0	0	0	0	0	0
3324501	33245	63	1	Floating	dhaka	8.5	lalbagh	kamrangi	urban	low	90	15.12	male	55	55+	1	1	1	1	1	1	0	0	0	0	0	0
3324402	33244	62	2	Floating	dhaka	8.5	lalbagh	kamrangi	urban	low	90	15.12	female	45	40-54	0	0	0	0	0	0	0	0	0	0	0	0
3324302	33243	61	2	Floating	dhaka	8.5	lalbagh	kamrangi	urban	low	90	15.12	female	40	40-54	1	1	0	0	0	0	0	0	0	0	1	1
3324304	33243	61	4	Floating	dhaka	8.5	lalbagh	kamrangi	urban	low	90	15.12	female	22	18-24	0	0	0	0	0	0	0	0	0	0	0	0
3324306	33243	61	6	Floating	dhaka	8.5	lalbagh	kamrangi	urban	low	90	15.12	male	17	15-17	0	0	0	0	0	0	0	0	0	0	0	0
3324201	33242	60	1	Floating	dhaka	8.5	lalbagh	kamrangi	urban	low	90	15.12	male	55	55+	1	1	1	1	1	1	0	0	0	0	0	0
3324101	33241	59	1	Floating	dhaka	8.5	lalbagh	kamrangi	urban	low	90	15.12	male	25	25-39	1	1	1	1	1	1	0	0	0	0	1	1
3324002	33240	58	2	Floating	dhaka	8.5	lalbagh	kamrangi	urban	low	90	15.12	female	32	25-39	1	1	0	0	0	0	0	0	0	0	1	1
3324003	33240	58	3	Floating	dhaka	8.5	lalbagh	kamrangi	urban	low	90	15.12	female	16	15-17	0	0	0	0	0	0	0	0	0	0	0	0
3323802	33238	56	2	Floating	dhaka	8.5	lalbagh	kamrangi	urban	moderate	90	15.12	female	22	18-24	0	0	0	0	0	0	0	0	0	0	0	0
3323702	33237	55	2	Floating	dhaka	8.5	lalbagh	kamrangi	urban	high	90	15.12	female	20	18-24	0	0	0	0	0	0	0	0	0	0	0	0
3323602	33236	54	2	Floating	dhaka	8.5	lalbagh	kamrangi	urban	moderate	90	15.12	male	17	15-17	0	0	0	0	0	0	0	0	0	0	0	0
3323501	33235	53	1	Floating	dhaka	8.5	lalbagh	kamrangi	urban	high	90	15.12	male	53	40-54	1	1	1	1	1	1	0	0	0	0	0	0
3323403	33234	52	3	Floating	dhaka	8.5	lalbagh	kamrangi	urban	high	90	15.12	male	37	25-39	1	1	1	1	1	1	0	0	0	0	0	0
3323404	33234	52	4	Floating	dhaka	8.5	lalbagh	kamrangi	urban	high	90	15.12	female	24	18-24	0	0	0	0	0	0	0	0	0	0	0	0
3323401	33234	52	1	Floating	dhaka	8.5	lalbagh	kamrangi	urban	high	90	15.12	male	60	55+	0	0	0	0	0	0	0	0	0	0	0	0
3323203	33232	50	3	Floating	dhaka	8.5	lalbagh	kamrangi	urban	high	90	15.12	female	46	40-54	1	1	0	0	0	0	0	0	0	0	1	1
3323201	33232	50	1	Floating	dhaka	8.5	lalbagh	kamrangi	urban	high	90	15.12	male	35	25-39	1	1	1	1	1	1	0	0	0	0	0	0
3323102	33231	49	2	Floating	dhaka	8.5	lalbagh	kamrangi	urban	high	90	15.12	female	40	40-54	0	0	0	0	0	0	0	0	0	0	0	0
3323101	33231	49	1	Floating	dhaka	8.5	lalbagh	kamrangi	urban	high	90	15.12	male	52	40-54	1	1	0	0	0	0	0	0	0	0	1	1
3323002	33230	48	2	Floating	dhaka	8.5	lalbagh	kamrangi	urban	low	90	15.12	female	25	25-39	0	0	0	0	0	0	0	0	0	0	0	0
3323001	33230	48	1	Floating	dhaka	8.5	lalbagh	kamrangi	urban	low	90	15.12	male	26	25-39	1	1	1	1	1	1	0	0	0	0	0	0
3322903	33229	47	3	Floating	dhaka	8.5	lalbagh	kamrangi	urban	moderate	90	15.12	female	16	15-17	0	0	0	0	0	0	0	0	0	0	0	0
3322901	33229	47	1	Floating	dhaka	8.5	lalbagh	kamrangi	urban	moderate	90	15.12	male	36	25-39	1	1	1	1	1	1	0	0	0	0	0	0
3322802	33228	46	2	Floating	dhaka	8.5	lalbagh	kamrangi	urban	low	90	15.12	female	24	18-24	0	0	0	0	0	0	0	0	0	0	0	0
3322701	33227	45	1	Floating	dhaka	8.5	lalbagh	kamrangi	urban	low	90	15.12	male	60	55+	1	1	1	1	1	1	0	0	0	0	0	0
3322601	33226	44	1	Floating	dhaka	8.5	lalbagh	kamrangi	urban	low	90	15.12	male	33	25-39	1	1	1	1	1	1	0	0	0	0	0	0
3322501	33225	43	1	Floating	dhaka	8.5	lalbagh	kamrangi	urban	moderate	90	15.12	male	27	25-39	1	1	1	1	1	1	0	0	0	0	0	0
3322401	33224	42	1	Floating	dhaka	8.5	lalbagh	kamrangi	urban	high	90	15.12	male	48	40-54	1	1	0	0	0	0	0	0	0	0	1	1
3322301	33223	41	1	Floating	dhaka	8.5	lalbagh	kamrangi	urban	high	90	15.12	male	62	55+	1	1	1	1	1	1	0	0	0	0	0	0
3322202	33222	40	2	Floating	dhaka	8.5	lalbagh	kamrangi	urban	moderate	90	15.12	female	21	18-24	0	0	0	0	0	0	0	0	0	0	0	0
3322201	33222	40	1	Floating	dhaka	8.5	lalbagh	kamrangi	urban	moderate	90	15.12	male	27	25-39	1	1	1	1	1	1	0	0	0	0	0	0
3322003	33220	38	3	Floating	dhaka	8.5	lalbagh	kamrangi	urban	low	90	15.12	female	60	55+	1	1	0	0	0	0	0	0	0	0	1	1
3321902	33219	37	2	Floating	dhaka	8.5	lalbagh	kamrangi	urban	high	90	15.12	female	36	25-39	0	0	0	0	0	0	0	0	0	0	0	0
3321901	33219	37	1	Floating	dhaka	8.5	lalbagh	kamrangi	urban	high	90	15.12	male	46	40-54	1	1	1	1	1	1	1	1	0	0	0	0
3321801	33218	36	1	Floating	dhaka	8.5	lalbagh	kamrangi	urban	high	90	15.12	male	40	40-54	1	1	1	1	1	1	0	0	0	0	0	0
3321701	33217	35	1	Floating	dhaka	8.5	lalbagh	kamrangi	urban	moderate	90	15.12	male	36	25-39	1	1	1	1	1	1	0	0	0	0	0	0
3321602	33216	34	2	Floating	dhaka	8.5	lalbagh	kamrangi	urban	high	90	15.12	female	40	40-54	0	0	0	0	0	0	0	0	0	0	0	0
3321603	33216	34	3	Floating	dhaka	8.5	lalbagh	kamrangi	urban	high	90	15.12	male	29	25-39	1	1	1	1	1	1	0	0	0	0	0	0
3321503	33215	33	3	Floating	dhaka	8.5	lalbagh	kamrangi	urban	moderate	90	15.12	female	17	15-17	0	0	0	0	0	0	0	0	0	0	0	0
3321501	33215	33	1	Floating	dhaka	8.5	lalbagh	kamrangi	urban	moderate	90	15.12	male	41	40-54	1	1	1	1	1	1	0	0	0	0	0	0
3321401	33214	32	1	Floating	dhaka	8.5	lalbagh	kamrangi	urban	low	90	15.12	male	25	25-39	1	1	1	1	1	1	0	0	0	0	0	0
3321201	33212	30	1	Floating	dhaka	8.5	lalbagh	kamrangi	urban	moderate	90	15.12	male	30	25-39	1	1	1	1	1	1	0	0	0	0	0	0
3321103	33211	29	3	Floating	dhaka	8.5	lalbagh	kamrangi	urban	high	90	15.12	male	25	25-39	0	0	0	0	0	0	0	0	0	0	0	0
3321104	33211	29	4	Floating	dhaka	8.5	lalbagh	kamrangi	urban	high	90	15.12	male	18	18-24	0	0	0	0	0	0	0	0	0	0	0	0
3321101	33211	29	1	Floating	dhaka	8.5	lalbagh	kamrangi	urban	high	90	15.12	male	60	55+	1	1	0	0	0	0	0	0	0	0	1	1
3321001	33210	28	1	Floating	dhaka	8.5	lalbagh	kamrangi	urban	moderate	90	15.12	male	50	40-54	1	1	1	1	0	0	1	1	0	0	0	0
3320901	33209	27	1	Floating	dhaka	8.5	lalbagh	kamrangi	urban	high	90	15.12	male	42	40-54	1	1	1	1	1	1	0	0	0	0	0	0
3320801	33208	26	1	Floating	dhaka	8.5	lalbagh	kamrangi	urban	moderate	90	15.12	male	68	55+	1	1	1	1	1	1	0	0	0	0	0	0
3320701	33207	25	1	Floating	dhaka	8.5	lalbagh	kamrangi	urban	moderate	90	15.12	male	23	18-24	1	1	1	1	1	1	0	0	0	0	0	0
3320602	33206	24	2	Floating	dhaka	8.5	lalbagh	kamrangi	urban	low	90	15.12	female	20	18-24	0	0	0	0	0	0	0	0	0	0	0	0
3320601	33206	24	1	Floating	dhaka	8.5	lalbagh	kamrangi	urban	low	90	15.12	male	27	25-39	1	1	1	1	1	1	0	0	0	0	0	0
3320502	33205	23	2	Floating	dhaka	8.5	lalbagh	kamrangi	urban	high	90	15.12	female	20	18-24	0	0	0	0	0	0	0	0	0	0	0	0
3320501	33205	23	1	Floating	dhaka	8.5	lalbagh	kamrangi	urban	high	90	15.12	male	25	25-39	1	1	1	1	1	1	0	0	0	0	0	0
3320301	33203	21	1	Floating	dhaka	8.5	lalbagh	kamrangi	urban	low	90	15.12	male	45	40-54	1	1	1	1	1	1	0	0	0	0	0	0
3320203	33202	20	3	Floating	dhaka	8.5	lalbagh	kamrangi	urban	high	90	15.12	female	18	18-24	0	0	0	0	0	0	0	0	0	0	0	0
3320102	33201	19	2	Floating	dhaka	8.5	lalbagh	kamrangi	urban	high	90	15.12	female	26	25-39	0	0	0	0	0	0	0	0	0	0	0	0
3320001	33200	18	1	Floating	dhaka	8.5	lalbagh	kamrangi	urban	low	90	15.12	male	32	25-39	1	1	1	1	1	1	0	0	0	0	0	0
3319902	33199	17	2	Floating	dhaka	8.5	lalbagh	kamrangi	urban	moderate	90	15.12	female	55	55+	0	0	0	0	0	0	0	0	0	0	0	0
3319903	33199	17	3	Floating	dhaka	8.5	lalbagh	kamrangi	urban	moderate	90	15.12	male	21	18-24	0	0	0	0	0	0	0	0	0	0	0	0
3319904	33199	17	4	Floating	dhaka	8.5	lalbagh	kamrangi	urban	moderate	90	15.12	male	18	18-24	0	0	0	0	0	0	0	0	0	0	0	0
3319702	33197	15	2	Floating	dhaka	8.5	lalbagh	kamrangi	urban	low	90	15.12	female	27	25-39	0	0	0	0	0	0	0	0	0	0	0	0
3319602	33196	14	2	Floating	dhaka	8.5	lalbagh	kamrangi	urban	high	90	15.12	female	50	40-54	0	0	0	0	0	0	0	0	0	0	0	0
3319604	33196	14	4	Floating	dhaka	8.5	lalbagh	kamrangi	urban	high	90	15.12	female	80	55+	1	1	0	0	0	0	0	0	0	0	1	1
3319501	33195	13	1	Floating	dhaka	8.5	lalbagh	kamrangi	urban	low	90	15.12	male	50	40-54	1	1	1	1	1	1	0	0	0	0	0	0
3319403	33194	12	3	Floating	dhaka	8.5	lalbagh	kamrangi	urban	moderate	90	15.12	male	20	18-24	1	1	1	1	1	1	0	0	0	0	0	0
3319404	33194	12	4	Floating	dhaka	8.5	lalbagh	kamrangi	urban	moderate	90	15.12	male	16	15-17	0	0	0	0	0	0	0	0	0	0	0	0
3319401	33194	12	1	Floating	dhaka	8.5	lalbagh	kamrangi	urban	moderate	90	15.12	male	54	40-54	1	1	1	1	1	1	0	0	0	0	0	0
3319301	33193	11	1	Floating	dhaka	8.5	lalbagh	kamrangi	urban	low	90	15.12	male	65	55+	1	1	0	0	0	0	0	0	0	0	1	1
3319202	33192	10	2	Floating	dhaka	8.5	lalbagh	kamrangi	urban	high	90	15.12	female	23	18-24	0	0	0	0	0	0	0	0	0	0	0	0
3319102	33191	9	2	Floating	dhaka	8.5	lalbagh	kamrangi	urban	low	90	15.12	female	34	25-39	1	1	0	0	0	0	0	0	0	0	1	1
3319001	33190	8	1	Floating	dhaka	8.5	lalbagh	kamrangi	urban	moderate	90	15.12	male	50	40-54	1	1	1	1	1	1	0	0	0	0	0	0
3318901	33189	7	1	Floating	dhaka	8.5	lalbagh	kamrangi	urban	moderate	90	15.12	male	32	25-39	0	0	0	0	0	0	0	0	0	0	0	0
3318801	33188	6	1	Floating	dhaka	8.5	lalbagh	kamrangi	urban	moderate	90	15.12	male	30	25-39	0	0	0	0	0	0	0	0	0	0	0	0
3318802	33188	6	2	Floating	dhaka	8.5	lalbagh	kamrangi	urban	moderate	90	15.12	female	24	18-24	0	0	0	0	0	0	0	0	0	0	0	0
3318602	33186	4	2	Floating	dhaka	8.5	lalbagh	kamrangi	urban	moderate	90	15.12	female	45	40-54	1	1	0	0	0	0	0	0	0	0	1	1
3318604	33186	4	4	Floating	dhaka	8.5	lalbagh	kamrangi	urban	moderate	90	15.12	female	22	18-24	0	0	0	0	0	0	0	0	0	0	0	0
3318502	33185	3	2	Floating	dhaka	8.5	lalbagh	kamrangi	urban	high	90	15.12	female	40	40-54	0	0	0	0	0	0	0	0	0	0	0	0
3318504	33185	3	4	Floating	dhaka	8.5	lalbagh	kamrangi	urban	high	90	15.12	female	87	55+	1	1	0	0	0	0	0	0	0	0	1	1
3318505	33185	3	5	Floating	dhaka	8.5	lalbagh	kamrangi	urban	high	90	15.12	female	20	18-24	0	0	0	0	0	0	0	0	0	0	0	0
3318501	33185	3	1	Floating	dhaka	8.5	lalbagh	kamrangi	urban	high	90	15.12	male	50	40-54	1	1	1	1	1	1	0	0	0	0	0	0
3318403	33184	2	3	Floating	dhaka	8.5	lalbagh	kamrangi	urban	moderate	90	15.12	male	15	15-17	0	0	0	0	0	0	0	0	0	0	0	0
3318401	33184	2	1	Floating	dhaka	8.5	lalbagh	kamrangi	urban	moderate	90	15.12	male	36	25-39	1	1	1	1	1	1	0	0	0	0	0	0
3318302	33183	1	2	Floating	dhaka	8.5	lalbagh	kamrangi	urban	moderate	90	15.12	female	25	25-39	0	0	0	0	0	0	0	0	0	0	0	0
3323205	33232	50	5	Floating	dhaka	8.5	lalbagh	kamrangi	urban	high	90	15.12	male	55	55+	0	0	0	0	0	0	0	0	0	0	0	0
3324202	33242	60	2	Floating	dhaka	8.5	lalbagh	kamrangi	urban	low	90	15.12	female	45	40-54	1	1	0	0	0	0	0	0	0	0	1	1
3325102	33251	69	2	Floating	dhaka	8.5	lalbagh	kamrangi	urban	moderate	90	15.12	female	35	25-39	1	1	0	0	0	0	0	0	0	0	1	1
3357003	33570	190	3	Floating	dhaka	8.5	mohammad	jeneva c	urban	moderate	88	10.2426	male	28	25-39	0	0	0	0	0	0	0	0	0	0	0	0
3356902	33569	189	2	Floating	dhaka	8.5	mohammad	jeneva c	urban	moderate	88	10.2426	female	25	25-39	0	0	0	0	0	0	0	0	0	0	0	0
3355501	33555	174	1	Floating	dhaka	8.5	mohammad	jeneva c	urban	low	88	10.2426	male	22	18-24	1	1	1	1	1	1	0	0	0	0	0	0
3357402	33574	194	2	Floating	dhaka	8.5	mohammad	jeneva c	urban	high	88	10.2426	male	22	18-24	0	0	0	0	0	0	0	0	0	0	0	0
3346702	33467	85	2	Floating	dhaka	8.5	mohammad	jeneva c	urban	high	88	10.2426	female	35	25-39	1	1	0	0	0	0	0	0	0	0	1	1
3357703	33577	197	3	Floating	dhaka	8.5	mohammad	jeneva c	urban	high	88	10.2426	male	18	18-24	1	1	0	0	0	0	0	0	0	0	1	1
3347503	33475	93	3	Floating	dhaka	8.5	mohammad	jeneva c	urban	high	88	10.2426	female	60	55+	1	1	0	0	0	0	0	0	0	0	1	1
3357902	33579	199	2	Floating	dhaka	8.5	mohammad	jeneva c	urban	moderate	88	10.2426	male	20	18-24	1	1	1	1	1	1	0	0	0	0	0	0
3358204	33582	202	4	Floating	dhaka	8.5	mohammad	jeneva c	urban	moderate	88	10.2426	male	65	55+	1	1	1	1	1	1	0	0	0	0	0	0
3347502	33475	93	2	Floating	dhaka	8.5	mohammad	jeneva c	urban	high	88	10.2426	female	25	25-39	0	0	0	0	0	0	0	0	0	0	0	0
3358502	33585	176	2	Floating	dhaka	8.5	mohammad	jeneva c	urban	low	88	10.2426	male	60	55+	1	1	0	0	0	0	0	0	0	0	1	1
3338303	33383	1	3	Floating	dhaka	8.5	mohammad	jeneva c	urban	low	88	10.2426	female	25	25-39	0	0	0	0	0	0	0	0	0	0	0	0
3338402	33384	2	2	Floating	dhaka	8.5	mohammad	jeneva c	urban	high	88	10.2426	female	45	40-54	1	1	0	0	0	0	0	0	0	0	1	1
3338401	33384	2	1	Floating	dhaka	8.5	mohammad	jeneva c	urban	high	88	10.2426	male	50	40-54	0	0	0	0	0	0	0	0	0	0	0	0
3351903	33519	137	3	Floating	dhaka	8.5	mohammad	jeneva c	urban	moderate	88	10.2426	female	35	25-39	1	1	0	0	0	0	0	0	0	0	1	1
3338606	33386	4	6	Floating	dhaka	8.5	mohammad	jeneva c	urban	high	88	10.2426	female	16	15-17	0	0	0	0	0	0	0	0	0	0	0	0
3351401	33514	132	1	Floating	dhaka	8.5	mohammad	jeneva c	urban	high	88	10.2426	male	23	18-24	1	1	1	1	1	1	0	0	0	0	0	0
3338801	33388	6	1	Floating	dhaka	8.5	mohammad	jeneva c	urban	moderate	88	10.2426	male	75	55+	1	1	0	0	0	0	0	0	0	0	1	1
3349802	33498	116	2	Floating	dhaka	8.5	mohammad	jeneva c	urban	high	88	10.2426	female	40	40-54	0	0	0	0	0	0	0	0	0	0	0	0
3350704	33507	125	4	Floating	dhaka	8.5	mohammad	jeneva c	urban	high	88	10.2426	female	65	55+	1	1	0	0	0	0	0	0	0	0	1	1
3338302	33383	1	2	Floating	dhaka	8.5	mohammad	jeneva c	urban	low	88	10.2426	female	60	55+	1	1	0	0	0	0	0	0	0	0	1	1
3339201	33392	10	1	Floating	dhaka	8.5	mohammad	jeneva c	urban	moderate	88	10.2426	male	25	25-39	1	1	1	1	1	1	0	0	0	0	0	0
3350202	33502	120	2	Floating	dhaka	8.5	mohammad	jeneva c	urban	high	88	10.2426	female	30	25-39	0	0	0	0	0	0	0	0	0	0	0	0
3339203	33392	10	3	Floating	dhaka	8.5	mohammad	jeneva c	urban	moderate	88	10.2426	male	18	18-24	1	1	1	1	1	1	0	0	0	0	0	0
3349603	33496	114	3	Floating	dhaka	8.5	mohammad	jeneva c	urban	low	88	10.2426	male	20	18-24	1	1	1	1	1	1	0	0	0	0	0	0
3339402	33394	12	2	Floating	dhaka	8.5	mohammad	jeneva c	urban	low	88	10.2426	female	35	25-39	1	1	0	0	0	0	0	0	0	0	1	1
3339605	33396	14	5	Floating	dhaka	8.5	mohammad	jeneva c	urban	moderate	88	10.2426	male	25	25-39	0	0	0	0	0	0	0	0	0	0	0	0
3349204	33492	110	4	Floating	dhaka	8.5	mohammad	jeneva c	urban	moderate	88	10.2426	male	16	15-17	1	1	1	1	1	1	0	0	0	0	0	0
3348002	33480	98	2	Floating	dhaka	8.5	mohammad	jeneva c	urban	low	88	10.2426	female	19	18-24	0	0	0	0	0	0	0	0	0	0	0	0
3339104	33391	9	4	Floating	dhaka	8.5	mohammad	jeneva c	urban	moderate	88	10.2426	female	30	25-39	0	0	0	0	0	0	0	0	0	0	0	0
3348802	33488	106	2	Floating	dhaka	8.5	mohammad	jeneva c	urban	high	88	10.2426	female	34	25-39	0	0	0	0	0	0	0	0	0	0	0	0
3340101	33401	19	1	Floating	dhaka	8.5	mohammad	jeneva c	urban	moderate	88	10.2426	male	50	40-54	1	1	1	1	1	1	0	0	0	0	0	0
3348302	33483	101	2	Floating	dhaka	8.5	mohammad	jeneva c	urban	moderate	88	10.2426	female	50	40-54	0	0	0	0	0	0	0	0	0	0	0	0
3340102	33401	19	2	Floating	dhaka	8.5	mohammad	jeneva c	urban	moderate	88	10.2426	female	45	40-54	0	0	0	0	0	0	0	0	0	0	0	0
3340304	33403	21	4	Floating	dhaka	8.5	mohammad	jeneva c	urban	low	88	10.2426	male	21	18-24	0	0	0	0	0	0	0	0	0	0	0	0
3347802	33478	96	2	Floating	dhaka	8.5	mohammad	jeneva c	urban	moderate	88	10.2426	female	28	25-39	0	0	0	0	0	0	0	0	0	0	0	0
3340701	33407	25	1	Floating	dhaka	8.5	mohammad	jeneva c	urban	high	88	10.2426	male	70	55+	1	1	0	0	0	0	0	0	0	0	1	1
3347406	33474	92	6	Floating	dhaka	8.5	mohammad	jeneva c	urban	high	88	10.2426	female	22	18-24	0	0	0	0	0	0	0	0	0	0	0	0
3346401	33464	82	1	Floating	dhaka	8.5	mohammad	jeneva c	urban	moderate	88	10.2426	male	40	40-54	1	1	1	1	1	1	0	0	0	0	0	0
3339903	33399	17	3	Floating	dhaka	8.5	mohammad	jeneva c	urban	moderate	88	10.2426	female	35	25-39	0	0	0	0	0	0	0	0	0	0	0	0
3347003	33470	88	3	Floating	dhaka	8.5	mohammad	jeneva c	urban	high	88	10.2426	male	30	25-39	0	0	0	0	0	0	0	0	0	0	0	0
3341002	33410	28	2	Floating	dhaka	8.5	mohammad	jeneva c	urban	high	88	10.2426	male	18	18-24	0	0	0	0	0	0	0	0	0	0	0	0
3346605	33466	84	5	Floating	dhaka	8.5	mohammad	jeneva c	urban	high	88	10.2426	male	25	25-39	0	0	0	0	0	0	0	0	0	0	0	0
3341003	33410	28	3	Floating	dhaka	8.5	mohammad	jeneva c	urban	high	88	10.2426	male	17	15-17	0	0	0	0	0	0	0	0	0	0	0	0
3346202	33462	80	2	Floating	dhaka	8.5	mohammad	jeneva c	urban	moderate	88	10.2426	female	30	25-39	0	0	0	0	0	0	0	0	0	0	0	0
3340903	33409	27	3	Floating	dhaka	8.5	mohammad	jeneva c	urban	high	88	10.2426	male	17	15-17	0	0	0	0	0	0	0	0	0	0	0	0
3341501	33415	33	1	Floating	dhaka	8.5	mohammad	jeneva c	urban	high	88	10.2426	male	70	55+	1	1	0	0	0	0	0	0	0	0	1	1
3341504	33415	33	4	Floating	dhaka	8.5	mohammad	jeneva c	urban	high	88	10.2426	female	30	25-39	1	1	0	0	0	0	0	0	0	0	1	1
3345603	33456	74	3	Floating	dhaka	8.5	mohammad	jeneva c	urban	high	88	10.2426	male			1	1	1	1	1	1	0	0	0	0	0	0
3344601	33446	64	1	Floating	dhaka	8.5	mohammad	jeneva c	urban	low	88	10.2426	male	40	40-54	1	1	1	1	1	1	0	0	0	0	0	0
3341505	33415	33	5	Floating	dhaka	8.5	mohammad	jeneva c	urban	high	88	10.2426	male	15	15-17	0	0	0	0	0	0	0	0	0	0	0	0
3338404	33384	2	4	Floating	dhaka	8.5	mohammad	jeneva c	urban	high	88	10.2426	female	18	18-24	0	0	0	0	0	0	0	0	0	0	0	0
3338501	33385	3	1	Floating	dhaka	8.5	mohammad	jeneva c	urban	moderate	88	10.2426	male	75	55+	1	1	0	0	0	0	0	0	0	0	1	1
3338601	33386	4	1	Floating	dhaka	8.5	mohammad	jeneva c	urban	high	88	10.2426	male	55	55+	1	1	1	1	1	1	0	0	0	0	0	0
3345201	33452	70	1	Floating	dhaka	8.5	mohammad	jeneva c	urban	high	88	10.2426	male	40	40-54	0	0	0	0	0	0	0	0	0	0	0	0
3338602	33386	4	2	Floating	dhaka	8.5	mohammad	jeneva c	urban	high	88	10.2426	female	50	40-54	1	1	0	0	0	0	0	0	0	0	1	1
3338702	33387	5	2	Floating	dhaka	8.5	mohammad	jeneva c	urban	moderate	88	10.2426	male	24	18-24	1	1	1	1	1	1	0	0	0	0	0	0
3338803	33388	6	3	Floating	dhaka	8.5	mohammad	jeneva c	urban	moderate	88	10.2426	male	32	25-39	0	0	0	0	0	0	0	0	0	0	0	0
3338901	33389	7	1	Floating	dhaka	8.5	mohammad	jeneva c	urban	moderate	88	10.2426	male	55	55+	1	1	1	1	1	1	0	0	0	0	0	0
3341701	33417	35	1	Floating	dhaka	8.5	mohammad	jeneva c	urban	moderate	88	10.2426	male	50	40-54	1	1	1	1	1	1	0	0	0	0	0	0
3339001	33390	8	1	Floating	dhaka	8.5	mohammad	jeneva c	urban	moderate	88	10.2426	male	48	40-54	1	1	1	1	1	1	0	0	0	0	0	0
3339002	33390	8	2	Floating	dhaka	8.5	mohammad	jeneva c	urban	moderate	88	10.2426	female	44	40-54	1	1	0	0	0	0	0	0	0	0	1	1
3338902	33389	7	2	Floating	dhaka	8.5	mohammad	jeneva c	urban	moderate	88	10.2426	female	45	40-54	0	0	0	0	0	0	0	0	0	0	0	0
3339301	33393	11	1	Floating	dhaka	8.5	mohammad	jeneva c	urban	high	88	10.2426	male	70	55+	1	1	1	1	1	1	0	0	0	0	1	1
3339304	33393	11	4	Floating	dhaka	8.5	mohammad	jeneva c	urban	high	88	10.2426	female	38	25-39	0	0	0	0	0	0	0	0	0	0	0	0
3339403	33394	12	3	Floating	dhaka	8.5	mohammad	jeneva c	urban	low	88	10.2426	female	16	15-17	0	0	0	0	0	0	0	0	0	0	0	0
3344804	33448	66	4	Floating	dhaka	8.5	mohammad	jeneva c	urban	high	88	10.2426	male	24	18-24	1	1	1	1	1	1	0	0	0	0	0	0
3339401	33394	12	1	Floating	dhaka	8.5	mohammad	jeneva c	urban	low	88	10.2426	male	40	40-54	1	1	0	0	0	0	0	0	0	0	1	1
3339503	33395	13	3	Floating	dhaka	8.5	mohammad	jeneva c	urban	moderate	88	10.2426	male	20	18-24	0	0	0	0	0	0	0	0	0	0	0	0
3339603	33396	14	3	Floating	dhaka	8.5	mohammad	jeneva c	urban	moderate	88	10.2426	male	30	25-39	0	0	0	0	0	0	0	0	0	0	0	0
3339701	33397	15	1	Floating	dhaka	8.5	mohammad	jeneva c	urban	moderate	88	10.2426	male	45	40-54	0	0	0	0	0	0	0	0	0	0	0	0
3342002	33420	38	2	Floating	dhaka	8.5	mohammad	jeneva c	urban	moderate	88	10.2426	female	35	25-39	1	1	0	0	0	0	0	0	0	0	1	1
3339801	33398	16	1	Floating	dhaka	8.5	mohammad	jeneva c	urban	high	88	10.2426	male	30	25-39	1	1	1	1	1	1	0	0	0	0	0	0
3339802	33398	16	2	Floating	dhaka	8.5	mohammad	jeneva c	urban	high	88	10.2426	female	25	25-39	0	0	0	0	0	0	0	0	0	0	0	0
3339703	33397	15	3	Floating	dhaka	8.5	mohammad	jeneva c	urban	moderate	88	10.2426	female	70	55+	1	1	0	0	0	0	0	0	0	0	1	1
3340103	33401	19	3	Floating	dhaka	8.5	mohammad	jeneva c	urban	moderate	88	10.2426	male	22	18-24	0	0	0	0	0	0	0	0	0	0	0	0
3340201	33402	20	1	Floating	dhaka	8.5	mohammad	jeneva c	urban	low	88	10.2426	male	25	25-39	1	1	1	1	1	1	0	0	0	0	0	0
3340305	33403	21	5	Floating	dhaka	8.5	mohammad	jeneva c	urban	low	88	10.2426	female	18	18-24	0	0	0	0	0	0	0	0	0	0	0	0
3344402	33444	62	2	Floating	dhaka	8.5	mohammad	jeneva c	urban	low	88	10.2426	female	42	40-54	1	1	0	0	0	0	0	0	0	0	1	1
3340301	33403	21	1	Floating	dhaka	8.5	mohammad	jeneva c	urban	low	88	10.2426	male	70	55+	1	1	0	0	0	0	0	0	0	0	1	1
3340502	33405	23	2	Floating	dhaka	8.5	mohammad	jeneva c	urban	moderate	88	10.2426	female	24	18-24	0	0	0	0	0	0	0	0	0	0	0	0
3341901	33419	37	1	Floating	dhaka	8.5	mohammad	jeneva c	urban	high	88	10.2426	male	45	40-54	1	1	1	1	1	1	0	0	0	0	0	0
3340706	33407	25	6	Floating	dhaka	8.5	mohammad	jeneva c	urban	high	88	10.2426	male	21	18-24	0	0	0	0	0	0	0	0	0	0	0	0
3340702	33407	25	2	Floating	dhaka	8.5	mohammad	jeneva c	urban	high	88	10.2426	female	65	55+	1	1	0	0	0	0	0	0	0	0	1	1
3340703	33407	25	3	Floating	dhaka	8.5	mohammad	jeneva c	urban	high	88	10.2426	male	27	25-39	1	1	1	1	1	1	0	0	0	0	0	0
3340801	33408	26	1	Floating	dhaka	8.5	mohammad	jeneva c	urban	moderate	88	10.2426	female	30	25-39	0	0	0	0	0	0	0	0	0	0	0	0
3340704	33407	25	4	Floating	dhaka	8.5	mohammad	jeneva c	urban	high	88	10.2426	male	25	25-39	0	0	0	0	0	0	0	0	0	0	0	0
3341101	33411	29	1	Floating	dhaka	8.5	mohammad	jeneva c	urban	moderate	88	10.2426	male	55	55+	1	1	0	0	0	0	0	0	0	0	1	1
3341103	33411	29	3	Floating	dhaka	8.5	mohammad	jeneva c	urban	moderate	88	10.2426	male	20	18-24	0	0	0	0	0	0	0	0	0	0	0	0
3341104	33411	29	4	Floating	dhaka	8.5	mohammad	jeneva c	urban	moderate	88	10.2426	male	16	15-17	0	0	0	0	0	0	0	0	0	0	0	0
3341203	33412	30	3	Floating	dhaka	8.5	mohammad	jeneva c	urban	low	88	10.2426	female	16	15-17	0	0	0	0	0	0	0	0	0	0	0	0
3343904	33439	57	4	Floating	dhaka	8.5	mohammad	jeneva c	urban	high	88	10.2426	female	40	40-54	0	0	0	0	0	0	0	0	0	0	0	0
3341204	33412	30	4	Floating	dhaka	8.5	mohammad	jeneva c	urban	low	88	10.2426	female	15	15-17	0	0	0	0	0	0	0	0	0	0	0	0
3341401	33414	32	1	Floating	dhaka	8.5	mohammad	jeneva c	urban	high	88	10.2426	male	35	25-39	1	1	1	1	1	1	0	0	0	0	0	0
3341502	33415	33	2	Floating	dhaka	8.5	mohammad	jeneva c	urban	high	88	10.2426	female	65	55+	1	1	0	0	0	0	0	0	0	0	1	1
3341601	33416	34	1	Floating	dhaka	8.5	mohammad	jeneva c	urban	high	88	10.2426	female	75	55+	1	1	0	0	0	0	0	0	0	0	1	1
3341602	33416	34	2	Floating	dhaka	8.5	mohammad	jeneva c	urban	high	88	10.2426	male	50	40-54	1	1	1	1	1	1	0	0	0	0	0	0
3341702	33417	35	2	Floating	dhaka	8.5	mohammad	jeneva c	urban	moderate	88	10.2426	female	30	25-39	0	0	0	0	0	0	0	0	0	0	0	0
3341801	33418	36	1	Floating	dhaka	8.5	mohammad	jeneva c	urban	high	88	10.2426	male	50	40-54	1	1	1	1	1	1	0	0	0	0	0	0
3341402	33414	32	2	Floating	dhaka	8.5	mohammad	jeneva c	urban	high	88	10.2426	female	30	25-39	0	0	0	0	0	0	0	0	0	0	0	0
3341603	33416	34	3	Floating	dhaka	8.5	mohammad	jeneva c	urban	high	88	10.2426	male	35	25-39	1	1	0	0	0	0	0	0	0	0	1	1
3342004	33420	38	4	Floating	dhaka	8.5	mohammad	jeneva c	urban	moderate	88	10.2426	male	22	18-24	0	0	0	0	0	0	0	0	0	0	0	0
3342101	33421	39	1	Floating	dhaka	8.5	mohammad	jeneva c	urban	high	88	10.2426	female	70	55+	1	1	0	0	0	0	0	0	0	0	1	1
3342003	33420	38	3	Floating	dhaka	8.5	mohammad	jeneva c	urban	moderate	88	10.2426	female	70	55+	1	1	0	0	0	0	0	0	0	0	1	1
3342103	33421	39	3	Floating	dhaka	8.5	mohammad	jeneva c	urban	high	88	10.2426	female	35	25-39	1	1	0	0	0	0	0	0	0	0	1	1
3341802	33418	36	2	Floating	dhaka	8.5	mohammad	jeneva c	urban	high	88	10.2426	female	45	40-54	0	0	0	0	0	0	0	0	0	0	0	0
3343503	33435	53	3	Floating	dhaka	8.5	mohammad	jeneva c	urban	high	88	10.2426	male	25	25-39	1	1	1	1	1	1	0	0	0	0	0	0
3342104	33421	39	4	Floating	dhaka	8.5	mohammad	jeneva c	urban	high	88	10.2426	male	30	25-39	1	1	1	1	1	1	0	0	0	0	0	0
3342305	33423	41	5	Floating	dhaka	8.5	mohammad	jeneva c	urban	high	88	10.2426	male	17	15-17	0	0	0	0	0	0	0	0	0	0	0	0
3342302	33423	41	2	Floating	dhaka	8.5	mohammad	jeneva c	urban	high	88	10.2426	female	40	40-54	0	0	0	0	0	0	0	0	0	0	0	0
3342501	33425	43	1	Floating	dhaka	8.5	mohammad	jeneva c	urban	moderate	88	10.2426	male	45	40-54	1	1	1	1	1	1	0	0	0	0	1	1
3342502	33425	43	2	Floating	dhaka	8.5	mohammad	jeneva c	urban	moderate	88	10.2426	female	40	40-54	1	1	0	0	0	0	0	0	0	0	1	1
3342503	33425	43	3	Floating	dhaka	8.5	mohammad	jeneva c	urban	moderate	88	10.2426	female	18	18-24	0	0	0	0	0	0	0	0	0	0	0	0
3342706	33427	45	6	Floating	dhaka	8.5	mohammad	jeneva c	urban	moderate	88	10.2426	male	15	15-17	0	0	0	0	0	0	0	0	0	0	0	0
3342701	33427	45	1	Floating	dhaka	8.5	mohammad	jeneva c	urban	moderate	88	10.2426	female	70	55+	1	1	0	0	0	0	0	0	0	0	1	1
3342601	33426	44	1	Floating	dhaka	8.5	mohammad	jeneva c	urban	moderate	88	10.2426	male	50	40-54	1	1	1	1	1	1	0	0	0	0	0	0
3342702	33427	45	2	Floating	dhaka	8.5	mohammad	jeneva c	urban	moderate	88	10.2426	female	35	25-39	1	1	0	0	0	0	0	0	0	0	1	1
3342901	33429	47	1	Floating	dhaka	8.5	mohammad	jeneva c	urban	high	88	10.2426	male	50	40-54	1	1	1	1	1	1	0	0	0	0	1	1
3342902	33429	47	2	Floating	dhaka	8.5	mohammad	jeneva c	urban	high	88	10.2426	female	45	40-54	0	0	0	0	0	0	0	0	0	0	0	0
3342903	33429	47	3	Floating	dhaka	8.5	mohammad	jeneva c	urban	high	88	10.2426	male	24	18-24	0	0	0	0	0	0	0	0	0	0	0	0
3342402	33424	42	2	Floating	dhaka	8.5	mohammad	jeneva c	urban	moderate	88	10.2426	female	35	25-39	0	0	0	0	0	0	0	0	0	0	0	0
3342801	33428	46	1	Floating	dhaka	8.5	mohammad	jeneva c	urban	moderate	88	10.2426	female	70	55+	1	1	0	0	0	0	0	0	0	0	1	1
3343001	33430	48	1	Floating	dhaka	8.5	mohammad	jeneva c	urban	moderate	88	10.2426	male	75	55+	1	1	1	1	1	1	0	0	0	0	1	1
3343002	33430	48	2	Floating	dhaka	8.5	mohammad	jeneva c	urban	moderate	88	10.2426	female	70	55+	0	0	0	0	0	0	0	0	0	0	0	0
3343101	33431	49	1	Floating	dhaka	8.5	mohammad	jeneva c	urban	high	88	10.2426	male	25	25-39	1	1	1	1	1	1	0	0	0	0	0	0
3343003	33430	48	3	Floating	dhaka	8.5	mohammad	jeneva c	urban	moderate	88	10.2426	female	25	25-39	0	0	0	0	0	0	0	0	0	0	0	0
3343005	33430	48	5	Floating	dhaka	8.5	mohammad	jeneva c	urban	moderate	88	10.2426	male	20	18-24	0	0	0	0	0	0	0	0	0	0	0	0
3342802	33428	46	2	Floating	dhaka	8.5	mohammad	jeneva c	urban	moderate	88	10.2426	female	40	40-54	0	0	0	0	0	0	0	0	0	0	0	0
3343004	33430	48	4	Floating	dhaka	8.5	mohammad	jeneva c	urban	moderate	88	10.2426	male	22	18-24	0	0	0	0	0	0	0	0	0	0	0	0
3343301	33433	51	1	Floating	dhaka	8.5	mohammad	jeneva c	urban	high	88	10.2426	male	36	25-39	1	1	1	1	1	1	0	0	0	0	0	0
3343401	33434	52	1	Floating	dhaka	8.5	mohammad	jeneva c	urban	high	88	10.2426	male	40	40-54	1	1	1	1	1	1	0	0	0	0	0	0
3343402	33434	52	2	Floating	dhaka	8.5	mohammad	jeneva c	urban	high	88	10.2426	female	30	25-39	1	1	0	0	0	0	0	0	0	0	1	1
3343502	33435	53	2	Floating	dhaka	8.5	mohammad	jeneva c	urban	high	88	10.2426	female	28	25-39	0	0	0	0	0	0	0	0	0	0	0	0
3343302	33433	51	2	Floating	dhaka	8.5	mohammad	jeneva c	urban	high	88	10.2426	female	28	25-39	1	1	0	0	0	0	0	0	0	0	1	1
3343504	33435	53	4	Floating	dhaka	8.5	mohammad	jeneva c	urban	high	88	10.2426	male	17	15-17	0	0	0	0	0	0	0	0	0	0	0	0
3343501	33435	53	1	Floating	dhaka	8.5	mohammad	jeneva c	urban	high	88	10.2426	male	38	25-39	1	1	1	1	1	1	0	0	0	0	1	1
3342102	33421	39	2	Floating	dhaka	8.5	mohammad	jeneva c	urban	high	88	10.2426	male	40	40-54	1	1	1	1	1	1	0	0	0	0	1	1
3343602	33436	54	2	Floating	dhaka	8.5	mohammad	jeneva c	urban	high	88	10.2426	female	26	25-39	0	0	0	0	0	0	0	0	0	0	0	0
3343603	33436	54	3	Floating	dhaka	8.5	mohammad	jeneva c	urban	high	88	10.2426	male	70	55+	1	1	1	1	1	1	0	0	0	0	0	0
3343706	33437	55	6	Floating	dhaka	8.5	mohammad	jeneva c	urban	high	88	10.2426	female	15	15-17	0	0	0	0	0	0	0	0	0	0	0	0
3343303	33433	51	3	Floating	dhaka	8.5	mohammad	jeneva c	urban	high	88	10.2426	male	22	18-24	0	0	0	0	0	0	0	0	0	0	0	0
3343601	33436	54	1	Floating	dhaka	8.5	mohammad	jeneva c	urban	high	88	10.2426	male	30	25-39	1	1	1	1	1	1	0	0	0	0	0	0
3343801	33438	56	1	Floating	dhaka	8.5	mohammad	jeneva c	urban	high	88	10.2426	male	55	55+	0	0	0	0	0	0	0	0	0	0	0	0
3343802	33438	56	2	Floating	dhaka	8.5	mohammad	jeneva c	urban	high	88	10.2426	female	45	40-54	1	1	0	0	0	0	0	0	0	0	1	1
3343902	33439	57	2	Floating	dhaka	8.5	mohammad	jeneva c	urban	high	88	10.2426	male	32	25-39	1	1	1	1	1	1	0	0	0	0	0	0
3343702	33437	55	2	Floating	dhaka	8.5	mohammad	jeneva c	urban	high	88	10.2426	male	40	40-54	0	0	0	0	0	0	0	0	0	0	0	0
3343905	33439	57	5	Floating	dhaka	8.5	mohammad	jeneva c	urban	high	88	10.2426	male	28	25-39	1	1	1	1	1	1	0	0	0	0	0	0
3343901	33439	57	1	Floating	dhaka	8.5	mohammad	jeneva c	urban	high	88	10.2426	male	40	40-54	0	0	0	0	0	0	0	0	0	0	0	0
3344004	33440	58	4	Floating	dhaka	8.5	mohammad	jeneva c	urban	high	88	10.2426	female	23	18-24	0	0	0	0	0	0	0	0	0	0	0	0
3344001	33440	58	1	Floating	dhaka	8.5	mohammad	jeneva c	urban	high	88	10.2426	male	70	55+	1	1	0	0	0	0	0	0	0	0	1	1
3342602	33426	44	2	Floating	dhaka	8.5	mohammad	jeneva c	urban	moderate	88	10.2426	female	40	40-54	0	0	0	0	0	0	0	0	0	0	0	0
3343703	33437	55	3	Floating	dhaka	8.5	mohammad	jeneva c	urban	high	88	10.2426	male	33	25-39	0	0	0	0	0	0	0	0	0	0	0	0
3343903	33439	57	3	Floating	dhaka	8.5	mohammad	jeneva c	urban	high	88	10.2426	male	55	55+	1	1	0	0	0	0	0	0	0	0	1	1
3344101	33441	59	1	Floating	dhaka	8.5	mohammad	jeneva c	urban	moderate	88	10.2426	male	60	55+	0	0	0	0	0	0	0	0	0	0	0	0
3342001	33420	38	1	Floating	dhaka	8.5	mohammad	jeneva c	urban	moderate	88	10.2426	male	40	40-54	0	0	0	0	0	0	0	0	0	0	0	0
3344302	33443	61	2	Floating	dhaka	8.5	mohammad	jeneva c	urban	low	88	10.2426	female	70	55+	0	0	0	0	0	0	0	0	0	0	0	0
3344301	33443	61	1	Floating	dhaka	8.5	mohammad	jeneva c	urban	low	88	10.2426	male	60	55+	1	1	0	0	0	0	0	0	0	0	1	1
3344201	33442	60	1	Floating	dhaka	8.5	mohammad	jeneva c	urban	low	88	10.2426	male	35	25-39	0	0	0	0	0	0	0	0	0	0	0	0
3344303	33443	61	3	Floating	dhaka	8.5	mohammad	jeneva c	urban	low	88	10.2426	female	85	55+	0	0	0	0	0	0	0	0	0	0	0	0
3344304	33443	61	4	Floating	dhaka	8.5	mohammad	jeneva c	urban	low	88	10.2426	female	45	40-54	0	0	0	0	0	0	0	0	0	0	0	0
3342303	33423	41	3	Floating	dhaka	8.5	mohammad	jeneva c	urban	high	88	10.2426	female	20	18-24	0	0	0	0	0	0	0	0	0	0	0	0
3343704	33437	55	4	Floating	dhaka	8.5	mohammad	jeneva c	urban	high	88	10.2426	female	30	25-39	1	1	0	0	0	0	0	0	0	0	1	1
3344501	33445	63	1	Floating	dhaka	8.5	mohammad	jeneva c	urban	high	88	10.2426	male	60	55+	1	1	1	1	1	1	0	0	0	0	1	1
3344403	33444	62	3	Floating	dhaka	8.5	mohammad	jeneva c	urban	low	88	10.2426	female	16	15-17	0	0	0	0	0	0	0	0	0	0	0	0
3344502	33445	63	2	Floating	dhaka	8.5	mohammad	jeneva c	urban	high	88	10.2426	female	50	40-54	1	1	0	0	0	0	0	0	0	0	1	1
3344401	33444	62	1	Floating	dhaka	8.5	mohammad	jeneva c	urban	low	88	10.2426	male	50	40-54	1	1	0	0	0	0	0	0	0	0	1	1
3344705	33447	65	5	Floating	dhaka	8.5	mohammad	jeneva c	urban	high	88	10.2426	female	15	15-17	0	0	0	0	0	0	0	0	0	0	0	0
3344701	33447	65	1	Floating	dhaka	8.5	mohammad	jeneva c	urban	high	88	10.2426	male	60	55+	1	1	0	0	0	0	0	0	0	0	1	1
3344703	33447	65	3	Floating	dhaka	8.5	mohammad	jeneva c	urban	high	88	10.2426	male	35	25-39	0	0	0	0	0	0	0	0	0	0	0	0
3340901	33409	27	1	Floating	dhaka	8.5	mohammad	jeneva c	urban	high	88	10.2426	male	45	40-54	1	1	1	1	1	1	0	0	0	0	1	1
3344702	33447	65	2	Floating	dhaka	8.5	mohammad	jeneva c	urban	high	88	10.2426	female	50	40-54	1	1	0	0	0	0	0	0	0	0	1	1
3344805	33448	66	5	Floating	dhaka	8.5	mohammad	jeneva c	urban	high	88	10.2426	female	18	18-24	0	0	0	0	0	0	0	0	0	0	0	0
3344801	33448	66	1	Floating	dhaka	8.5	mohammad	jeneva c	urban	high	88	10.2426	male	55	55+	1	1	1	1	1	1	0	0	0	0	0	0
3344902	33449	67	2	Floating	dhaka	8.5	mohammad	jeneva c	urban	moderate	88	10.2426	female	35	25-39	1	1	0	0	0	0	0	0	0	0	1	1
3344802	33448	66	2	Floating	dhaka	8.5	mohammad	jeneva c	urban	high	88	10.2426	female	45	40-54	1	1	0	0	0	0	0	0	0	0	1	1
3342105	33421	39	5	Floating	dhaka	8.5	mohammad	jeneva c	urban	high	88	10.2426	female	25	25-39	0	0	0	0	0	0	0	0	0	0	0	0
3344603	33446	64	3	Floating	dhaka	8.5	mohammad	jeneva c	urban	low	88	10.2426	female	15	15-17	0	0	0	0	0	0	0	0	0	0	0	0
3344803	33448	66	3	Floating	dhaka	8.5	mohammad	jeneva c	urban	high	88	10.2426	male	26	25-39	1	1	1	1	1	1	0	0	0	0	0	0
3345005	33450	68	5	Floating	dhaka	8.5	mohammad	jeneva c	urban	moderate	88	10.2426	male	16	15-17	0	0	0	0	0	0	0	0	0	0	0	0
3345002	33450	68	2	Floating	dhaka	8.5	mohammad	jeneva c	urban	moderate	88	10.2426	female	45	40-54	0	0	0	0	0	0	0	0	0	0	0	0
3345003	33450	68	3	Floating	dhaka	8.5	mohammad	jeneva c	urban	moderate	88	10.2426	male	25	25-39	1	1	1	1	1	1	0	0	0	0	0	0
3345104	33451	69	4	Floating	dhaka	8.5	mohammad	jeneva c	urban	high	88	10.2426				1	1	1	1	1	1	0	0	0	0	0	0
3345001	33450	68	1	Floating	dhaka	8.5	mohammad	jeneva c	urban	moderate	88	10.2426	male	55	55+	1	1	0	0	0	0	0	0	0	0	1	1
3345102	33451	69	2	Floating	dhaka	8.5	mohammad	jeneva c	urban	high	88	10.2426				0	0	0	0	0	0	0	0	0	0	0	0
3345103	33451	69	3	Floating	dhaka	8.5	mohammad	jeneva c	urban	high	88	10.2426				1	1	1	1	1	1	0	0	0	0	0	0
3345204	33452	70	4	Floating	dhaka	8.5	mohammad	jeneva c	urban	high	88	10.2426	male	23	18-24	1	1	1	1	1	1	0	0	0	0	0	0
3341902	33419	37	2	Floating	dhaka	8.5	mohammad	jeneva c	urban	high	88	10.2426	female	40	40-54	0	0	0	0	0	0	0	0	0	0	0	0
3345205	33452	70	5	Floating	dhaka	8.5	mohammad	jeneva c	urban	high	88	10.2426	female	17	15-17	0	0	0	0	0	0	0	0	0	0	0	0
3345202	33452	70	2	Floating	dhaka	8.5	mohammad	jeneva c	urban	high	88	10.2426	female	55	55+	1	1	0	0	0	0	0	0	0	0	1	1
3345004	33450	68	4	Floating	dhaka	8.5	mohammad	jeneva c	urban	moderate	88	10.2426	male	22	18-24	0	0	0	0	0	0	0	0	0	0	0	0
3345206	33452	70	6	Floating	dhaka	8.5	mohammad	jeneva c	urban	high	88	10.2426	male	28	25-39	1	1	1	1	1	1	0	0	0	0	0	0
3345402	33454	72	2	Floating	dhaka	8.5	mohammad	jeneva c	urban	high	88	10.2426	female	42	40-54	0	0	0	0	0	0	0	0	0	0	0	0
3345403	33454	72	3	Floating	dhaka	8.5	mohammad	jeneva c	urban	high	88	10.2426	male	72	55+	1	1	0	0	0	0	0	0	0	0	1	1
3345502	33455	73	2	Floating	dhaka	8.5	mohammad	jeneva c	urban	moderate	88	10.2426	female	30	25-39	0	0	0	0	0	0	0	0	0	0	0	0
3345404	33454	72	4	Floating	dhaka	8.5	mohammad	jeneva c	urban	high	88	10.2426	male	28	25-39	1	1	1	1	1	1	0	0	0	0	0	0
3345601	33456	74	1	Floating	dhaka	8.5	mohammad	jeneva c	urban	high	88	10.2426	male			1	1	0	0	0	0	0	0	0	0	1	1
3345602	33456	74	2	Floating	dhaka	8.5	mohammad	jeneva c	urban	high	88	10.2426	female			0	0	0	0	0	0	0	0	0	0	0	0
3345703	33457	75	3	Floating	dhaka	8.5	mohammad	jeneva c	urban	high	88	10.2426	female	70	55+	1	1	0	0	0	0	0	0	0	0	1	1
3345701	33457	75	1	Floating	dhaka	8.5	mohammad	jeneva c	urban	high	88	10.2426	male	50	40-54	1	1	0	0	0	0	0	0	0	0	1	1
3341604	33416	34	4	Floating	dhaka	8.5	mohammad	jeneva c	urban	high	88	10.2426	female	25	25-39	1	1	0	0	0	0	0	0	0	0	1	1
3345405	33454	72	5	Floating	dhaka	8.5	mohammad	jeneva c	urban	high	88	10.2426	female	18	18-24	0	0	0	0	0	0	0	0	0	0	0	0
3345702	33457	75	2	Floating	dhaka	8.5	mohammad	jeneva c	urban	high	88	10.2426	female	40	40-54	0	0	0	0	0	0	0	0	0	0	0	0
3346002	33460	78	2	Floating	dhaka	8.5	mohammad	jeneva c	urban	high	88	10.2426	female	55	55+	1	1	0	0	0	0	0	0	0	0	1	1
3346101	33461	79	1	Floating	dhaka	8.5	mohammad	jeneva c	urban	moderate	88	10.2426	male	25	25-39	1	1	1	1	1	1	0	0	0	0	0	0
3346003	33460	78	3	Floating	dhaka	8.5	mohammad	jeneva c	urban	high	88	10.2426	male	23	18-24	0	0	0	0	0	0	0	0	0	0	0	0
3346103	33461	79	3	Floating	dhaka	8.5	mohammad	jeneva c	urban	moderate	88	10.2426	female	50	40-54	1	1	0	0	0	0	0	0	0	0	1	1
3346004	33460	78	4	Floating	dhaka	8.5	mohammad	jeneva c	urban	high	88	10.2426	male	17	15-17	0	0	0	0	0	0	0	0	0	0	0	0
3346201	33462	80	1	Floating	dhaka	8.5	mohammad	jeneva c	urban	moderate	88	10.2426	male	42	40-54	1	1	1	1	1	1	0	0	0	0	0	0
3346102	33461	79	2	Floating	dhaka	8.5	mohammad	jeneva c	urban	moderate	88	10.2426	male	65	55+	1	1	1	1	1	1	0	0	0	0	0	0
3345401	33454	72	1	Floating	dhaka	8.5	mohammad	jeneva c	urban	high	88	10.2426	male	50	40-54	0	0	0	0	0	0	0	0	0	0	0	0
3342704	33427	45	4	Floating	dhaka	8.5	mohammad	jeneva c	urban	moderate	88	10.2426	female	24	18-24	0	0	0	0	0	0	0	0	0	0	0	0
3346302	33463	81	2	Floating	dhaka	8.5	mohammad	jeneva c	urban	high	88	10.2426	female	50	40-54	1	1	0	0	0	0	0	0	0	0	1	1
3346609	33466	84	9	Floating	dhaka	8.5	mohammad	jeneva c	urban	high	88	10.2426	female	18	18-24	0	0	0	0	0	0	0	0	0	0	0	0
3346501	33465	83	1	Floating	dhaka	8.5	mohammad	jeneva c	urban	high	88	10.2426	male	35	25-39	1	1	0	0	0	0	0	0	0	0	1	1
3346607	33466	84	7	Floating	dhaka	8.5	mohammad	jeneva c	urban	high	88	10.2426	female	50	40-54	0	0	0	0	0	0	0	0	0	0	0	0
3346502	33465	83	2	Floating	dhaka	8.5	mohammad	jeneva c	urban	high	88	10.2426	female	25	25-39	0	0	0	0	0	0	0	0	0	0	0	0
3346601	33466	84	1	Floating	dhaka	8.5	mohammad	jeneva c	urban	high	88	10.2426	female	78	55+	1	1	1	1	1	1	0	0	0	0	1	1
3346606	33466	84	6	Floating	dhaka	8.5	mohammad	jeneva c	urban	high	88	10.2426	female	22	18-24	0	0	0	0	0	0	0	0	0	0	0	0
3346602	33466	84	2	Floating	dhaka	8.5	mohammad	jeneva c	urban	high	88	10.2426	male	35	25-39	0	0	0	0	0	0	0	0	0	0	0	0
3346603	33466	84	3	Floating	dhaka	8.5	mohammad	jeneva c	urban	high	88	10.2426	female	25	25-39	0	0	0	0	0	0	0	0	0	0	0	0
3341201	33412	30	1	Floating	dhaka	8.5	mohammad	jeneva c	urban	low	88	10.2426	male	45	40-54	1	1	1	1	1	1	0	0	0	0	1	1
3346402	33464	82	2	Floating	dhaka	8.5	mohammad	jeneva c	urban	moderate	88	10.2426	female	30	25-39	0	0	0	0	0	0	0	0	0	0	0	0
3346604	33466	84	4	Floating	dhaka	8.5	mohammad	jeneva c	urban	high	88	10.2426	male	30	25-39	0	0	0	0	0	0	0	0	0	0	0	0
3346801	33468	86	1	Floating	dhaka	8.5	mohammad	jeneva c	urban	low	88	10.2426	male	45	40-54	1	1	1	1	1	1	0	0	0	0	0	0
3346905	33469	87	5	Floating	dhaka	8.5	mohammad	jeneva c	urban	high	88	10.2426	female	16	15-17	0	0	0	0	0	0	0	0	0	0	0	0
3346906	33469	87	6	Floating	dhaka	8.5	mohammad	jeneva c	urban	high	88	10.2426	female	50	40-54	1	1	0	0	0	0	0	0	0	0	1	1
3346903	33469	87	3	Floating	dhaka	8.5	mohammad	jeneva c	urban	high	88	10.2426	male	23	18-24	0	0	0	0	0	0	0	0	0	0	0	0
3346901	33469	87	1	Floating	dhaka	8.5	mohammad	jeneva c	urban	high	88	10.2426	male	27	25-39	1	1	1	1	1	1	0	0	0	0	0	0
3347001	33470	88	1	Floating	dhaka	8.5	mohammad	jeneva c	urban	high	88	10.2426	male	24	18-24	1	1	1	1	1	1	0	0	0	0	0	0
3346902	33469	87	2	Floating	dhaka	8.5	mohammad	jeneva c	urban	high	88	10.2426	male	22	18-24	1	1	1	1	1	1	0	0	0	0	0	0
3347105	33471	89	5	Floating	dhaka	8.5	mohammad	jeneva c	urban	low	88	10.2426	female	16	15-17	0	0	0	0	0	0	0	0	0	0	0	0
3341001	33410	28	1	Floating	dhaka	8.5	mohammad	jeneva c	urban	high	88	10.2426	female	40	40-54	0	0	0	0	0	0	0	0	0	0	0	0
3347101	33471	89	1	Floating	dhaka	8.5	mohammad	jeneva c	urban	low	88	10.2426	male	50	40-54	1	1	1	1	1	1	0	0	0	0	0	0
3347103	33471	89	3	Floating	dhaka	8.5	mohammad	jeneva c	urban	low	88	10.2426	male	21	18-24	0	0	0	0	0	0	0	0	0	0	0	0
3346802	33468	86	2	Floating	dhaka	8.5	mohammad	jeneva c	urban	low	88	10.2426	female	35	25-39	0	0	0	0	0	0	0	0	0	0	0	0
3347002	33470	88	2	Floating	dhaka	8.5	mohammad	jeneva c	urban	high	88	10.2426	female	40	40-54	0	0	0	0	0	0	0	0	0	0	0	0
3347301	33473	91	1	Floating	dhaka	8.5	mohammad	jeneva c	urban	high	88	10.2426	male	35	25-39	1	1	1	1	1	1	0	0	0	0	0	0
3347202	33472	90	2	Floating	dhaka	8.5	mohammad	jeneva c	urban	high	88	10.2426	female	35	25-39	0	0	0	0	0	0	0	0	0	0	0	0
3347302	33473	91	2	Floating	dhaka	8.5	mohammad	jeneva c	urban	high	88	10.2426	female	28	25-39	0	0	0	0	0	0	0	0	0	0	0	0
3347203	33472	90	3	Floating	dhaka	8.5	mohammad	jeneva c	urban	high	88	10.2426	female	20	18-24	0	0	0	0	0	0	0	0	0	0	0	0
3347401	33474	92	1	Floating	dhaka	8.5	mohammad	jeneva c	urban	high	88	10.2426	male	60	55+	1	1	0	0	0	0	0	0	0	0	1	1
3347402	33474	92	2	Floating	dhaka	8.5	mohammad	jeneva c	urban	high	88	10.2426	female	50	40-54	1	1	0	0	0	0	0	0	0	0	1	1
3347403	33474	92	3	Floating	dhaka	8.5	mohammad	jeneva c	urban	high	88	10.2426	male	48	40-54	1	1	1	1	1	1	0	0	0	0	1	1
3347404	33474	92	4	Floating	dhaka	8.5	mohammad	jeneva c	urban	high	88	10.2426	female	18	18-24	0	0	0	0	0	0	0	0	0	0	0	0
3347204	33472	90	4	Floating	dhaka	8.5	mohammad	jeneva c	urban	high	88	10.2426	male	16	15-17	0	0	0	0	0	0	0	0	0	0	0	0
3347405	33474	92	5	Floating	dhaka	8.5	mohammad	jeneva c	urban	high	88	10.2426	male	25	25-39	0	0	0	0	0	0	0	0	0	0	0	0
3347505	33475	93	5	Floating	dhaka	8.5	mohammad	jeneva c	urban	high	88	10.2426	female	15	15-17	0	0	0	0	0	0	0	0	0	0	0	0
3347602	33476	94	2	Floating	dhaka	8.5	mohammad	jeneva c	urban	high	88	10.2426	female			0	0	0	0	0	0	0	0	0	0	0	0
3347603	33476	94	3	Floating	dhaka	8.5	mohammad	jeneva c	urban	high	88	10.2426	male			1	1	1	1	1	1	0	0	0	0	0	0
3357301	33573	193	1	Floating	dhaka	8.5	mohammad	jeneva c	urban	moderate	88	10.2426	male	70	55+	1	1	1	1	1	1	0	0	0	0	0	0
3347701	33477	95	1	Floating	dhaka	8.5	mohammad	jeneva c	urban	low	88	10.2426	male	50	40-54	1	1	1	1	1	1	0	0	0	0	1	1
3347702	33477	95	2	Floating	dhaka	8.5	mohammad	jeneva c	urban	low	88	10.2426	female	38	25-39	0	0	0	0	0	0	0	0	0	0	0	0
3347201	33472	90	1	Floating	dhaka	8.5	mohammad	jeneva c	urban	high	88	10.2426	male	45	40-54	1	1	1	1	1	1	0	0	0	0	1	1
3347901	33479	97	1	Floating	dhaka	8.5	mohammad	jeneva c	urban	high	88	10.2426	male	50	40-54	1	1	1	1	1	1	0	0	0	0	0	0
3347902	33479	97	2	Floating	dhaka	8.5	mohammad	jeneva c	urban	high	88	10.2426	female	45	40-54	0	0	0	0	0	0	0	0	0	0	0	0
3348001	33480	98	1	Floating	dhaka	8.5	mohammad	jeneva c	urban	low	88	10.2426	male	26	25-39	1	1	1	1	1	1	0	0	0	0	0	0
3347801	33478	96	1	Floating	dhaka	8.5	mohammad	jeneva c	urban	moderate	88	10.2426	male	35	25-39	1	1	1	1	1	1	0	0	0	0	0	0
3348204	33482	100	4	Floating	dhaka	8.5	mohammad	jeneva c	urban	moderate	88	10.2426	female	17	15-17	0	0	0	0	0	0	0	0	0	0	0	0
3348201	33482	100	1	Floating	dhaka	8.5	mohammad	jeneva c	urban	moderate	88	10.2426	male	45	40-54	1	1	1	1	1	1	0	0	0	0	0	0
3348202	33482	100	2	Floating	dhaka	8.5	mohammad	jeneva c	urban	moderate	88	10.2426	female	40	40-54	0	0	0	0	0	0	0	0	0	0	0	0
3348102	33481	99	2	Floating	dhaka	8.5	mohammad	jeneva c	urban	low	88	10.2426	female	45	40-54	0	0	0	0	0	0	0	0	0	0	0	0
3348303	33483	101	3	Floating	dhaka	8.5	mohammad	jeneva c	urban	moderate	88	10.2426	male	17	15-17	0	0	0	0	0	0	0	0	0	0	0	0
3348301	33483	101	1	Floating	dhaka	8.5	mohammad	jeneva c	urban	moderate	88	10.2426	male	26	25-39	1	1	1	1	1	1	0	0	0	0	0	0
3348403	33484	102	3	Floating	dhaka	8.5	mohammad	jeneva c	urban	low	88	10.2426	female	17	15-17	0	0	0	0	0	0	0	0	0	0	0	0
3348404	33484	102	4	Floating	dhaka	8.5	mohammad	jeneva c	urban	low	88	10.2426	male	22	18-24	0	0	0	0	0	0	0	0	0	0	0	0
3348101	33481	99	1	Floating	dhaka	8.5	mohammad	jeneva c	urban	low	88	10.2426	male	55	55+	1	1	1	1	1	1	0	0	0	0	0	0
3348401	33484	102	1	Floating	dhaka	8.5	mohammad	jeneva c	urban	low	88	10.2426	female	28	25-39	0	0	0	0	0	0	0	0	0	0	0	0
3348601	33486	104	1	Floating	dhaka	8.5	mohammad	jeneva c	urban	high	88	10.2426	male	60	55+	1	1	1	1	1	1	0	0	0	0	0	0
3348602	33486	104	2	Floating	dhaka	8.5	mohammad	jeneva c	urban	high	88	10.2426	female	55	55+	0	0	0	0	0	0	0	0	0	0	0	0
3348603	33486	104	3	Floating	dhaka	8.5	mohammad	jeneva c	urban	high	88	10.2426	male	26	25-39	1	1	1	1	1	1	0	0	0	0	0	0
3348704	33487	105	4	Floating	dhaka	8.5	mohammad	jeneva c	urban	moderate	88	10.2426	female	21	18-24	0	0	0	0	0	0	0	0	0	0	0	0
3348604	33486	104	4	Floating	dhaka	8.5	mohammad	jeneva c	urban	high	88	10.2426	male	16	15-17	1	1	1	1	1	1	0	0	0	0	0	0
3348702	33487	105	2	Floating	dhaka	8.5	mohammad	jeneva c	urban	moderate	88	10.2426	female	80	55+	0	0	0	0	0	0	0	0	0	0	0	0
3348703	33487	105	3	Floating	dhaka	8.5	mohammad	jeneva c	urban	moderate	88	10.2426	female	15	15-17	0	0	0	0	0	0	0	0	0	0	0	0
3348901	33489	107	1	Floating	dhaka	8.5	mohammad	jeneva c	urban	low	88	10.2426	male	55	55+	1	1	1	1	1	1	0	0	0	0	0	0
3340002	33400	18	2	Floating	dhaka	8.5	mohammad	jeneva c	urban	low	88	10.2426	female	40	40-54	0	0	0	0	0	0	0	0	0	0	0	0
3348803	33488	106	3	Floating	dhaka	8.5	mohammad	jeneva c	urban	high	88	10.2426	female	57	55+	0	0	0	0	0	0	0	0	0	0	0	0
3348902	33489	107	2	Floating	dhaka	8.5	mohammad	jeneva c	urban	low	88	10.2426	female	50	40-54	0	0	0	0	0	0	0	0	0	0	0	0
3348605	33486	104	5	Floating	dhaka	8.5	mohammad	jeneva c	urban	high	88	10.2426	female	22	18-24	0	0	0	0	0	0	0	0	0	0	0	0
3348801	33488	106	1	Floating	dhaka	8.5	mohammad	jeneva c	urban	high	88	10.2426	male	38	25-39	1	1	1	1	1	1	0	0	0	0	0	0
3349103	33491	109	3	Floating	dhaka	8.5	mohammad	jeneva c	urban	moderate	88	10.2426	male	26	25-39	1	1	1	1	1	1	0	0	0	0	0	0
3349104	33491	109	4	Floating	dhaka	8.5	mohammad	jeneva c	urban	moderate	88	10.2426	female	23	18-24	0	0	0	0	0	0	0	0	0	0	0	0
3349206	33492	110	6	Floating	dhaka	8.5	mohammad	jeneva c	urban	moderate	88	10.2426	female	30	25-39	0	0	0	0	0	0	0	0	0	0	0	0
3349105	33491	109	5	Floating	dhaka	8.5	mohammad	jeneva c	urban	moderate	88	10.2426	male	18	18-24	1	1	1	1	1	1	0	0	0	0	0	0
3349201	33492	110	1	Floating	dhaka	8.5	mohammad	jeneva c	urban	moderate	88	10.2426	male	32	25-39	1	1	1	1	1	1	0	0	0	0	0	0
3349205	33492	110	5	Floating	dhaka	8.5	mohammad	jeneva c	urban	moderate	88	10.2426	female	17	15-17	0	0	0	0	0	0	0	0	0	0	0	0
3349301	33493	111	1	Floating	dhaka	8.5	mohammad	jeneva c	urban	moderate	88	10.2426	male	40	40-54	1	1	1	1	1	1	0	0	0	0	0	0
3349202	33492	110	2	Floating	dhaka	8.5	mohammad	jeneva c	urban	moderate	88	10.2426	female	60	55+	0	0	0	0	0	0	0	0	0	0	0	0
3349101	33491	109	1	Floating	dhaka	8.5	mohammad	jeneva c	urban	moderate	88	10.2426	male	50	40-54	1	1	1	1	1	1	0	0	0	0	0	0
3349203	33492	110	3	Floating	dhaka	8.5	mohammad	jeneva c	urban	moderate	88	10.2426	male	19	18-24	1	1	1	1	1	1	0	0	0	0	0	0
3349405	33494	112	5	Floating	dhaka	8.5	mohammad	jeneva c	urban	low	88	10.2426	male	19	18-24	0	0	0	0	0	0	0	0	0	0	0	0
3349502	33495	113	2	Floating	dhaka	8.5	mohammad	jeneva c	urban	high	88	10.2426	female	35	25-39	0	0	0	0	0	0	0	0	0	0	0	0
3349403	33494	112	3	Floating	dhaka	8.5	mohammad	jeneva c	urban	low	88	10.2426	female	19	18-24	0	0	0	0	0	0	0	0	0	0	0	0
3349601	33496	114	1	Floating	dhaka	8.5	mohammad	jeneva c	urban	low	88	10.2426	male	50	40-54	1	1	1	1	1	1	0	0	0	0	0	0
3349404	33494	112	4	Floating	dhaka	8.5	mohammad	jeneva c	urban	low	88	10.2426	male	25	25-39	1	1	1	1	1	1	0	0	0	0	0	0
3349604	33496	114	4	Floating	dhaka	8.5	mohammad	jeneva c	urban	low	88	10.2426	male	18	18-24	1	1	1	1	1	1	0	0	0	0	0	0
3349605	33496	114	5	Floating	dhaka	8.5	mohammad	jeneva c	urban	low	88	10.2426	female	16	15-17	0	0	0	0	0	0	0	0	0	0	0	0
3339601	33396	14	1	Floating	dhaka	8.5	mohammad	jeneva c	urban	moderate	88	10.2426	male	65	55+	1	1	1	1	1	1	0	0	0	0	0	0
3349002	33490	108	2	Floating	dhaka	8.5	mohammad	jeneva c	urban	moderate	88	10.2426	female	35	25-39	0	0	0	0	0	0	0	0	0	0	0	0
3349701	33497	115	1	Floating	dhaka	8.5	mohammad	jeneva c	urban	low	88	10.2426	male	50	40-54	1	1	1	1	1	1	0	0	0	0	0	0
3349702	33497	115	2	Floating	dhaka	8.5	mohammad	jeneva c	urban	low	88	10.2426	female	42	40-54	0	0	0	0	0	0	0	0	0	0	0	0
3346304	33463	81	4	Floating	dhaka	8.5	mohammad	jeneva c	urban	high	88	10.2426	female	22	18-24	0	0	0	0	0	0	0	0	0	0	0	0
3349602	33496	114	2	Floating	dhaka	8.5	mohammad	jeneva c	urban	low	88	10.2426	female	40	40-54	0	0	0	0	0	0	0	0	0	0	0	0
3350001	33500	118	1	Floating	dhaka	8.5	mohammad	jeneva c	urban	high	88	10.2426	male	27	25-39	1	1	1	1	1	1	0	0	0	0	0	0
3350002	33500	118	2	Floating	dhaka	8.5	mohammad	jeneva c	urban	high	88	10.2426	female	50	40-54	1	1	0	0	0	0	0	0	0	0	1	1
3350102	33501	119	2	Floating	dhaka	8.5	mohammad	jeneva c	urban	high	88	10.2426	female	45	40-54	0	0	0	0	0	0	0	0	0	0	0	0
3349901	33499	117	1	Floating	dhaka	8.5	mohammad	jeneva c	urban	moderate	88	10.2426	male	50	40-54	1	1	1	1	1	1	0	0	0	0	0	0
3350103	33501	119	3	Floating	dhaka	8.5	mohammad	jeneva c	urban	high	88	10.2426	male	25	25-39	0	0	0	0	0	0	0	0	0	0	0	0
3350101	33501	119	1	Floating	dhaka	8.5	mohammad	jeneva c	urban	high	88	10.2426	male	50	40-54	1	1	1	1	1	1	0	0	0	0	0	0
3350301	33503	121	1	Floating	dhaka	8.5	mohammad	jeneva c	urban	high	88	10.2426	male	60	55+	1	1	1	1	1	1	0	0	0	0	0	0
3350203	33502	120	3	Floating	dhaka	8.5	mohammad	jeneva c	urban	high	88	10.2426	female	65	55+	1	1	0	0	0	0	0	0	0	0	1	1
3349902	33499	117	2	Floating	dhaka	8.5	mohammad	jeneva c	urban	moderate	88	10.2426	female	40	40-54	0	0	0	0	0	0	0	0	0	0	0	0
3350201	33502	120	1	Floating	dhaka	8.5	mohammad	jeneva c	urban	high	88	10.2426	male	40	40-54	1	1	1	1	1	1	0	0	0	0	1	1
3350404	33504	122	4	Floating	dhaka	8.5	mohammad	jeneva c	urban	high	88	10.2426	male	19	18-24	0	0	0	0	0	0	0	0	0	0	0	0
3350502	33505	123	2	Floating	dhaka	8.5	mohammad	jeneva c	urban	moderate	88	10.2426	female	25	25-39	0	0	0	0	0	0	0	0	0	0	0	0
3350501	33505	123	1	Floating	dhaka	8.5	mohammad	jeneva c	urban	moderate	88	10.2426	male	32	25-39	1	1	1	1	1	1	0	0	0	0	1	1
3350601	33506	124	1	Floating	dhaka	8.5	mohammad	jeneva c	urban	high	88	10.2426	male	56	55+	1	1	1	1	1	1	0	0	0	0	0	0
3350402	33504	122	2	Floating	dhaka	8.5	mohammad	jeneva c	urban	high	88	10.2426	male	25	25-39	1	1	1	1	1	1	0	0	0	0	0	0
3350701	33507	125	1	Floating	dhaka	8.5	mohammad	jeneva c	urban	high	88	10.2426	male	38	25-39	1	1	1	1	1	1	0	0	0	0	0	0
3350702	33507	125	2	Floating	dhaka	8.5	mohammad	jeneva c	urban	high	88	10.2426	female	32	25-39	1	1	0	0	0	0	0	0	0	0	1	1
3350801	33508	126	1	Floating	dhaka	8.5	mohammad	jeneva c	urban	high	88	10.2426	male	30	25-39	0	0	0	0	0	0	0	0	0	0	0	0
3339202	33392	10	2	Floating	dhaka	8.5	mohammad	jeneva c	urban	moderate	88	10.2426	female	20	18-24	0	0	0	0	0	0	0	0	0	0	0	0
3350802	33508	126	2	Floating	dhaka	8.5	mohammad	jeneva c	urban	high	88	10.2426	female	25	25-39	0	0	0	0	0	0	0	0	0	0	0	0
3350901	33509	127	1	Floating	dhaka	8.5	mohammad	jeneva c	urban	moderate	88	10.2426	male	60	55+	1	1	1	1	1	1	0	0	0	0	0	0
3350403	33504	122	3	Floating	dhaka	8.5	mohammad	jeneva c	urban	high	88	10.2426	female	20	18-24	0	0	0	0	0	0	0	0	0	0	0	0
3350703	33507	125	3	Floating	dhaka	8.5	mohammad	jeneva c	urban	high	88	10.2426	male	70	55+	1	1	0	0	0	0	0	0	0	0	1	1
3351202	33512	130	2	Floating	dhaka	8.5	mohammad	jeneva c	urban	high	88	10.2426	female	30	25-39	1	1	0	0	0	0	0	0	0	0	1	1
3351101	33511	129	1	Floating	dhaka	8.5	mohammad	jeneva c	urban	moderate	88	10.2426	male	39	25-39	1	1	1	1	1	1	0	0	0	0	1	1
3351301	33513	131	1	Floating	dhaka	8.5	mohammad	jeneva c	urban	low	88	10.2426	male	40	40-54	1	1	1	1	1	1	0	0	0	0	1	1
3351102	33511	129	2	Floating	dhaka	8.5	mohammad	jeneva c	urban	moderate	88	10.2426	female	35	25-39	0	0	0	0	0	0	0	0	0	0	0	0
3351402	33514	132	2	Floating	dhaka	8.5	mohammad	jeneva c	urban	high	88	10.2426	male	21	18-24	0	0	0	0	0	0	0	0	0	0	0	0
3351302	33513	131	2	Floating	dhaka	8.5	mohammad	jeneva c	urban	low	88	10.2426	female	35	25-39	1	1	0	0	0	0	0	0	0	0	1	1
3351501	33515	133	1	Floating	dhaka	8.5	mohammad	jeneva c	urban	high	88	10.2426	male	29	25-39	1	1	1	1	1	1	0	0	0	0	0	0
3351502	33515	133	2	Floating	dhaka	8.5	mohammad	jeneva c	urban	high	88	10.2426	female	22	18-24	0	0	0	0	0	0	0	0	0	0	0	0
3351003	33510	128	3	Floating	dhaka	8.5	mohammad	jeneva c	urban	moderate	88	10.2426	male	20	18-24	1	1	1	1	1	1	0	0	0	0	0	0
3351403	33514	132	3	Floating	dhaka	8.5	mohammad	jeneva c	urban	high	88	10.2426	female	24	18-24	0	0	0	0	0	0	0	0	0	0	0	0
3351701	33517	135	1	Floating	dhaka	8.5	mohammad	jeneva c	urban	high	88	10.2426	male	75	55+	1	1	0	0	0	0	0	0	0	0	1	1
3351703	33517	135	3	Floating	dhaka	8.5	mohammad	jeneva c	urban	high	88	10.2426	male	35	25-39	0	0	0	0	0	0	0	0	0	0	0	0
3351801	33518	136	1	Floating	dhaka	8.5	mohammad	jeneva c	urban	moderate	88	10.2426	male	34	25-39	1	1	1	1	1	1	0	0	0	0	0	0
3351705	33517	135	5	Floating	dhaka	8.5	mohammad	jeneva c	urban	high	88	10.2426	female	28	25-39	1	1	0	0	0	0	0	0	0	0	1	1
3351901	33519	137	1	Floating	dhaka	8.5	mohammad	jeneva c	urban	moderate	88	10.2426	male	18	18-24	1	1	1	1	1	1	0	0	0	0	1	1
3351802	33518	136	2	Floating	dhaka	8.5	mohammad	jeneva c	urban	moderate	88	10.2426	female	22	18-24	0	0	0	0	0	0	0	0	0	0	0	0
3351001	33510	128	1	Floating	dhaka	8.5	mohammad	jeneva c	urban	moderate	88	10.2426	male	35	25-39	1	1	1	1	1	1	0	0	0	0	0	0
3352001	33520	138	1	Floating	dhaka	8.5	mohammad	jeneva c	urban	moderate	88	10.2426	male	40	40-54	1	1	1	1	1	1	0	0	0	0	0	0
3352002	33520	138	2	Floating	dhaka	8.5	mohammad	jeneva c	urban	moderate	88	10.2426	female	32	25-39	0	0	0	0	0	0	0	0	0	0	0	0
3352003	33520	138	3	Floating	dhaka	8.5	mohammad	jeneva c	urban	moderate	88	10.2426	male	19	18-24	0	0	0	0	0	0	0	0	0	0	0	0
3358401	33584	77	1	Floating	dhaka	8.5	mohammad	jeneva c	urban	low	88	10.2426	male	60	55+	1	1	1	1	1	1	0	0	0	0	0	0
3351902	33519	137	2	Floating	dhaka	8.5	mohammad	jeneva c	urban	moderate	88	10.2426	male	50	40-54	1	1	1	1	1	1	0	0	0	0	0	0
3352104	33521	139	4	Floating	dhaka	8.5	mohammad	jeneva c	urban	moderate	88	10.2426	female	24	18-24	0	0	0	0	0	0	0	0	0	0	0	0
3352105	33521	139	5	Floating	dhaka	8.5	mohammad	jeneva c	urban	moderate	88	10.2426	female	22	18-24	0	0	0	0	0	0	0	0	0	0	0	0
3352201	33522	140	1	Floating	dhaka	8.5	mohammad	jeneva c	urban	moderate	88	10.2426	male	53	40-54	1	1	1	1	1	1	0	0	0	0	0	0
3352106	33521	139	6	Floating	dhaka	8.5	mohammad	jeneva c	urban	moderate	88	10.2426	female	20	18-24	0	0	0	0	0	0	0	0	0	0	0	0
3352205	33522	140	5	Floating	dhaka	8.5	mohammad	jeneva c	urban	moderate	88	10.2426	female	22	18-24	0	0	0	0	0	0	0	0	0	0	0	0
3352206	33522	140	6	Floating	dhaka	8.5	mohammad	jeneva c	urban	moderate	88	10.2426	female	17	15-17	0	0	0	0	0	0	0	0	0	0	0	0
3352301	33523	141	1	Floating	dhaka	8.5	mohammad	jeneva c	urban	low	88	10.2426	male	45	40-54	1	1	1	1	1	1	0	0	0	0	0	0
3352107	33521	139	7	Floating	dhaka	8.5	mohammad	jeneva c	urban	moderate	88	10.2426	female	18	18-24	0	0	0	0	0	0	0	0	0	0	0	0
3352203	33522	140	3	Floating	dhaka	8.5	mohammad	jeneva c	urban	moderate	88	10.2426	male	32	25-39	0	0	0	0	0	0	0	0	0	0	0	0
3352401	33524	142	1	Floating	dhaka	8.5	mohammad	jeneva c	urban	moderate	88	10.2426	male	70	55+	1	1	1	1	1	1	0	0	0	0	0	0
3352503	33525	143	3	Floating	dhaka	8.5	mohammad	jeneva c	urban	moderate	88	10.2426	male	18	18-24	0	0	0	0	0	0	0	0	0	0	0	0
3352602	33526	144	2	Floating	dhaka	8.5	mohammad	jeneva c	urban	moderate	88	10.2426	female	30	25-39	0	0	0	0	0	0	0	0	0	0	0	0
3358403	33584	77	3	Floating	dhaka	8.5	mohammad	jeneva c	urban	low	88	10.2426	female	19	18-24	0	0	0	0	0	0	0	0	0	0	0	0
3352701	33527	145	1	Floating	dhaka	8.5	mohammad	jeneva c	urban	moderate	88	10.2426	male	17	15-17	1	1	1	1	1	1	0	0	0	0	0	0
3352101	33521	139	1	Floating	dhaka	8.5	mohammad	jeneva c	urban	moderate	88	10.2426	male	58	55+	1	1	1	1	1	1	0	0	0	0	1	1
3352807	33528	146	7	Floating	dhaka	8.5	mohammad	jeneva c	urban	high	88	10.2426	female	17	15-17	0	0	0	0	0	0	0	0	0	0	0	0
3358503	33585	176	3	Floating	dhaka	8.5	mohammad	jeneva c	urban	low	88	10.2426	female	45	40-54	0	0	0	0	0	0	0	0	0	0	0	0
3352809	33528	146	9	Floating	dhaka	8.5	mohammad	jeneva c	urban	high	88	10.2426	male	16	15-17	0	0	0	0	0	0	0	0	0	0	0	0
3352903	33529	147	3	Floating	dhaka	8.5	mohammad	jeneva c	urban	low	88	10.2426	male	17	15-17	0	0	0	0	0	0	0	0	0	0	0	0
3358402	33584	77	2	Floating	dhaka	8.5	mohammad	jeneva c	urban	low	88	10.2426	female	50	40-54	0	0	0	0	0	0	0	0	0	0	0	0
3353001	33530	148	1	Floating	dhaka	8.5	mohammad	jeneva c	urban	low	88	10.2426	male	30	25-39	1	1	1	1	1	1	0	0	0	0	0	0
3358501	33585	176	1	Floating	dhaka	8.5	mohammad	jeneva c	urban	low	88	10.2426	male	18	18-24	1	1	1	1	1	1	0	0	0	0	0	0
3352901	33529	147	1	Floating	dhaka	8.5	mohammad	jeneva c	urban	low	88	10.2426	male	55	55+	1	1	1	1	1	1	0	0	0	0	0	0
3353101	33531	149	1	Floating	dhaka	8.5	mohammad	jeneva c	urban	moderate	88	10.2426	male	50	40-54	0	0	0	0	0	0	0	0	0	0	0	0
3353104	33531	149	4	Floating	dhaka	8.5	mohammad	jeneva c	urban	moderate	88	10.2426	male	22	18-24	0	0	0	0	0	0	0	0	0	0	0	0
3358505	33585	176	5	Floating	dhaka	8.5	mohammad	jeneva c	urban	low	88	10.2426	male	26	25-39	1	1	1	1	1	1	0	0	0	0	0	0
3353106	33531	149	6	Floating	dhaka	8.5	mohammad	jeneva c	urban	moderate	88	10.2426	male	18	18-24	0	0	0	0	0	0	0	0	0	0	0	0
3353301	33533	151	1	Floating	dhaka	8.5	mohammad	jeneva c	urban	high	88	10.2426	male	40	40-54	1	1	1	1	1	1	0	0	0	0	1	1
3353501	33535	154	1	Floating	dhaka	8.5	mohammad	jeneva c	urban	moderate	88	10.2426	male	39	25-39	1	1	1	1	1	1	0	0	0	0	1	1
3353502	33535	154	2	Floating	dhaka	8.5	mohammad	jeneva c	urban	moderate	88	10.2426	female	30	25-39	1	1	0	0	0	0	0	0	0	0	1	1
3357302	33573	193	2	Floating	dhaka	8.5	mohammad	jeneva c	urban	moderate	88	10.2426	male	25	25-39	0	0	0	0	0	0	0	0	0	0	0	0
3358201	33582	202	1	Floating	dhaka	8.5	mohammad	jeneva c	urban	moderate	88	10.2426	male	23	18-24	1	1	1	1	1	1	0	0	0	0	0	0
3353601	33536	155	1	Floating	dhaka	8.5	mohammad	jeneva c	urban	moderate	88	10.2426	male	17	15-17	1	1	1	1	1	1	0	0	0	0	0	0
3352803	33528	146	3	Floating	dhaka	8.5	mohammad	jeneva c	urban	high	88	10.2426	male	50	40-54	0	0	0	0	0	0	0	0	0	0	0	0
3353701	33537	156	1	Floating	dhaka	8.5	mohammad	jeneva c	urban	low	88	10.2426	male	28	25-39	1	1	1	1	1	1	0	0	0	0	0	0
3349801	33498	116	1	Floating	dhaka	8.5	mohammad	jeneva c	urban	high	88	10.2426	male	45	40-54	1	1	1	1	1	1	0	0	0	0	0	0
3353603	33536	155	3	Floating	dhaka	8.5	mohammad	jeneva c	urban	moderate	88	10.2426	female	17	15-17	1	1	0	0	0	0	0	0	0	0	1	1
3354001	33540	159	1	Floating	dhaka	8.5	mohammad	jeneva c	urban	moderate	88	10.2426	male	60	55+	1	1	0	0	0	0	0	0	0	0	1	1
3358102	33581	201	2	Floating	dhaka	8.5	mohammad	jeneva c	urban	high	88	10.2426	female	28	25-39	0	0	0	0	0	0	0	0	0	0	0	0
3354006	33540	159	6	Floating	dhaka	8.5	mohammad	jeneva c	urban	moderate	88	10.2426	female	20	18-24	0	0	0	0	0	0	0	0	0	0	0	0
3353901	33539	158	1	Floating	dhaka	8.5	mohammad	jeneva c	urban	moderate	88	10.2426	male	29	25-39	0	0	0	0	0	0	0	0	0	0	0	0
3354004	33540	159	4	Floating	dhaka	8.5	mohammad	jeneva c	urban	moderate	88	10.2426	male	25	25-39	1	1	1	1	1	1	0	0	0	0	0	0
3354104	33541	160	4	Floating	dhaka	8.5	mohammad	jeneva c	urban	moderate	88	10.2426	male	15	15-17	0	0	0	0	0	0	0	0	0	0	0	0
3358001	33580	200	1	Floating	dhaka	8.5	mohammad	jeneva c	urban	moderate	88	10.2426	male	45	40-54	0	0	0	0	0	0	0	0	0	0	0	0
3357904	33579	199	4	Floating	dhaka	8.5	mohammad	jeneva c	urban	moderate	88	10.2426	male	22	18-24	1	1	0	0	0	0	0	0	0	0	1	1
3354102	33541	160	2	Floating	dhaka	8.5	mohammad	jeneva c	urban	moderate	88	10.2426	female	40	40-54	1	1	0	0	0	0	0	0	0	0	1	1
3354205	33542	161	5	Floating	dhaka	8.5	mohammad	jeneva c	urban	moderate	88	10.2426	female	50	40-54	1	1	0	0	0	0	0	0	0	0	1	1
3354301	33543	162	1	Floating	dhaka	8.5	mohammad	jeneva c	urban	moderate	88	10.2426	male	24	18-24	1	1	1	1	1	1	0	0	0	0	0	0
3354401	33544	163	1	Floating	dhaka	8.5	mohammad	jeneva c	urban	moderate	88	10.2426	male	65	55+	1	1	0	0	0	0	0	0	0	0	1	1
3357702	33577	197	2	Floating	dhaka	8.5	mohammad	jeneva c	urban	high	88	10.2426	female	45	40-54	1	1	0	0	0	0	0	0	0	0	1	1
3354203	33542	161	3	Floating	dhaka	8.5	mohammad	jeneva c	urban	moderate	88	10.2426	male	20	18-24	0	0	0	0	0	0	0	0	0	0	0	0
3354403	33544	163	3	Floating	dhaka	8.5	mohammad	jeneva c	urban	moderate	88	10.2426	female	30	25-39	1	1	0	0	0	0	0	0	0	0	1	1
3353801	33538	157	1	Floating	dhaka	8.5	mohammad	jeneva c	urban	moderate	88	10.2426	male	37	25-39	1	1	1	1	1	1	0	0	0	0	1	1
3354505	33545	164	5	Floating	dhaka	8.5	mohammad	jeneva c	urban	moderate	88	10.2426	male	18	18-24	0	0	0	0	0	0	0	0	0	0	0	0
3357704	33577	197	4	Floating	dhaka	8.5	mohammad	jeneva c	urban	high	88	10.2426	female	19	18-24	0	0	0	0	0	0	0	0	0	0	0	0
3354501	33545	164	1	Floating	dhaka	8.5	mohammad	jeneva c	urban	moderate	88	10.2426	male	45	40-54	0	0	0	0	0	0	0	0	0	0	0	0
3354701	33547	166	1	Floating	dhaka	8.5	mohammad	jeneva c	urban	low	88	10.2426	male	24	18-24	1	1	0	0	0	0	0	0	0	0	1	1
3357701	33577	197	1	Floating	dhaka	8.5	mohammad	jeneva c	urban	high	88	10.2426	male	50	40-54	1	1	0	0	0	0	0	0	0	0	1	1
3354801	33548	167	1	Floating	dhaka	8.5	mohammad	jeneva c	urban	moderate	88	10.2426	male	50	40-54	1	1	0	0	0	0	0	0	0	0	1	1
3357501	33575	195	1	Floating	dhaka	8.5	mohammad	jeneva c	urban	moderate	88	10.2426	male	40	40-54	1	1	0	0	0	0	0	0	0	0	1	1
3354603	33546	165	3	Floating	dhaka	8.5	mohammad	jeneva c	urban	moderate	88	10.2426	female	20	18-24	0	0	0	0	0	0	0	0	0	0	0	0
3354803	33548	167	3	Floating	dhaka	8.5	mohammad	jeneva c	urban	moderate	88	10.2426	female	20	18-24	0	0	0	0	0	0	0	0	0	0	0	0
3355001	33550	169	1	Floating	dhaka	8.5	mohammad	jeneva c	urban	moderate	88	10.2426	male	40	40-54	0	0	0	0	0	0	0	0	0	0	0	0
3357503	33575	195	3	Floating	dhaka	8.5	mohammad	jeneva c	urban	moderate	88	10.2426	male	18	18-24	0	0	0	0	0	0	0	0	0	0	0	0
3357403	33574	194	3	Floating	dhaka	8.5	mohammad	jeneva c	urban	high	88	10.2426	female	40	40-54	1	1	0	0	0	0	0	0	0	0	1	1
3354901	33549	168	1	Floating	dhaka	8.5	mohammad	jeneva c	urban	low	88	10.2426	male	15	15-17	0	0	0	0	0	0	0	0	0	0	0	0
3355005	33550	169	5	Floating	dhaka	8.5	mohammad	jeneva c	urban	moderate	88	10.2426	male	30	25-39	0	0	0	0	0	0	0	0	0	0	0	0
3355101	33551	170	1	Floating	dhaka	8.5	mohammad	jeneva c	urban	low	88	10.2426	male	50	40-54	1	1	0	0	0	0	0	0	0	0	1	1
3356402	33564	184	2	Floating	dhaka	8.5	mohammad	jeneva c	urban	moderate	88	10.2426	female	22	18-24	0	0	0	0	0	0	0	0	0	0	0	0
3357002	33570	190	2	Floating	dhaka	8.5	mohammad	jeneva c	urban	moderate	88	10.2426	female	38	25-39	1	1	0	0	0	0	0	0	0	0	1	1
3355205	33552	171	5	Floating	dhaka	8.5	mohammad	jeneva c	urban	moderate	88	10.2426	female	20	18-24	0	0	0	0	0	0	0	0	0	0	0	0
3354601	33546	165	1	Floating	dhaka	8.5	mohammad	jeneva c	urban	moderate	88	10.2426	male	35	25-39	0	0	0	0	0	0	0	0	0	0	0	0
3355301	33553	172	1	Floating	dhaka	8.5	mohammad	jeneva c	urban	moderate	88	10.2426	male	50	40-54	0	0	0	0	0	0	0	0	0	0	0	0
3355203	33552	171	3	Floating	dhaka	8.5	mohammad	jeneva c	urban	moderate	88	10.2426	male	25	25-39	0	0	0	0	0	0	0	0	0	0	0	0
3355503	33555	174	3	Floating	dhaka	8.5	mohammad	jeneva c	urban	low	88	10.2426	male	45	40-54	0	0	0	0	0	0	0	0	0	0	0	0
3355602	33556	175	2	Floating	dhaka	8.5	mohammad	jeneva c	urban	moderate	88	10.2426	female	30	25-39	1	1	0	0	0	0	0	0	0	0	1	1
3355704	33557	177	4	Floating	dhaka	8.5	mohammad	jeneva c	urban	low	88	10.2426	female	55	55+	1	1	0	0	0	0	0	0	0	0	1	1
3358301	33583	153	1	Floating	dhaka	8.5	mohammad	jeneva c	urban	low	88	10.2426	male	38	25-39	1	1	1	1	1	1	0	0	0	0	1	1
3358202	33582	202	2	Floating	dhaka	8.5	mohammad	jeneva c	urban	moderate	88	10.2426	female	20	18-24	0	0	0	0	0	0	0	0	0	0	0	0
3355802	33558	178	2	Floating	dhaka	8.5	mohammad	jeneva c	urban	low	88	10.2426	female	18	18-24	0	0	0	0	0	0	0	0	0	0	0	0
3357001	33570	190	1	Floating	dhaka	8.5	mohammad	jeneva c	urban	moderate	88	10.2426	male	50	40-54	1	1	0	0	0	0	0	0	0	0	1	1
3358002	33580	200	2	Floating	dhaka	8.5	mohammad	jeneva c	urban	moderate	88	10.2426	female	40	40-54	0	0	0	0	0	0	0	0	0	0	0	0
3356001	33560	180	1	Floating	dhaka	8.5	mohammad	jeneva c	urban	moderate	88	10.2426	male	24	18-24	1	1	1	1	1	1	0	0	0	0	0	0
3356802	33568	188	2	Floating	dhaka	8.5	mohammad	jeneva c	urban	moderate	88	10.2426	female	40	40-54	1	1	0	0	0	0	0	0	0	0	1	1
3357907	33579	199	7	Floating	dhaka	8.5	mohammad	jeneva c	urban	moderate	88	10.2426	male	18	18-24	1	1	1	1	1	1	0	0	0	0	0	0
3357801	33578	198	1	Floating	dhaka	8.5	mohammad	jeneva c	urban	low	88	10.2426	female	35	25-39	1	1	0	0	0	0	0	0	0	0	1	1
3356002	33560	180	2	Floating	dhaka	8.5	mohammad	jeneva c	urban	moderate	88	10.2426	male	22	18-24	0	0	0	0	0	0	0	0	0	0	0	0
3357601	33576	196	1	Floating	dhaka	8.5	mohammad	jeneva c	urban	low	88	10.2426	male	28	25-39	1	1	0	0	0	0	0	0	0	0	1	1
3356102	33561	181	2	Floating	dhaka	8.5	mohammad	jeneva c	urban	low	88	10.2426	female	62	55+	0	0	0	0	0	0	0	0	0	0	0	0
3356204	33562	182	4	Floating	dhaka	8.5	mohammad	jeneva c	urban	low	88	10.2426	female	40	40-54	1	1	0	0	0	0	0	0	0	0	1	1
3357303	33573	193	3	Floating	dhaka	8.5	mohammad	jeneva c	urban	moderate	88	10.2426	female	55	55+	1	1	0	0	0	0	0	0	0	0	1	1
3357102	33571	191	2	Floating	dhaka	8.5	mohammad	jeneva c	urban	low	88	10.2426	female	35	25-39	1	1	0	0	0	0	0	0	0	0	1	1
3356303	33563	183	3	Floating	dhaka	8.5	mohammad	jeneva c	urban	moderate	88	10.2426	male	20	18-24	0	0	0	0	0	0	0	0	0	0	0	0
3357005	33570	190	5	Floating	dhaka	8.5	mohammad	jeneva c	urban	moderate	88	10.2426	male	20	18-24	0	0	0	0	0	0	0	0	0	0	0	0
3356803	33568	188	3	Floating	dhaka	8.5	mohammad	jeneva c	urban	moderate	88	10.2426	male	25	25-39	0	0	0	0	0	0	0	0	0	0	0	0
3356801	33568	188	1	Floating	dhaka	8.5	mohammad	jeneva c	urban	moderate	88	10.2426	male	45	40-54	1	1	0	0	0	0	0	0	0	0	1	1
3356805	33568	188	5	Floating	dhaka	8.5	mohammad	jeneva c	urban	moderate	88	10.2426	female	25	25-39	0	0	0	0	0	0	0	0	0	0	0	0
3356807	33568	188	7	Floating	dhaka	8.5	mohammad	jeneva c	urban	moderate	88	10.2426	male	22	18-24	0	0	0	0	0	0	0	0	0	0	0	0
3356603	33566	186	3	Floating	dhaka	8.5	mohammad	jeneva c	urban	low	88	10.2426	female	40	40-54	1	1	0	0	0	0	0	0	0	0	1	1
3356702	33567	187	2	Floating	dhaka	8.5	mohammad	jeneva c	urban	low	88	10.2426	female	18	18-24	0	0	0	0	0	0	0	0	0	0	0	0
3356602	33566	186	2	Floating	dhaka	8.5	mohammad	jeneva c	urban	low	88	10.2426	female	18	18-24	0	0	0	0	0	0	0	0	0	0	0	0
3356501	33565	185	1	Floating	dhaka	8.5	mohammad	jeneva c	urban	low	88	10.2426	male	24	18-24	1	1	1	1	1	1	0	0	0	0	0	0
3356403	33564	184	3	Floating	dhaka	8.5	mohammad	jeneva c	urban	moderate	88	10.2426	female	45	40-54	1	1	0	0	0	0	0	0	0	0	1	1
3356401	33564	184	1	Floating	dhaka	8.5	mohammad	jeneva c	urban	moderate	88	10.2426	male	30	25-39	0	0	0	0	0	0	0	0	0	0	0	0
3356302	33563	183	2	Floating	dhaka	8.5	mohammad	jeneva c	urban	moderate	88	10.2426	male	20	18-24	0	0	0	0	0	0	0	0	0	0	0	0
3356203	33562	182	3	Floating	dhaka	8.5	mohammad	jeneva c	urban	low	88	10.2426	male	45	40-54	0	0	0	0	0	0	0	0	0	0	0	0
3356806	33568	188	6	Floating	dhaka	8.5	mohammad	jeneva c	urban	moderate	88	10.2426	male	30	25-39	0	0	0	0	0	0	0	0	0	0	0	0
3356101	33561	181	1	Floating	dhaka	8.5	mohammad	jeneva c	urban	low	88	10.2426	male	85	55+	1	1	1	1	1	1	0	0	0	0	0	0
3356005	33560	180	5	Floating	dhaka	8.5	mohammad	jeneva c	urban	moderate	88	10.2426	male	25	25-39	0	0	0	0	0	0	0	0	0	0	0	0
3355903	33559	179	3	Floating	dhaka	8.5	mohammad	jeneva c	urban	moderate	88	10.2426	female	60	55+	1	1	0	0	0	0	0	0	0	0	1	1
3356502	33565	185	2	Floating	dhaka	8.5	mohammad	jeneva c	urban	low	88	10.2426	female	18	18-24	0	0	0	0	0	0	0	0	0	0	0	0
3355901	33559	179	1	Floating	dhaka	8.5	mohammad	jeneva c	urban	moderate	88	10.2426	male	27	25-39	1	1	1	1	1	1	0	0	0	0	0	0
3355902	33559	179	2	Floating	dhaka	8.5	mohammad	jeneva c	urban	moderate	88	10.2426	female	19	18-24	0	0	0	0	0	0	0	0	0	0	0	0
3355703	33557	177	3	Floating	dhaka	8.5	mohammad	jeneva c	urban	low	88	10.2426	male	60	55+	1	1	1	1	1	1	0	0	0	0	0	0
3357006	33570	190	6	Floating	dhaka	8.5	mohammad	jeneva c	urban	moderate	88	10.2426	male	19	18-24	0	0	0	0	0	0	0	0	0	0	0	0
3355601	33556	175	1	Floating	dhaka	8.5	mohammad	jeneva c	urban	moderate	88	10.2426	male	37	25-39	1	1	1	1	1	1	0	0	0	0	0	0
3355502	33555	174	2	Floating	dhaka	8.5	mohammad	jeneva c	urban	low	88	10.2426	female	18	18-24	0	0	0	0	0	0	0	0	0	0	0	0
3355401	33554	173	1	Floating	dhaka	8.5	mohammad	jeneva c	urban	moderate	88	10.2426	male	30	25-39	1	1	0	0	0	0	0	0	0	0	1	1
3355302	33553	172	2	Floating	dhaka	8.5	mohammad	jeneva c	urban	moderate	88	10.2426	female	35	25-39	1	1	0	0	0	0	0	0	0	0	1	1
3355303	33553	172	3	Floating	dhaka	8.5	mohammad	jeneva c	urban	moderate	88	10.2426	male	16	15-17	0	0	0	0	0	0	0	0	0	0	0	0
3355204	33552	171	4	Floating	dhaka	8.5	mohammad	jeneva c	urban	moderate	88	10.2426	male	22	18-24	0	0	0	0	0	0	0	0	0	0	0	0
3355102	33551	170	2	Floating	dhaka	8.5	mohammad	jeneva c	urban	low	88	10.2426	female	45	40-54	1	1	0	0	0	0	0	0	0	0	1	1
3355103	33551	170	3	Floating	dhaka	8.5	mohammad	jeneva c	urban	low	88	10.2426	male	27	25-39	0	0	0	0	0	0	0	0	0	0	0	0
3355004	33550	169	4	Floating	dhaka	8.5	mohammad	jeneva c	urban	moderate	88	10.2426	female	25	25-39	0	0	0	0	0	0	0	0	0	0	0	0
3355006	33550	169	6	Floating	dhaka	8.5	mohammad	jeneva c	urban	moderate	88	10.2426	female	22	18-24	1	1	0	0	0	0	0	0	0	0	1	1
3355007	33550	169	7	Floating	dhaka	8.5	mohammad	jeneva c	urban	moderate	88	10.2426	female	50	40-54	1	1	0	0	0	0	0	0	0	0	1	1
3355008	33550	169	8	Floating	dhaka	8.5	mohammad	jeneva c	urban	moderate	88	10.2426	female	20	18-24	1	1	0	0	0	0	0	0	0	0	1	1
3354902	33549	168	2	Floating	dhaka	8.5	mohammad	jeneva c	urban	low	88	10.2426	female	40	40-54	1	1	0	0	0	0	0	0	0	0	1	1
3357502	33575	195	2	Floating	dhaka	8.5	mohammad	jeneva c	urban	moderate	88	10.2426	female	35	25-39	1	1	0	0	0	0	0	0	0	0	1	1
3354802	33548	167	2	Floating	dhaka	8.5	mohammad	jeneva c	urban	moderate	88	10.2426	female	40	40-54	0	0	0	0	0	0	0	0	0	0	0	0
3354604	33546	165	4	Floating	dhaka	8.5	mohammad	jeneva c	urban	moderate	88	10.2426	male	20	18-24	0	0	0	0	0	0	0	0	0	0	0	0
3354503	33545	164	3	Floating	dhaka	8.5	mohammad	jeneva c	urban	moderate	88	10.2426	male	21	18-24	0	0	0	0	0	0	0	0	0	0	0	0
3354504	33545	164	4	Floating	dhaka	8.5	mohammad	jeneva c	urban	moderate	88	10.2426	male	19	18-24	0	0	0	0	0	0	0	0	0	0	0	0
3354502	33545	164	2	Floating	dhaka	8.5	mohammad	jeneva c	urban	moderate	88	10.2426	female	35	25-39	1	1	0	0	0	0	0	0	0	0	1	1
3357901	33579	199	1	Floating	dhaka	8.5	mohammad	jeneva c	urban	moderate	88	10.2426	male	24	18-24	0	0	0	0	0	0	0	0	0	0	0	0
3354402	33544	163	2	Floating	dhaka	8.5	mohammad	jeneva c	urban	moderate	88	10.2426	female	45	40-54	1	1	0	0	0	0	0	0	0	0	1	1
3354204	33542	161	4	Floating	dhaka	8.5	mohammad	jeneva c	urban	moderate	88	10.2426	female	28	25-39	1	1	0	0	0	0	0	0	0	0	1	1
3357401	33574	194	1	Floating	dhaka	8.5	mohammad	jeneva c	urban	high	88	10.2426	male	28	25-39	1	1	0	0	0	0	0	0	0	0	1	1
3354202	33542	161	2	Floating	dhaka	8.5	mohammad	jeneva c	urban	moderate	88	10.2426	male	18	18-24	0	0	0	0	0	0	0	0	0	0	0	0
3354103	33541	160	3	Floating	dhaka	8.5	mohammad	jeneva c	urban	moderate	88	10.2426	female	20	18-24	0	0	0	0	0	0	0	0	0	0	0	0
3354003	33540	159	3	Floating	dhaka	8.5	mohammad	jeneva c	urban	moderate	88	10.2426	male	30	25-39	1	1	1	1	1	1	0	0	0	0	0	0
3358003	33580	200	3	Floating	dhaka	8.5	mohammad	jeneva c	urban	moderate	88	10.2426	female	15	15-17	0	0	0	0	0	0	0	0	0	0	0	0
3354007	33540	159	7	Floating	dhaka	8.5	mohammad	jeneva c	urban	moderate	88	10.2426	female	18	18-24	0	0	0	0	0	0	0	0	0	0	0	0
3353902	33539	158	2	Floating	dhaka	8.5	mohammad	jeneva c	urban	moderate	88	10.2426	female	24	18-24	0	0	0	0	0	0	0	0	0	0	0	0
3353802	33538	157	2	Floating	dhaka	8.5	mohammad	jeneva c	urban	moderate	88	10.2426	female	32	25-39	0	0	0	0	0	0	0	0	0	0	0	0
3353703	33537	156	3	Floating	dhaka	8.5	mohammad	jeneva c	urban	low	88	10.2426	male	32	25-39	1	1	1	1	1	1	0	0	0	0	0	0
3353704	33537	156	4	Floating	dhaka	8.5	mohammad	jeneva c	urban	low	88	10.2426	female	25	25-39	0	0	0	0	0	0	0	0	0	0	0	0
3353604	33536	155	4	Floating	dhaka	8.5	mohammad	jeneva c	urban	moderate	88	10.2426	female	50	40-54	1	1	0	0	0	0	0	0	0	0	1	1
3358302	33583	153	2	Floating	dhaka	8.5	mohammad	jeneva c	urban	low	88	10.2426	female	28	25-39	0	0	0	0	0	0	0	0	0	0	0	0
3353503	33535	154	3	Floating	dhaka	8.5	mohammad	jeneva c	urban	moderate	88	10.2426	male	17	15-17	0	0	0	0	0	0	0	0	0	0	0	0
3353302	33533	151	2	Floating	dhaka	8.5	mohammad	jeneva c	urban	high	88	10.2426	female	30	25-39	1	1	0	0	0	0	0	0	0	0	1	1
3357905	33579	199	5	Floating	dhaka	8.5	mohammad	jeneva c	urban	moderate	88	10.2426	male	16	15-17	0	0	0	0	0	0	0	0	0	0	0	0
[truncated: 3,503 more rows]
